# Supplementary material for: Genotypic and phenotypic analysis of Salmonella enterica serovar Derby, looking for clues explaining the impairment of egg isolates to cause human disease
Source: Front Microbiol. 2024 Jun 6;15:1357881. doi: 10.3389/fmicb.2024.1357881 (PMC11186997; doi:10.3389/fmicb.2024.1357881)
Supplement: Supplementary file 1 [file Data_Sheet_1.XLSX]

## Sheet: Supplementary Table S1
Supplementary Table S1
Result of pangenome analysis among Uruguayan sequenced strains. The number of strains and sequences included in each homologous group is indicated. Strains isolated from egg, human and pork are indicated in green, red and violet, respectively.
Homologous group (Gene name when available)	Annotation	Number of isolates	Number of sequences	Min group length (pb)	Max group length (pb)	Average group length (pb)	% egg isolates	% human-pork isolates	% Monophyletic group I	% Monophyletic group II	Monophyletic group I																	Monophyletic group II
											10_02	11_02	14_02	15_02	17_02	31_02	34_02	38_02	45_02	46_02	52_02	53_02	54_02	N11	33_09	5_91	1_90	12_84	17_84	23_83	25_83	26_84	2_85	30_83	33_84	38_84	3_84	17_92	16_08
ygeA	L-aspartate/glutamate-specific racemase	29	29	707	707	707	1	1	1	1	10_02_01917	11_02_01791	14_02_00285	15_02_01358	17_02_03207	31_02_01950	34_02_02376	38_02_03033	45_02_02472	46_02_02104	52_02_02394	53_02_03891	54_02_03549	N11_03765	33_09_02621	5_91_03829	1_90_02264	12_84_02142	17_84_02192	23_83_03574	25_83_04089	26_84_02065	2_85_02100	30_83_02853	33_84_03531	38_84_03576	3_84_03535	17_92_01988	16_08_02415
cheR	Chemotaxis protein methyltransferase	29	29	866	866	866	1	1	1	1	10_02_00201	11_02_02792	14_02_01442	15_02_03125	17_02_01099	31_02_01354	34_02_01353	38_02_01837	45_02_01223	46_02_02600	52_02_01797	53_02_02456	54_02_01149	N11_01961	33_09_01529	5_91_02455	1_90_02710	12_84_00368	17_84_01620	23_83_02362	25_83_02281	26_84_00745	2_85_01881	30_83_02388	33_84_01128	38_84_01326	3_84_00715	17_92_00825	16_08_01980
resA	Thiol-disulfide oxidoreductase ResA	29	29	506	506	506	1	1	1	1	10_02_00110	11_02_02652	14_02_01533	15_02_02492	17_02_01190	31_02_01263	34_02_01262	38_02_01746	45_02_01132	46_02_02691	52_02_01706	53_02_02365	54_02_01240	N11_01870	33_09_01620	5_91_02546	1_90_02801	12_84_00459	17_84_01529	23_83_02270	25_83_02372	26_84_00836	2_85_01789	30_83_02480	33_84_01037	38_84_01235	3_84_00806	17_92_00734	16_08_01889
group_1003	hypothetical protein	29	29	200	200	200	1	1	1	1	10_02_01846	11_02_04425	14_02_04385	15_02_02214	17_02_02910	31_02_01879	34_02_02305	38_02_02006	45_02_01820	46_02_01083	52_02_01967	53_02_01891	54_02_04433	N11_02487	33_09_02177	5_91_01634	1_90_02193	12_84_01499	17_84_02121	23_83_01445	25_83_00011	26_84_01790	2_85_00964	30_83_02220	33_84_02383	38_84_01901	3_84_02493	17_92_00996	16_08_01079
group_1004	hypothetical protein	29	29	263	263	263	1	1	1	1	10_02_01115	11_02_01020	14_02_00617	15_02_00273	17_02_00574	31_02_00272	34_02_00367	38_02_00366	45_02_00368	46_02_00572	52_02_00272	53_02_00574	54_02_00191	N11_00367	33_09_00367	5_91_00356	1_90_01282	12_84_02378	17_84_01161	23_83_00365	25_83_00754	26_84_02281	2_85_00183	30_83_00365	33_84_00378	38_84_00176	3_84_00176	17_92_00366	16_08_00272
pykF	Pyruvate kinase I	29	29	1412	1412	1412	1	1	1	1	10_02_01085	11_02_00990	14_02_00587	15_02_00243	17_02_00544	31_02_00242	34_02_00397	38_02_00396	45_02_00398	46_02_00542	52_02_00242	53_02_00544	54_02_00161	N11_00397	33_09_00397	5_91_00326	1_90_01312	12_84_02348	17_84_01191	23_83_00395	25_83_00724	26_84_02311	2_85_00153	30_83_00395	33_84_00408	38_84_00146	3_84_00146	17_92_00396	16_08_00242
cysQ	3'(2'),5'-bisphosphate nucleotidase CysQ	29	29	740	740	740	1	1	1	1	10_02_02448	11_02_00701	14_02_02645	15_02_01664	17_02_02300	31_02_00884	34_02_00883	38_02_01126	45_02_02580	46_02_00906	52_02_00828	53_02_01694	54_02_00804	N11_00940	33_09_01125	5_91_00909	1_90_00670	12_84_01079	17_84_00244	23_83_00786	25_83_01365	26_84_00245	2_85_02409	30_83_00785	33_84_00601	38_84_00797	3_84_01502	17_92_02294	16_08_00883
group_1007	hypothetical protein	29	29	530	530	530	1	1	1	1	10_02_02778	11_02_02360	14_02_01659	15_02_01756	17_02_00285	31_02_02521	34_02_02677	38_02_00654	45_02_00656	46_02_00283	52_02_02697	53_02_00285	54_02_02485	N11_02513	33_09_00655	5_91_02281	1_90_00200	12_84_02817	17_84_02473	23_83_01153	25_83_00547	26_84_02472	2_85_00830	30_83_01750	33_84_01962	38_84_01767	3_84_02027	17_92_02651	16_08_02491
group_1008	hypothetical protein	29	29	479	479	479	1	1	1	1	10_02_02755	11_02_02337	14_02_01682	15_02_01779	17_02_00262	31_02_02498	34_02_02700	38_02_00677	45_02_00679	46_02_00260	52_02_02720	53_02_00262	54_02_02508	N11_02536	33_09_00678	5_91_02258	1_90_00223	12_84_02794	17_84_02496	23_83_01176	25_83_00524	26_84_02495	2_85_00807	30_83_01728	33_84_01939	38_84_01744	3_84_02004	17_92_02629	16_08_02514
ppiC	Peptidyl-prolyl cis-trans isomerase C	29	29	281	281	281	1	1	1	1	10_02_03742	11_02_03763	14_02_03525	15_02_03703	17_02_04088	31_02_04035	34_02_04024	38_02_03891	45_02_03836	46_02_03697	52_02_03980	53_02_03965	54_02_03623	N11_03839	33_09_03968	5_91_03903	1_90_03784	12_84_03865	17_84_03780	23_83_03612	25_83_03383	26_84_03724	2_85_03693	30_83_03733	33_84_03634	38_84_03749	3_84_03638	17_92_03746	16_08_03784
rhaB	Rhamnulokinase	29	29	1469	1469	1469	1	1	1	1	10_02_03547	11_02_03569	14_02_03083	15_02_03332	17_02_03703	31_02_03662	34_02_03652	38_02_03542	45_02_03641	46_02_03514	52_02_03596	53_02_03571	54_02_03354	N11_03672	33_09_03596	5_91_03532	1_90_03497	12_84_03389	17_84_03422	23_83_03338	25_83_03106	26_84_03146	2_85_03611	30_83_03484	33_84_03402	38_84_03471	3_84_03320	17_92_03333	16_08_03367
group_1011	hypothetical protein	29	29	2429	2429	2429	1	1	1	1	10_02_02324	11_02_00576	14_02_02769	15_02_01540	17_02_02424	31_02_00760	34_02_00759	38_02_01250	45_02_02704	46_02_00782	52_02_00952	53_02_01570	54_02_00680	N11_01064	33_09_01249	5_91_01033	1_90_00794	12_84_00955	17_84_00368	23_83_00662	25_83_01241	26_84_00369	2_85_02533	30_83_00909	33_84_03224	38_84_00921	3_84_01378	17_92_02170	16_08_00759
def	Peptide deformylase	29	29	509	509	509	1	1	1	1	10_02_04465	11_02_04511	14_02_04440	15_02_04520	17_02_04480	31_02_04479	34_02_04484	38_02_04498	45_02_04487	46_02_04478	52_02_04519	53_02_04523	54_02_04488	N11_04459	33_09_04466	5_91_04522	1_90_04585	12_84_04329	17_84_04528	23_83_04362	25_83_04381	26_84_04487	2_85_04415	30_83_04368	33_84_04433	38_84_04510	3_84_04346	17_92_04533	16_08_04447
hcp1_2	Protein hcp1	29	29	485	485	485	1	1	1	1	10_02_04066	11_02_04191	14_02_04025	15_02_00664	17_02_02090	31_02_02770	34_02_01916	38_02_04280	45_02_01786	46_02_04193	52_02_04292	53_02_01426	54_02_01837	N11_01209	33_09_04332	5_91_04395	1_90_04458	12_84_03553	17_84_03000	23_83_03418	25_83_03928	26_84_03362	2_85_03443	30_83_04124	33_84_04002	38_84_04036	3_84_03898	17_92_04265	16_08_03459
rpiA	Ribose-5-phosphate isomerase A	29	29	659	659	659	1	1	1	1	10_02_01869	11_02_01743	14_02_00333	15_02_01406	17_02_03255	31_02_01902	34_02_02328	38_02_03081	45_02_02520	46_02_02152	52_02_02346	53_02_03939	54_02_03597	N11_03813	33_09_02573	5_91_03877	1_90_02216	12_84_02190	17_84_02144	23_83_03526	25_83_04270	26_84_02113	2_85_02052	30_83_02901	33_84_03483	38_84_03624	3_84_03487	17_92_02036	16_08_02463
group_1015	hypothetical protein	29	29	980	980	980	1	1	1	1	10_02_01333	11_02_01238	14_02_02070	15_02_00491	17_02_00792	31_02_00490	34_02_00149	38_02_00149	45_02_00149	46_02_02313	52_02_00491	53_02_00792	54_02_00410	N11_00149	33_09_00149	5_91_00574	1_90_01064	12_84_00060	17_84_00944	23_83_00149	25_83_00971	26_84_02816	2_85_00400	30_83_00149	33_84_00149	38_84_00405	3_84_00407	17_92_00150	16_08_00489
garL	5-keto-4-deoxy-D-glucarate aldolase	29	29	770	770	770	1	1	1	1	10_02_02964	11_02_02851	14_02_02254	15_02_03914	17_02_03303	31_02_03067	34_02_03365	38_02_03263	45_02_03096	46_02_02745	52_02_03014	53_02_03151	54_02_02760	N11_03223	33_09_03312	5_91_03258	1_90_03036	12_84_03004	17_84_03193	23_83_02927	25_83_02560	26_84_04215	2_85_03018	30_83_02949	33_84_02795	38_84_03002	3_84_02969	17_92_02703	16_08_02944
ygbF	CRISPR-associated endoribonuclease Cas2	29	29	293	293	293	1	1	1	1	10_02_02002	11_02_01877	14_02_00200	15_02_01272	17_02_03122	31_02_02036	34_02_02462	38_02_02947	45_02_02386	46_02_02019	52_02_02480	53_02_02820	54_02_02266	N11_02994	33_09_02706	5_91_02813	1_90_02350	12_84_02056	17_84_02277	23_83_02580	25_83_01813	26_84_01979	2_85_02186	30_83_02765	33_84_02453	38_84_02653	3_84_02563	17_92_01902	16_08_02328
alaC	Glutamate-pyruvate aminotransferase AlaC	29	29	1238	1238	1238	1	1	1	1	10_02_04414	11_02_04459	14_02_04420	15_02_04468	17_02_04460	31_02_04459	34_02_04464	38_02_04447	45_02_04467	46_02_04426	52_02_04467	53_02_04472	54_02_04468	N11_04404	33_09_04445	5_91_02885	1_90_04640	12_84_04286	17_84_04508	23_83_04342	25_83_04361	26_84_04404	2_85_04364	30_83_04347	33_84_04381	38_84_04458	3_84_04326	17_92_04480	16_08_04427
gltR	HTH-type transcriptional regulator GltR	29	29	872	872	872	1	1	1	1	10_02_01231	11_02_01136	14_02_01968	15_02_00389	17_02_00690	31_02_00388	34_02_00251	38_02_00250	45_02_00252	46_02_02415	52_02_00389	53_02_00690	54_02_00307	N11_00251	33_09_00251	5_91_00472	1_90_01166	12_84_02494	17_84_01045	23_83_00249	25_83_00870	26_84_02165	2_85_00299	30_83_00249	33_84_00262	38_84_00292	3_84_00292	17_92_00250	16_08_00389
dauR	Transcriptional regulator DauR	29	29	722	722	722	1	1	1	1	10_02_01850	11_02_04421	14_02_04381	15_02_02218	17_02_02914	31_02_01883	34_02_02309	38_02_02002	45_02_01816	46_02_01079	52_02_01963	53_02_01887	54_02_04429	N11_02491	33_09_02181	5_91_01630	1_90_02197	12_84_01503	17_84_02125	23_83_01441	25_83_00007	26_84_01794	2_85_00960	30_83_02224	33_84_02387	38_84_01897	3_84_02497	17_92_00992	16_08_01075
group_1021	hypothetical protein	29	29	167	167	167	1	1	1	1	10_02_00492	11_02_00169	14_02_01172	15_02_00864	17_02_01890	31_02_02570	34_02_01716	38_02_02540	45_02_01586	46_02_01616	52_02_01345	53_02_01226	54_02_01637	N11_01409	33_09_02392	5_91_01419	1_90_01575	12_84_01714	17_84_00775	23_83_01956	25_83_02139	26_84_01296	2_85_01510	30_83_01265	33_84_01439	38_84_02411	3_84_01185	17_92_01495	16_08_01576
treY	Maltooligosyl trehalose synthase	29	29	2528	2528	2528	1	1	1	1	10_02_01282	11_02_01187	14_02_02019	15_02_00440	17_02_00741	31_02_00439	34_02_00200	38_02_00200	45_02_00201	46_02_02364	52_02_00440	53_02_00741	54_02_00358	N11_00200	33_09_00200	5_91_00523	1_90_01115	12_84_00009	17_84_00995	23_83_00200	25_83_00920	26_84_02765	2_85_00349	30_83_00200	33_84_00200	38_84_00354	3_84_00356	17_92_00201	16_08_00438
aldB	Aldehyde dehydrogenase B	29	29	1538	1538	1538	1	1	1	1	10_02_01634	11_02_01540	14_02_00813	15_02_02754	17_02_02698	31_02_01667	34_02_02093	38_02_02218	45_02_02032	46_02_01295	52_02_02179	53_02_02103	54_02_02016	N11_02275	33_09_01965	5_91_01846	1_90_01980	12_84_01287	17_84_01909	23_83_01657	25_83_00223	26_84_01578	2_85_01176	30_83_02008	33_84_02171	38_84_02113	3_84_02281	17_92_01208	16_08_01292
rhtC_1	Threonine efflux protein	29	29	632	632	632	1	1	1	1	10_02_00381	11_02_00058	14_02_01061	15_02_00753	17_02_02001	31_02_02681	34_02_01827	38_02_02428	45_02_01697	46_02_01505	52_02_01456	53_02_01337	54_02_01748	N11_01298	33_09_02503	5_91_01308	1_90_01686	12_84_01825	17_84_02845	23_83_01845	25_83_02868	26_84_01407	2_85_01621	30_83_01154	33_84_01328	38_84_02300	3_84_01296	17_92_01384	16_08_01465
group_1025	hypothetical protein	29	29	290	290	290	1	1	1	1	10_02_02819	11_02_02996	14_02_02399	15_02_03239	17_02_03448	31_02_03212	34_02_03220	38_02_03118	45_02_03241	46_02_02890	52_02_03160	53_02_03296	54_02_02905	N11_03078	33_09_03166	5_91_03113	1_90_02891	12_84_02858	17_84_03048	23_83_02782	25_83_02415	26_84_04311	2_85_02872	30_83_03094	33_84_02650	38_84_02857	3_84_03114	17_92_02848	16_08_02799
nagR_1	HTH-type transcriptional repressor NagR	29	29	719	719	719	1	1	1	1	10_02_01704	11_02_01610	14_02_00883	15_02_02072	17_02_02768	31_02_01737	34_02_02163	38_02_02148	45_02_01962	46_02_01225	52_02_02109	53_02_02033	54_02_02086	N11_02345	33_09_02035	5_91_01776	1_90_02051	12_84_01357	17_84_01979	23_83_01587	25_83_00153	26_84_01648	2_85_01106	30_83_02078	33_84_02241	38_84_02043	3_84_02351	17_92_01138	16_08_01222
gudP_1	putative glucarate transporter	29	29	1310	1310	1310	1	1	1	1	10_02_01616	11_02_01522	14_02_00795	15_02_02736	17_02_02680	31_02_01649	34_02_02075	38_02_02236	45_02_02050	46_02_01313	52_02_02197	53_02_02121	54_02_01998	N11_02257	33_09_01947	5_91_01864	1_90_01962	12_84_01269	17_84_01891	23_83_01675	25_83_00241	26_84_01560	2_85_01194	30_83_01990	33_84_02153	38_84_02131	3_84_02263	17_92_01226	16_08_01310
narL_2	Nitrate/nitrite response regulator protein NarL	29	29	650	650	650	1	1	1	1	10_02_04355	11_02_02392	14_02_04330	15_02_02984	17_02_00957	31_02_01496	34_02_01495	38_02_01979	45_02_01365	46_02_02458	52_02_01939	53_02_02599	54_02_01008	N11_02103	33_09_01388	5_91_02314	1_90_02569	12_84_00226	17_84_01762	23_83_02504	25_83_04299	26_84_00604	2_85_02023	30_83_02247	33_84_01270	38_84_01468	3_84_00573	17_92_00968	16_08_02123
pdeK	putative cyclic di-GMP phosphodiesterase PdeK	29	29	2006	2006	2006	1	1	1	1	10_02_01691	11_02_01597	14_02_00870	15_02_02059	17_02_02755	31_02_01724	34_02_02150	38_02_02161	45_02_01975	46_02_01238	52_02_02122	53_02_02046	54_02_02073	N11_02332	33_09_02022	5_91_01789	1_90_02038	12_84_01344	17_84_01966	23_83_01600	25_83_00166	26_84_01635	2_85_01119	30_83_02065	33_84_02228	38_84_02056	3_84_02338	17_92_01151	16_08_01235
rnc	Ribonuclease 3	29	29	737	737	737	1	1	1	1	10_02_03203	11_02_03225	14_02_02446	15_02_02946	17_02_03494	31_02_03441	34_02_03173	38_02_03321	45_02_02847	46_02_03293	52_02_03387	53_02_03093	54_02_03133	N11_03594	33_09_02928	5_91_03066	1_90_03277	12_84_03310	17_84_03250	23_83_03166	25_83_02946	26_84_03068	2_85_03398	30_83_03406	33_84_03035	38_84_03241	3_84_03242	17_92_03061	16_08_03288
group_1031	hypothetical protein	29	29	1643	1643	1643	1	1	1	1	10_02_02867	11_02_02948	14_02_02351	15_02_03191	17_02_03400	31_02_03164	34_02_03268	38_02_03166	45_02_03193	46_02_02842	52_02_03111	53_02_03248	54_02_02857	N11_03126	33_09_03214	5_91_03161	1_90_02939	12_84_02907	17_84_03096	23_83_02830	25_83_02463	26_84_03251	2_85_02921	30_83_03046	33_84_02698	38_84_02905	3_84_03066	17_92_02800	16_08_02847
steC	Secreted effector kinase SteC	29	29	1373	1373	1373	1	1	1	1	10_02_01429	11_02_01334	14_02_02166	15_02_00587	17_02_00888	31_02_00586	34_02_00053	38_02_00053	45_02_00053	46_02_02217	52_02_00587	53_02_00888	54_02_00506	N11_00053	33_09_00053	5_91_00670	1_90_00968	12_84_00156	17_84_00848	23_83_00053	25_83_01067	26_84_02912	2_85_00496	30_83_00053	33_84_00053	38_84_00501	3_84_00503	17_92_00053	16_08_00585
yceI_2	Protein YceI	29	29	575	575	575	1	1	1	1	10_02_00866	11_02_00771	14_02_00368	15_02_00024	17_02_00325	31_02_00023	34_02_00615	38_02_00615	45_02_00617	46_02_00323	52_02_00023	53_02_00325	54_02_03921	N11_00616	33_09_00616	5_91_00107	1_90_00161	12_84_03699	17_84_03597	23_83_01114	25_83_03282	26_84_04426	2_85_00870	30_83_01790	33_84_02002	38_84_01807	3_84_02067	17_92_03523	16_08_00023
uxuA	Mannonate dehydratase	29	29	1184	1184	1184	1	1	1	1	10_02_02850	11_02_02965	14_02_02368	15_02_03208	17_02_03417	31_02_03181	34_02_03251	38_02_03149	45_02_03210	46_02_02859	52_02_03129	53_02_03265	54_02_02874	N11_03109	33_09_03197	5_91_03144	1_90_02922	12_84_02890	17_84_03079	23_83_02813	25_83_02446	26_84_03234	2_85_02903	30_83_03063	33_84_02681	38_84_02888	3_84_03083	17_92_02817	16_08_02830
rppH_2	RNA pyrophosphohydrolase	29	29	530	530	530	1	1	1	1	10_02_01928	11_02_01802	14_02_00274	15_02_01347	17_02_03196	31_02_01961	34_02_02387	38_02_03022	45_02_02461	46_02_02093	52_02_02405	53_02_03880	54_02_03538	N11_03754	33_09_02632	5_91_03818	1_90_02275	12_84_02131	17_84_02203	23_83_03585	25_83_04100	26_84_02054	2_85_02111	30_83_02842	33_84_03542	38_84_03565	3_84_03546	17_92_01977	16_08_02404
rplC	50S ribosomal protein L3	29	29	629	629	629	1	1	1	1	10_02_04431	11_02_04477	14_02_04474	15_02_04486	17_02_04514	31_02_04513	34_02_04518	38_02_04464	45_02_04521	46_02_04444	52_02_04485	53_02_04489	54_02_04522	N11_04425	33_09_04500	5_91_04556	1_90_04619	12_84_04363	17_84_04562	23_83_04396	25_83_04414	26_84_04453	2_85_04382	30_83_04401	33_84_04399	38_84_04476	3_84_04380	17_92_04499	16_08_04481
macB	Macrolide export ATP-binding/permease protein MacB	29	29	1946	1946	1946	1	1	1	1	10_02_00839	11_02_02507	14_02_03814	15_02_03720	17_02_01304	31_02_01149	34_02_01148	38_02_01632	45_02_01018	46_02_03192	52_02_01592	53_02_04122	54_02_01354	N11_01756	33_09_01734	5_91_00080	1_90_03866	12_84_00573	17_84_01415	23_83_03769	25_83_03550	26_84_00950	2_85_03775	30_83_03825	33_84_00923	38_84_01121	3_84_03730	17_92_00620	16_08_03941
ybdZ	Enterobactin biosynthesis protein YbdZ	29	29	218	218	218	1	1	1	1	10_02_00598	11_02_00275	14_02_01278	15_02_00970	17_02_01784	31_02_02958	34_02_01610	38_02_02646	45_02_01480	46_02_01722	52_02_01239	53_02_01120	54_02_01531	N11_01515	33_09_02286	5_91_01525	1_90_01469	12_84_01608	17_84_00669	23_83_02062	25_83_02033	26_84_01190	2_85_01404	30_83_01371	33_84_01545	38_84_02517	3_84_01079	17_92_01601	16_08_01682
group_1039	hypothetical protein	29	29	281	281	281	1	1	1	1	10_02_04391	11_02_04395	14_02_04355	15_02_04446	17_02_04435	31_02_04423	34_02_04441	38_02_04414	45_02_04433	46_02_04394	52_02_04445	53_02_04448	54_02_04413	N11_04382	33_09_04423	5_91_04495	1_90_04568	12_84_04225	17_84_04485	23_83_04306	25_83_04328	26_84_04333	2_85_04332	30_83_04325	33_84_04321	38_84_04387	3_84_04255	17_92_04448	16_08_04391
ulaA_3	Ascorbate-specific PTS system EIIC component	29	29	1391	1391	1391	1	1	1	1	10_02_03870	11_02_03891	14_02_03569	15_02_03829	17_02_04151	31_02_04079	34_02_04087	38_02_03935	45_02_03945	46_02_03806	52_02_04024	53_02_04156	54_02_03732	N11_03948	33_09_04031	5_91_04012	1_90_04094	12_84_04053	17_84_03889	23_83_03803	25_83_03603	26_84_03787	2_85_03885	30_83_03859	33_84_03697	38_84_03858	3_84_03783	17_92_03874	16_08_03975
lysP	Lysine-specific permease	29	29	1469	1469	1469	1	1	1	1	10_02_02529	11_02_02110	14_02_01909	15_02_02006	17_02_00035	31_02_02271	34_02_02927	38_02_00905	45_02_00906	46_02_00033	52_02_02946	53_02_00035	54_02_04383	N11_02763	33_09_00905	5_91_02031	1_90_00450	12_84_02568	17_84_02722	23_83_01402	25_83_04191	26_84_02721	2_85_00581	30_83_01502	33_84_04150	38_84_01518	3_84_01778	17_92_02403	16_08_02740
gntU	Low-affinity gluconate transporter	29	29	1340	1340	1340	1	1	1	1	10_02_01764	11_02_01670	14_02_00943	15_02_02132	17_02_02828	31_02_01797	34_02_02223	38_02_02088	45_02_01902	46_02_01165	52_02_02049	53_02_01973	54_02_02146	N11_02405	33_09_02095	5_91_01716	1_90_02111	12_84_01417	17_84_02039	23_83_01527	25_83_00093	26_84_01708	2_85_01046	30_83_02138	33_84_02301	38_84_01983	3_84_02411	17_92_01078	16_08_01161
group_1043	putative protein	29	29	1052	1052	1052	1	1	1	1	10_02_02857	11_02_02958	14_02_02361	15_02_03201	17_02_03410	31_02_03174	34_02_03258	38_02_03156	45_02_03203	46_02_02852	52_02_03122	53_02_03258	54_02_02867	N11_03116	33_09_03204	5_91_03151	1_90_02929	12_84_02897	17_84_03086	23_83_02820	25_83_02453	26_84_03241	2_85_02910	30_83_03056	33_84_02688	38_84_02895	3_84_03076	17_92_02810	16_08_02837
purU	Formyltetrahydrofolate deformylase	29	29	842	842	842	1	1	1	1	10_02_04365	11_02_02382	14_02_04340	15_02_02974	17_02_00947	31_02_01506	34_02_01505	38_02_01989	45_02_01376	46_02_02448	52_02_01950	53_02_02610	54_02_00997	N11_02114	33_09_01377	5_91_02304	1_90_02558	12_84_00215	17_84_01772	23_83_02514	25_83_04289	26_84_00593	2_85_02033	30_83_02237	33_84_01281	38_84_01479	3_84_00562	17_92_00979	16_08_02133
moaB	Molybdenum cofactor biosynthesis protein B	29	29	512	512	512	1	1	1	1	10_02_04010	11_02_04134	14_02_03970	15_02_04157	17_02_01405	31_02_04277	34_02_04265	38_02_04214	45_02_04288	46_02_04136	52_02_04246	53_02_04354	54_02_04154	N11_04221	33_09_04285	5_91_04348	1_90_04411	12_84_03601	17_84_04181	23_83_04063	25_83_03862	26_84_04123	2_85_04101	30_83_04069	33_84_03954	38_84_04209	3_84_03971	17_92_04199	16_08_04250
mscL	Large-conductance mechanosensitive channel	29	29	413	413	413	1	1	1	1	10_02_04461	11_02_04507	14_02_04444	15_02_04516	17_02_04484	31_02_04483	34_02_04488	38_02_04494	45_02_04491	46_02_04474	52_02_04515	53_02_04519	54_02_04492	N11_04455	33_09_04470	5_91_04526	1_90_04589	12_84_04333	17_84_04532	23_83_04366	25_83_04385	26_84_04483	2_85_04411	30_83_04372	33_84_04429	38_84_04506	3_84_04350	17_92_04529	16_08_04451
preA	NAD-dependent dihydropyrimidine dehydrogenase subunit PreA	29	29	1235	1235	1235	1	1	1	1	10_02_02543	11_02_02124	14_02_01895	15_02_01992	17_02_00049	31_02_02285	34_02_02913	38_02_00891	45_02_00892	46_02_00047	52_02_02932	53_02_00049	54_02_02721	N11_02749	33_09_00891	5_91_02045	1_90_00436	12_84_02582	17_84_02708	23_83_01388	25_83_00312	26_84_02707	2_85_00595	30_83_01516	33_84_01727	38_84_01532	3_84_01792	17_92_02417	16_08_02726
mtgA	Biosynthetic peptidoglycan transglycosylase	29	29	728	728	728	1	1	1	1	10_02_04116	11_02_04319	14_02_04188	15_02_03477	17_02_03860	31_02_03807	34_02_03744	38_02_03664	45_02_04358	46_02_04309	52_02_03700	53_02_03664	54_02_04225	N11_04327	33_09_03741	5_91_04462	1_90_04525	12_84_04145	17_84_04240	23_83_04013	25_83_03975	26_84_03524	2_85_04160	30_83_03588	33_84_04058	38_84_04268	3_84_04031	17_92_03697	16_08_03735
nikR	Nickel-responsive regulator	29	29	437	437	437	1	1	1	1	10_02_01722	11_02_01628	14_02_00901	15_02_02090	17_02_02786	31_02_01755	34_02_02181	38_02_02130	45_02_01944	46_02_01207	52_02_02091	53_02_02015	54_02_02104	N11_02363	33_09_02053	5_91_01758	1_90_02069	12_84_01375	17_84_01997	23_83_01569	25_83_00135	26_84_01666	2_85_01088	30_83_02096	33_84_02259	38_84_02025	3_84_02369	17_92_01120	16_08_01203
group_1050	hypothetical protein	29	29	323	323	323	1	1	1	1	10_02_01509	11_02_01415	14_02_04283	15_02_02629	17_02_02573	31_02_01542	34_02_01968	38_02_02343	45_02_02157	46_02_01420	52_02_02304	53_02_02228	54_02_01891	N11_02150	33_09_01840	5_91_01971	1_90_01855	12_84_01184	17_84_01806	23_83_01760	25_83_04131	26_84_01475	2_85_01279	30_83_01905	33_84_04112	38_84_02216	3_84_02178	17_92_01311	16_08_01395
yeiP	Elongation factor P-like protein	29	29	572	572	572	1	1	1	1	10_02_02518	11_02_02099	14_02_01920	15_02_02017	17_02_00024	31_02_02260	34_02_02938	38_02_00916	45_02_00917	46_02_00022	52_02_02957	53_02_00024	54_02_04372	N11_02774	33_09_00916	5_91_02020	1_90_00461	12_84_02557	17_84_02733	23_83_01413	25_83_04180	26_84_02732	2_85_00570	30_83_01491	33_84_04161	38_84_01507	3_84_01767	17_92_02392	16_08_02751
cmoB	tRNA U34 carboxymethyltransferase	29	29	971	971	971	1	1	1	1	10_02_00213	11_02_02780	14_02_01430	15_02_03113	17_02_01087	31_02_01366	34_02_01365	38_02_01849	45_02_01235	46_02_02588	52_02_01809	53_02_02468	54_02_01137	N11_01973	33_09_01517	5_91_02443	1_90_02698	12_84_00356	17_84_01632	23_83_02374	25_83_02269	26_84_00733	2_85_01893	30_83_02376	33_84_01140	38_84_01338	3_84_00703	17_92_00837	16_08_01992
group_1053	hypothetical protein	29	29	1280	1280	1280	1	1	1	1	10_02_02643	11_02_02225	14_02_01794	15_02_01891	17_02_00150	31_02_02386	34_02_02812	38_02_00789	45_02_00791	46_02_00148	52_02_02832	53_02_00150	54_02_02620	N11_02648	33_09_00790	5_91_02146	1_90_00335	12_84_02682	17_84_02608	23_83_01288	25_83_00412	26_84_02607	2_85_00695	30_83_01616	33_84_01827	38_84_01632	3_84_01892	17_92_02517	16_08_02626
group_1054	hypothetical protein	29	29	632	632	632	1	1	1	1	10_02_01307	11_02_01212	14_02_02044	15_02_00465	17_02_00766	31_02_00464	34_02_00175	38_02_00175	45_02_00175	46_02_02339	52_02_00465	53_02_00766	54_02_00384	N11_00175	33_09_00175	5_91_00548	1_90_01090	12_84_00034	17_84_00970	23_83_00175	25_83_00945	26_84_02790	2_85_00374	30_83_00175	33_84_00175	38_84_00379	3_84_00381	17_92_00176	16_08_00463
appB_1	Cytochrome bd-II ubiquinol oxidase subunit 2	29	29	1136	1136	1136	1	1	1	1	10_02_00315	11_02_02679	14_02_01329	15_02_03012	17_02_00985	31_02_01468	34_02_01467	38_02_01951	45_02_01337	46_02_02486	52_02_01911	53_02_02571	54_02_01036	N11_02075	33_09_01416	5_91_02342	1_90_02597	12_84_00254	17_84_01734	23_83_02476	25_83_02168	26_84_00632	2_85_01995	30_83_02275	33_84_01242	38_84_01440	3_84_00601	17_92_00940	16_08_02095
wzzB	Chain length determinant protein	29	29	983	983	983	1	1	1	1	10_02_02665	11_02_02247	14_02_01772	15_02_01869	17_02_00172	31_02_02408	34_02_02790	38_02_00767	45_02_00769	46_02_00170	52_02_02810	53_02_00172	54_02_02598	N11_02626	33_09_00768	5_91_02168	1_90_00313	12_84_02704	17_84_02586	23_83_01266	25_83_00434	26_84_02585	2_85_00717	30_83_01638	33_84_01849	38_84_01654	3_84_01914	17_92_02539	16_08_02604
mltA	Membrane-bound lytic murein transglycosylase A	29	29	1097	1097	1097	1	1	1	1	10_02_01943	11_02_01818	14_02_00259	15_02_01331	17_02_03181	31_02_01977	34_02_02403	38_02_03006	45_02_02446	46_02_02078	52_02_02421	53_02_02879	54_02_02207	N11_03053	33_09_02647	5_91_02872	1_90_02291	12_84_02115	17_84_02218	23_83_02521	25_83_01872	26_84_02038	2_85_02127	30_83_02825	33_84_02394	38_84_03549	3_84_02504	17_92_01961	16_08_02388
mltB	Membrane-bound lytic murein transglycosylase B	29	29	1079	1079	1079	1	1	1	1	10_02_02104	11_02_01979	14_02_00098	15_02_01170	17_02_03020	31_02_02138	34_02_02564	38_02_02845	45_02_02284	46_02_01917	52_02_02582	53_02_02717	54_02_02368	N11_02892	33_09_02808	5_91_02711	1_90_02452	12_84_01951	17_84_02381	23_83_02684	25_83_01709	26_84_01875	2_85_02290	30_83_02661	33_84_02557	38_84_02758	3_84_02668	17_92_01800	16_08_02226
garK_1	Glycerate 2-kinase	29	29	1142	1142	1142	1	1	1	1	10_02_01971	11_02_01846	14_02_00231	15_02_01303	17_02_03153	31_02_02005	34_02_02431	38_02_02978	45_02_02417	46_02_02050	52_02_02449	53_02_02851	54_02_02235	N11_03025	33_09_02675	5_91_02844	1_90_02319	12_84_02087	17_84_02246	23_83_02549	25_83_01844	26_84_02010	2_85_02155	30_83_02796	33_84_02422	38_84_02622	3_84_02532	17_92_01933	16_08_02360
lepB	Signal peptidase I	29	29	974	974	974	1	1	1	1	10_02_03202	11_02_03224	14_02_02445	15_02_02947	17_02_03493	31_02_03440	34_02_03174	38_02_03320	45_02_02846	46_02_03292	52_02_03386	53_02_03094	54_02_03132	N11_03595	33_09_02927	5_91_03067	1_90_03276	12_84_03311	17_84_03249	23_83_03165	25_83_02945	26_84_03069	2_85_03399	30_83_03407	33_84_03034	38_84_03240	3_84_03243	17_92_03060	16_08_03289
por_1	Polyol:NADP oxidoreductase	29	29	1466	1466	1466	1	1	1	1	10_02_01215	11_02_01120	14_02_01953	15_02_00373	17_02_00674	31_02_00372	34_02_00267	38_02_00266	45_02_00268	46_02_02431	52_02_00373	53_02_00674	54_02_00291	N11_00267	33_09_00267	5_91_00456	1_90_01182	12_84_02478	17_84_01061	23_83_00265	25_83_00854	26_84_02181	2_85_00283	30_83_00265	33_84_00278	38_84_00276	3_84_00276	17_92_00266	16_08_00373
uxaA	Altronate dehydratase	29	29	290	290	290	1	1	1	1	10_02_00660	11_02_00337	14_02_04128	15_02_01032	17_02_01722	31_02_02896	34_02_01548	38_02_02708	45_02_01418	46_02_01784	52_02_01177	53_02_01058	54_02_01469	N11_01577	33_09_02224	5_91_01587	1_90_01407	12_84_01546	17_84_00607	23_83_02124	25_83_01971	26_84_01128	2_85_01342	30_83_01433	33_84_01607	38_84_02579	3_84_01017	17_92_01663	16_08_01744
wrbA	NAD(P)H dehydrogenase (quinone)	29	29	596	596	596	1	1	1	1	10_02_00113	11_02_02649	14_02_01530	15_02_02489	17_02_01187	31_02_01266	34_02_01265	38_02_01749	45_02_01135	46_02_02688	52_02_01709	53_02_02368	54_02_01237	N11_01873	33_09_01617	5_91_02543	1_90_02798	12_84_00456	17_84_01532	23_83_02273	25_83_02369	26_84_00833	2_85_01792	30_83_02477	33_84_01040	38_84_01238	3_84_00803	17_92_00737	16_08_01892
mgtA	Magnesium-transporting ATPase, P-type 1	29	29	2708	2708	2708	1	1	1	1	10_02_02397	11_02_00650	14_02_02696	15_02_01613	17_02_02351	31_02_00833	34_02_00832	38_02_01177	45_02_02631	46_02_00855	52_02_00879	53_02_01643	54_02_00753	N11_00991	33_09_01176	5_91_00960	1_90_00721	12_84_01028	17_84_00295	23_83_00735	25_83_01314	26_84_00296	2_85_02460	30_83_00836	33_84_00550	38_84_00848	3_84_01451	17_92_02243	16_08_00832
group_1065	hypothetical protein	29	29	389	389	389	1	1	1	1	10_02_02535	11_02_02116	14_02_01903	15_02_02000	17_02_00041	31_02_02277	34_02_02921	38_02_00899	45_02_00900	46_02_00039	52_02_02940	53_02_00041	54_02_04389	N11_02757	33_09_00899	5_91_02037	1_90_00444	12_84_02574	17_84_02716	23_83_01396	25_83_04197	26_84_02715	2_85_00587	30_83_01508	33_84_04144	38_84_01524	3_84_01784	17_92_02409	16_08_02734
mutL	DNA mismatch repair protein MutL	29	29	1856	1856	1856	1	1	1	1	10_02_02491	11_02_00744	14_02_02602	15_02_01707	17_02_02257	31_02_00927	34_02_00926	38_02_01083	45_02_02537	46_02_00949	52_02_00784	53_02_01737	54_02_00847	N11_00897	33_09_01082	5_91_00866	1_90_00627	12_84_01122	17_84_00201	23_83_00829	25_83_01408	26_84_00202	2_85_02366	30_83_00742	33_84_00644	38_84_00754	3_84_01545	17_92_02337	16_08_00926
nagL	Maleylpyruvate isomerase	29	29	644	644	644	1	1	1	1	10_02_02554	11_02_02135	14_02_01884	15_02_01981	17_02_00060	31_02_02296	34_02_02902	38_02_00880	45_02_00881	46_02_00058	52_02_02921	53_02_00060	54_02_02710	N11_02738	33_09_00880	5_91_02056	1_90_00425	12_84_02593	17_84_02697	23_83_01377	25_83_00323	26_84_02696	2_85_00606	30_83_01527	33_84_01738	38_84_01543	3_84_01803	17_92_02428	16_08_02715
creC	Sensor protein CreC	29	29	1424	1424	1424	1	1	1	1	10_02_02266	11_02_00518	14_02_02827	15_02_01482	17_02_02482	31_02_00702	34_02_00701	38_02_01308	45_02_02762	46_02_00724	52_02_01010	53_02_01512	54_02_00622	N11_01122	33_09_01307	5_91_01091	1_90_00852	12_84_00897	17_84_00426	23_83_00604	25_83_01183	26_84_00427	2_85_02591	30_83_00967	33_84_03282	38_84_00979	3_84_02774	17_92_02112	16_08_00701
pgsA	CDP-diacylglycerol--glycerol-3-phosphate 3-phosphatidyltransferase	29	29	548	548	548	1	1	1	1	10_02_00176	11_02_02586	14_02_01467	15_02_02426	17_02_01124	31_02_01329	34_02_01328	38_02_01812	45_02_01198	46_02_02625	52_02_01772	53_02_02431	54_02_01174	N11_01936	33_09_01554	5_91_02480	1_90_02735	12_84_00393	17_84_01595	23_83_02337	25_83_02306	26_84_00770	2_85_01856	30_83_02413	33_84_01103	38_84_01301	3_84_00740	17_92_00800	16_08_01955
group_1070	hypothetical protein	29	29	362	362	362	1	1	1	1	10_02_04192	11_02_04263	14_02_04089	15_02_04211	17_02_04354	31_02_04331	34_02_02979	38_02_04344	45_02_03041	46_02_04244	52_02_04364	53_02_02899	54_02_04270	N11_04264	33_09_03122	5_91_02921	1_90_03421	12_84_04099	17_84_04315	23_83_04117	25_83_04032	26_84_04187	2_85_03255	30_83_04186	33_84_03177	38_84_03383	3_84_04086	17_92_03204	16_08_04324
group_1071	hypothetical protein	29	29	932	932	932	1	1	1	1	10_02_03104	11_02_03098	14_02_03369	15_02_02302	17_02_01544	31_02_03342	34_02_03478	38_02_01476	45_02_03371	46_02_02992	52_02_03262	53_02_03425	54_02_03034	N11_03363	33_09_03450	5_91_03371	1_90_03149	12_84_00729	17_84_03758	23_83_03067	25_83_02700	26_84_03568	2_85_03158	30_83_03196	33_84_02935	38_84_03115	3_84_03397	17_92_02978	16_08_03085
ttdA_2	L(+)-tartrate dehydratase subunit alpha	29	29	845	845	845	1	1	1	1	10_02_03970	11_02_00449	14_02_04520	15_02_04392	17_02_04542	31_02_04540	34_02_04388	38_02_03989	45_02_04070	46_02_04526	52_02_04206	53_02_00946	54_02_03786	N11_04489	33_09_04525	5_91_01160	1_90_04675	12_84_04471	17_84_00495	23_83_04440	25_83_03708	26_84_04572	2_85_03550	30_83_04464	33_84_01719	38_84_03912	3_84_04491	17_92_04590	16_08_04526
fdoG_1	Formate dehydrogenase-O major subunit	29	29	2414	2414	2414	1	1	1	1	10_02_03535	11_02_03557	14_02_03071	15_02_03344	17_02_03691	31_02_03674	34_02_03664	38_02_03554	45_02_03629	46_02_03526	52_02_03584	53_02_03583	54_02_03366	N11_03660	33_09_03608	5_91_03520	1_90_03485	12_84_03377	17_84_03434	23_83_03350	25_83_03094	26_84_03134	2_85_03599	30_83_03472	33_84_03390	38_84_03483	3_84_03308	17_92_03346	16_08_03355
group_1074	hypothetical protein	29	29	941	941	941	1	1	1	1	10_02_03526	11_02_03548	14_02_03062	15_02_03353	17_02_03682	31_02_03683	34_02_03673	38_02_03563	45_02_03620	46_02_03535	52_02_03575	53_02_03592	54_02_03375	N11_03651	33_09_03617	5_91_03511	1_90_03476	12_84_03368	17_84_03443	23_83_03359	25_83_03085	26_84_03125	2_85_03590	30_83_03463	33_84_03381	38_84_03492	3_84_03299	17_92_03355	16_08_03346
srlR_1	Glucitol operon repressor	29	29	791	791	791	1	1	1	1	10_02_01341	11_02_01246	14_02_02078	15_02_00499	17_02_00800	31_02_00498	34_02_00141	38_02_00141	45_02_00141	46_02_02305	52_02_00499	53_02_00800	54_02_00418	N11_00141	33_09_00141	5_91_00582	1_90_01056	12_84_00068	17_84_00936	23_83_00141	25_83_00979	26_84_02824	2_85_00408	30_83_00141	33_84_00141	38_84_00413	3_84_00415	17_92_00142	16_08_00497
epmB	L-lysine 2,3-aminomutase	29	29	1028	1028	1028	1	1	1	1	10_02_03473	11_02_03495	14_02_03009	15_02_01732	17_02_02232	31_02_00952	34_02_00951	38_02_01058	45_02_03567	46_02_00974	52_02_00759	53_02_01762	54_02_00872	N11_00872	33_09_01057	5_91_00841	1_90_00602	12_84_01147	17_84_00176	23_83_00854	25_83_01433	26_84_00177	2_85_02672	30_83_00717	33_84_00669	38_84_00729	3_84_01570	17_92_02362	16_08_00951
nuoB	NADH-quinone oxidoreductase subunit B	29	29	662	662	662	1	1	1	1	10_02_03884	11_02_03905	14_02_03555	15_02_03815	17_02_04165	31_02_04065	34_02_04101	38_02_03921	45_02_03931	46_02_03792	52_02_04010	53_02_04142	54_02_03718	N11_03934	33_09_04045	5_91_03998	1_90_04108	12_84_04314	17_84_03875	23_83_03789	25_83_03617	26_84_03801	2_85_03871	30_83_03845	33_84_03711	38_84_03844	3_84_03797	17_92_03888	16_08_03961
nadB	L-aspartate oxidase	29	29	1622	1622	1622	1	1	1	1	10_02_03196	11_02_03218	14_02_02439	15_02_02953	17_02_03487	31_02_03434	34_02_03180	38_02_03314	45_02_02840	46_02_03286	52_02_03380	53_02_03100	54_02_03126	N11_03601	33_09_02921	5_91_03073	1_90_03270	12_84_03317	17_84_03243	23_83_03159	25_83_02939	26_84_03075	2_85_03405	30_83_03413	33_84_03028	38_84_03234	3_84_03249	17_92_04356	16_08_03295
melR	Melibiose operon regulatory protein	29	29	932	932	932	1	1	1	1	10_02_03412	11_02_03434	14_02_02948	15_02_04293	17_02_02171	31_02_01013	34_02_01012	38_02_00997	45_02_03506	46_02_01035	52_02_00697	53_02_01823	54_02_00933	N11_00811	33_09_00996	5_91_00780	1_90_00541	12_84_03153	17_84_00115	23_83_00915	25_83_01494	26_84_00116	2_85_02733	30_83_00656	33_84_00730	38_84_00668	3_84_01631	17_92_03447	16_08_01012
arnC_2	Undecaprenyl-phosphate 4-deoxy-4-formamido-L-arabinose transferase	29	29	983	983	983	1	1	1	1	10_02_04230	11_02_03965	14_02_03724	15_02_04114	17_02_04232	31_02_04173	34_02_04161	38_02_04147	45_02_04093	46_02_03962	52_02_04092	53_02_04250	54_02_03988	N11_04079	33_09_04143	5_91_04169	1_90_04207	12_84_03922	17_84_04076	23_83_03896	25_83_03756	26_84_03911	2_85_04048	30_83_03953	33_84_03809	38_84_04165	3_84_03832	17_92_04093	16_08_04127
group_1081	hypothetical protein	29	29	908	908	908	1	1	1	1	10_02_03400	11_02_03422	14_02_02936	15_02_03997	17_02_02159	31_02_01025	34_02_01024	38_02_00985	45_02_03494	46_02_01047	52_02_00685	53_02_01835	54_02_00945	N11_00799	33_09_00984	5_91_00768	1_90_00529	12_84_03141	17_84_00103	23_83_00927	25_83_01506	26_84_00104	2_85_02745	30_83_00644	33_84_00742	38_84_00656	3_84_01643	17_92_03435	16_08_01024
frlB_3	Fructosamine deglycase FrlB	29	29	977	977	977	1	1	1	1	10_02_01705	11_02_01611	14_02_00884	15_02_02073	17_02_02769	31_02_01738	34_02_02164	38_02_02147	45_02_01961	46_02_01224	52_02_02108	53_02_02032	54_02_02087	N11_02346	33_09_02036	5_91_01775	1_90_02052	12_84_01358	17_84_01980	23_83_01586	25_83_00152	26_84_01649	2_85_01105	30_83_02079	33_84_02242	38_84_02042	3_84_02352	17_92_01137	16_08_01221
yhcO	putative protein YhcO	29	29	272	272	272	1	1	1	1	10_02_04306	11_02_04057	14_02_03883	15_02_03441	17_02_03824	31_02_03771	34_02_03780	38_02_03628	45_02_04210	46_02_04103	52_02_03736	53_02_03700	54_02_04121	N11_04134	33_09_03705	5_91_04261	1_90_04367	12_84_03647	17_84_04346	23_83_04222	25_83_04211	26_84_03487	2_85_04250	30_83_03625	33_84_04192	38_84_04369	3_84_04236	17_92_03660	16_08_03698
group_1084	IS630 family transposase ISEc33	29	29	932	932	932	1	1	1	1	10_02_02367	11_02_00619	14_02_02726	15_02_01583	17_02_02381	31_02_00803	34_02_00802	38_02_01207	45_02_02661	46_02_00825	52_02_00909	53_02_01613	54_02_00723	N11_01021	33_09_01206	5_91_00990	1_90_00751	12_84_00998	17_84_00325	23_83_00705	25_83_01284	26_84_00326	2_85_02490	30_83_00866	33_84_00520	38_84_00878	3_84_01421	17_92_02213	16_08_00802
group_1085	hypothetical protein	29	29	770	770	770	1	1	1	1	10_02_00731	11_02_00408	14_02_03776	15_02_04351	17_02_01651	31_02_02825	34_02_04347	38_02_04030	45_02_04029	46_02_04013	52_02_01106	53_02_00987	54_02_03827	N11_01648	33_09_04221	5_91_04222	1_90_04285	12_84_03487	17_84_00536	23_83_03484	25_83_03667	26_84_03428	2_85_03509	30_83_04271	33_84_01678	38_84_03953	3_84_00946	17_92_04146	16_08_03525
trmO	tRNA (adenine(37)-N6)-methyltransferase	29	29	707	707	707	1	1	1	1	10_02_04495	11_02_04524	14_02_04510	15_02_04538	17_02_04530	31_02_04528	34_02_04528	38_02_04511	45_02_04531	46_02_04511	52_02_04532	53_02_04541	54_02_04537	N11_04472	33_09_04515	5_91_04571	1_90_04646	12_84_04456	17_84_04572	23_83_04411	25_83_04424	26_84_04527	2_85_04428	30_83_04432	33_84_04508	38_84_04569	3_84_04479	17_92_04572	16_08_04497
pucK	Uric acid permease PucK	29	29	1325	1325	1325	1	1	1	1	10_02_01674	11_02_01580	14_02_00853	15_02_02042	17_02_02738	31_02_01707	34_02_02133	38_02_02178	45_02_01992	46_02_01255	52_02_02139	53_02_02063	54_02_02056	N11_02315	33_09_02005	5_91_01806	1_90_02021	12_84_01327	17_84_01949	23_83_01617	25_83_00183	26_84_01618	2_85_01136	30_83_02048	33_84_02211	38_84_02073	3_84_02321	17_92_01168	16_08_01252
yqjH	NADPH-dependent ferric-chelate reductase	29	29	767	767	767	1	1	1	1	10_02_02930	11_02_02885	14_02_02288	15_02_03948	17_02_03337	31_02_03101	34_02_03331	38_02_03229	45_02_03130	46_02_02779	52_02_03048	53_02_03185	54_02_02794	N11_03189	33_09_03277	5_91_03224	1_90_03002	12_84_02970	17_84_03159	23_83_02893	25_83_02526	26_84_03314	2_85_02984	30_83_02983	33_84_02761	38_84_02968	3_84_03003	17_92_02737	16_08_02910
rhmA	2-keto-3-deoxy-L-rhamnonate aldolase	29	29	803	803	803	1	1	1	1	10_02_04239	11_02_03956	14_02_03715	15_02_04105	17_02_04223	31_02_04164	34_02_04152	38_02_04156	45_02_04102	46_02_03953	52_02_04101	53_02_04241	54_02_03979	N11_04088	33_09_04152	5_91_04160	1_90_04216	12_84_03913	17_84_04067	23_83_03887	25_83_03747	26_84_03920	2_85_04039	30_83_03944	33_84_03818	38_84_04156	3_84_03841	17_92_04084	16_08_04136
yajO	1-deoxyxylulose-5-phosphate synthase YajO	29	29	974	974	974	1	1	1	1	10_02_00435	11_02_00112	14_02_01115	15_02_00807	17_02_01947	31_02_02627	34_02_01773	38_02_02483	45_02_01643	46_02_01559	52_02_01402	53_02_01283	54_02_01694	N11_01352	33_09_02449	5_91_01362	1_90_01632	12_84_01771	17_84_02791	23_83_01899	25_83_02814	26_84_01353	2_85_01567	30_83_01208	33_84_01382	38_84_02354	3_84_01242	17_92_01438	16_08_01519
group_1091	hypothetical protein	29	29	314	314	314	1	1	1	1	10_02_02362	11_02_00614	14_02_02731	15_02_01578	17_02_02386	31_02_00798	34_02_00797	38_02_01212	45_02_02666	46_02_00820	52_02_00914	53_02_01608	54_02_00718	N11_01026	33_09_01211	5_91_00995	1_90_00756	12_84_00993	17_84_00330	23_83_00700	25_83_01279	26_84_00331	2_85_02495	30_83_00871	33_84_00515	38_84_00883	3_84_01416	17_92_02208	16_08_00797
astB	N-succinylarginine dihydrolase	29	29	1343	1343	1343	1	1	1	1	10_02_01013	11_02_00918	14_02_00515	15_02_00171	17_02_00472	31_02_00170	34_02_00469	38_02_00468	45_02_00470	46_02_00470	52_02_00170	53_02_00472	54_02_00089	N11_00469	33_09_00469	5_91_00254	1_90_00014	12_84_02276	17_84_01263	23_83_00467	25_83_00652	26_84_02383	2_85_00081	30_83_00467	33_84_00480	38_84_00074	3_84_00074	17_92_00468	16_08_00170
group_1093	hypothetical protein	29	29	401	401	401	1	1	1	1	10_02_01814	11_02_01720	14_02_00993	15_02_02182	17_02_02878	31_02_01847	34_02_02273	38_02_02038	45_02_01852	46_02_01115	52_02_01999	53_02_01923	54_02_02196	N11_02455	33_09_02145	5_91_01666	1_90_02161	12_84_01467	17_84_02089	23_83_01477	25_83_00043	26_84_01758	2_85_00996	30_83_02188	33_84_02351	38_84_01933	3_84_02461	17_92_01028	16_08_01111
amn	AMP nucleosidase	29	29	1454	1454	1454	1	1	1	1	10_02_02742	11_02_02324	14_02_01695	15_02_01792	17_02_00249	31_02_02485	34_02_02713	38_02_00690	45_02_00692	46_02_00247	52_02_02733	53_02_00249	54_02_02521	N11_02549	33_09_00691	5_91_02245	1_90_00236	12_84_02781	17_84_02509	23_83_01189	25_83_00511	26_84_02508	2_85_00794	30_83_01715	33_84_01926	38_84_01731	3_84_01991	17_92_02616	16_08_02527
group_1095	hypothetical protein	29	29	491	491	491	1	1	1	1	10_02_02696	11_02_02278	14_02_01741	15_02_01838	17_02_00203	31_02_02439	34_02_02759	38_02_00736	45_02_00738	46_02_00201	52_02_02779	53_02_00203	54_02_02567	N11_02595	33_09_00737	5_91_02199	1_90_00282	12_84_02735	17_84_02555	23_83_01235	25_83_00465	26_84_02554	2_85_00748	30_83_01669	33_84_01880	38_84_01685	3_84_01945	17_92_02570	16_08_02573
nadA	Quinolinate synthase A	29	29	1043	1043	1043	1	1	1	1	10_02_03964	11_02_00443	14_02_04526	15_02_04386	17_02_04536	31_02_04534	34_02_04382	38_02_03995	45_02_04064	46_02_04532	52_02_04200	53_02_00952	54_02_03792	N11_04483	33_09_04531	5_91_01166	1_90_04669	12_84_04477	17_84_00501	23_83_04434	25_83_03702	26_84_04578	2_85_03544	30_83_04458	33_84_01713	38_84_03918	3_84_04485	17_92_04584	16_08_04520
surE_1	5'-nucleotidase SurE	29	29	782	782	782	1	1	1	1	10_02_01269	11_02_01174	14_02_02006	15_02_00427	17_02_00728	31_02_00426	34_02_00213	38_02_00212	45_02_00214	46_02_02377	52_02_00427	53_02_00728	54_02_00345	N11_00213	33_09_00213	5_91_00510	1_90_01128	12_84_02531	17_84_01008	23_83_00212	25_83_00907	26_84_02128	2_85_00336	30_83_00212	33_84_00225	38_84_00329	3_84_00329	17_92_00213	16_08_00426
ubiI	2-octaprenylphenol hydroxylase	29	29	1202	1202	1202	1	1	1	1	10_02_01876	11_02_01750	14_02_00326	15_02_01399	17_02_03248	31_02_01909	34_02_02335	38_02_03074	45_02_02513	46_02_02145	52_02_02353	53_02_03932	54_02_03590	N11_03806	33_09_02580	5_91_03870	1_90_02223	12_84_02183	17_84_02151	23_83_03533	25_83_04263	26_84_02106	2_85_02059	30_83_02894	33_84_03490	38_84_03617	3_84_03494	17_92_02029	16_08_02456
group_1099	hypothetical protein	29	29	449	449	449	1	1	1	1	10_02_00588	11_02_00265	14_02_01268	15_02_00960	17_02_01794	31_02_02968	34_02_01620	38_02_02636	45_02_01490	46_02_01712	52_02_01249	53_02_01130	54_02_01541	N11_01505	33_09_02296	5_91_01515	1_90_01479	12_84_01618	17_84_00679	23_83_02052	25_83_02043	26_84_01200	2_85_01414	30_83_01361	33_84_01535	38_84_02507	3_84_01089	17_92_01591	16_08_01672
speC	Constitutive ornithine decarboxylase	29	29	416	2135	2042	1	1	1	1	10_02_02831	11_02_02984	14_02_02387	15_02_03227	17_02_03436	31_02_03200	34_02_03232	38_02_03130	45_02_03229	46_02_02878	52_02_03148	53_02_03284	54_02_02893	N11_03090	33_09_03178	5_91_03125	1_90_02903	12_84_02871	17_84_03060	23_83_02794	25_83_02427	26_84_03215	2_85_02884	30_83_03082	33_84_02662	38_84_02869	3_84_03102	17_92_02836	16_08_02811
rpsF	30S ribosomal protein S6	29	29	395	395	395	1	1	1	1	10_02_02461	11_02_00714	14_02_02632	15_02_01677	17_02_02287	31_02_00897	34_02_00896	38_02_01113	45_02_02567	46_02_00919	52_02_00815	53_02_01707	54_02_00817	N11_00927	33_09_01112	5_91_00896	1_90_00657	12_84_01092	17_84_00231	23_83_00799	25_83_01378	26_84_00232	2_85_02396	30_83_00772	33_84_00614	38_84_00784	3_84_01515	17_92_02307	16_08_00896
pabB	Aminodeoxychorismate synthase component 1	29	29	1364	1364	1364	1	1	1	1	10_02_00284	11_02_02710	14_02_01360	15_02_03043	17_02_01016	31_02_01437	34_02_01436	38_02_01920	45_02_01306	46_02_02517	52_02_01880	53_02_02540	54_02_01067	N11_02044	33_09_01447	5_91_02373	1_90_02628	12_84_00285	17_84_01703	23_83_02445	25_83_02199	26_84_00663	2_85_01964	30_83_02306	33_84_01211	38_84_01409	3_84_00632	17_92_00909	16_08_02064
nuoM	NADH-quinone oxidoreductase subunit M	29	29	1529	1529	1529	1	1	1	1	10_02_03894	11_02_03915	14_02_03545	15_02_03805	17_02_04175	31_02_04055	34_02_04111	38_02_03911	45_02_03921	46_02_03782	52_02_04000	53_02_04132	54_02_03708	N11_03924	33_09_04055	5_91_03988	1_90_04118	12_84_04304	17_84_03865	23_83_03779	25_83_03627	26_84_03811	2_85_03861	30_83_03835	33_84_03721	38_84_03834	3_84_03807	17_92_03898	16_08_03951
group_1103	hypothetical protein	29	29	722	722	722	1	1	1	1	10_02_03639	11_02_03726	14_02_03271	15_02_03601	17_02_03986	31_02_03867	34_02_03856	38_02_03789	45_02_03733	46_02_03660	52_02_03878	53_02_03776	54_02_03500	N11_00663	33_09_03866	5_91_03781	1_90_03747	12_84_03063	17_84_00025	23_83_01006	25_83_01584	26_84_00025	2_85_02823	30_83_00565	33_84_00821	38_84_00578	3_84_01721	17_92_03963	16_08_04048
rsmA	Ribosomal RNA small subunit methyltransferase A	29	29	821	821	821	1	1	1	1	10_02_03033	11_02_03169	14_02_03214	15_02_02373	17_02_01473	31_02_03271	34_02_03549	38_02_01405	45_02_03300	46_02_03063	52_02_03333	53_02_03354	54_02_02963	N11_03292	33_09_03379	5_91_03442	1_90_03220	12_84_00800	17_84_03541	23_83_02996	25_83_02629	26_84_00524	2_85_03087	30_83_03267	33_84_02864	38_84_03186	3_84_02871	17_92_02907	16_08_03014
group_1105	hypothetical protein	29	29	542	542	542	1	1	1	1	10_02_04069	11_02_04188	14_02_04028	15_02_00661	17_02_02093	31_02_02773	34_02_01919	38_02_04283	45_02_01789	46_02_04190	52_02_04289	53_02_01429	54_02_01840	N11_01206	33_09_04329	5_91_04392	1_90_04455	12_84_03556	17_84_03003	23_83_03415	25_83_03931	26_84_03359	2_85_03440	30_83_04127	33_84_03999	38_84_04039	3_84_03895	17_92_04268	16_08_03456
sgrR_3	HTH-type transcriptional regulator SgrR	29	29	1790	1790	1790	1	1	1	1	10_02_03935	11_02_04019	14_02_03647	15_02_04042	17_02_04279	31_02_04220	34_02_04213	38_02_04099	45_02_04172	46_02_03884	52_02_04171	53_02_04297	54_02_04040	N11_04026	33_09_04090	5_91_04090	1_90_04160	12_84_03969	17_84_04128	23_83_03949	25_83_03803	26_84_03988	2_85_03963	30_83_04006	33_84_03762	38_84_04093	3_84_04142	17_92_04021	16_08_03640
group_1107	hypothetical protein	29	29	1883	1883	1883	1	1	1	1	10_02_04074	11_02_04183	14_02_04033	15_02_00656	17_02_02098	31_02_02778	34_02_01924	38_02_04288	45_02_01794	46_02_04185	52_02_04284	53_02_01434	54_02_01845	N11_01201	33_09_04324	5_91_04387	1_90_04450	12_84_03561	17_84_03008	23_83_03410	25_83_03936	26_84_03354	2_85_03435	30_83_04132	33_84_03994	38_84_04044	3_84_03890	17_92_04273	16_08_03451
gor	Glutathione reductase	29	29	1352	1352	1352	1	1	1	1	10_02_01709	11_02_01615	14_02_00888	15_02_02077	17_02_02773	31_02_01742	34_02_02168	38_02_02143	45_02_01957	46_02_01220	52_02_02104	53_02_02028	54_02_02091	N11_02350	33_09_02040	5_91_01771	1_90_02056	12_84_01362	17_84_01984	23_83_01582	25_83_00148	26_84_01653	2_85_01101	30_83_02083	33_84_02246	38_84_02038	3_84_02356	17_92_01133	16_08_01217
rpsM	30S ribosomal protein S13	29	29	356	356	356	1	1	1	1	10_02_04453	11_02_04499	14_02_04452	15_02_04508	17_02_04492	31_02_04491	34_02_04496	38_02_04486	45_02_04499	46_02_04466	52_02_04507	53_02_04511	54_02_04500	N11_04447	33_09_04478	5_91_04534	1_90_04597	12_84_04341	17_84_04540	23_83_04374	25_83_04393	26_84_04475	2_85_04403	30_83_04380	33_84_04421	38_84_04498	3_84_04358	17_92_04521	16_08_04459
yidZ_1	HTH-type transcriptional regulator YidZ	29	29	902	902	902	1	1	1	1	10_02_01556	11_02_01462	14_02_00735	15_02_02676	17_02_02620	31_02_01589	34_02_02015	38_02_02296	45_02_02110	46_02_01373	52_02_02257	53_02_02181	54_02_01938	N11_02197	33_09_01887	5_91_01924	1_90_01902	12_84_01231	17_84_01853	23_83_01713	25_83_00279	26_84_01522	2_85_01232	30_83_01952	33_84_02115	38_84_02169	3_84_02225	17_92_01264	16_08_01348
rclB	putative protein RclB	29	29	236	236	236	1	1	1	1	10_02_00576	11_02_00253	14_02_01256	15_02_00948	17_02_01806	31_02_02980	34_02_01632	38_02_02624	45_02_01502	46_02_01700	52_02_01261	53_02_01142	54_02_01553	N11_01493	33_09_02308	5_91_01503	1_90_01491	12_84_01630	17_84_00691	23_83_02040	25_83_02055	26_84_01212	2_85_01426	30_83_01349	33_84_01523	38_84_02495	3_84_01101	17_92_01579	16_08_01660
group_1112	hypothetical protein	29	29	239	239	239	1	1	1	1	10_02_02364	11_02_00616	14_02_02729	15_02_01580	17_02_02384	31_02_00800	34_02_00799	38_02_01210	45_02_02664	46_02_00822	52_02_00912	53_02_01610	54_02_00720	N11_01024	33_09_01209	5_91_00993	1_90_00754	12_84_00995	17_84_00328	23_83_00702	25_83_01281	26_84_00329	2_85_02493	30_83_00869	33_84_00517	38_84_00881	3_84_01418	17_92_02210	16_08_00799
group_1113	hypothetical protein	29	29	548	548	548	1	1	1	1	10_02_00045	11_02_02458	14_02_01598	15_02_02557	17_02_01255	31_02_01198	34_02_01197	38_02_01681	45_02_01067	46_02_03143	52_02_01641	53_02_02300	54_02_01305	N11_01805	33_09_01685	5_91_03650	1_90_03615	12_84_00524	17_84_01464	23_83_02205	25_83_03432	26_84_00901	2_85_01724	30_83_02545	33_84_00972	38_84_01170	3_84_00871	17_92_00669	16_08_01824
group_1114	hypothetical protein	29	29	674	674	674	1	1	1	1	10_02_01118	11_02_01023	14_02_00620	15_02_00276	17_02_00577	31_02_00275	34_02_00364	38_02_00363	45_02_00365	46_02_00575	52_02_00275	53_02_00577	54_02_00194	N11_00364	33_09_00364	5_91_00359	1_90_01279	12_84_02381	17_84_01158	23_83_00362	25_83_00757	26_84_02278	2_85_00186	30_83_00362	33_84_00375	38_84_00179	3_84_00179	17_92_00363	16_08_00275
apbE	FAD:protein FMN transferase	29	29	1052	1052	1052	1	1	1	1	10_02_04485	11_02_03934	14_02_03693	15_02_04083	17_02_04201	31_02_04142	34_02_04130	38_02_04178	45_02_04124	46_02_03931	52_02_04123	53_02_04219	54_02_03957	N11_04110	33_09_04174	5_91_04138	1_90_04238	12_84_03891	17_84_04045	23_83_03865	25_83_03725	26_84_03942	2_85_04017	30_83_03922	33_84_03840	38_84_04134	3_84_03863	17_92_04062	16_08_04158
yghB	Inner membrane protein YghB	29	29	659	659	659	1	1	1	1	10_02_02877	11_02_02938	14_02_02341	15_02_03181	17_02_03390	31_02_03154	34_02_03278	38_02_03176	45_02_03183	46_02_02832	52_02_03101	53_02_03238	54_02_02847	N11_03136	33_09_03224	5_91_03171	1_90_02949	12_84_02917	17_84_03106	23_83_02840	25_83_02473	26_84_03261	2_85_02931	30_83_03036	33_84_02708	38_84_02915	3_84_03056	17_92_02790	16_08_02857
yjjW	Putative glycyl-radical enzyme activating enzyme YjjW	29	29	863	863	863	1	1	1	1	10_02_02287	11_02_00539	14_02_02806	15_02_01503	17_02_02461	31_02_00723	34_02_00722	38_02_01287	45_02_02741	46_02_00745	52_02_00989	53_02_01533	54_02_00643	N11_01101	33_09_01286	5_91_01070	1_90_00831	12_84_00918	17_84_00405	23_83_00625	25_83_01204	26_84_00406	2_85_02570	30_83_00946	33_84_03261	38_84_00958	3_84_02753	17_92_02133	16_08_00722
rplY	50S ribosomal protein L25	29	29	284	284	284	1	1	1	1	10_02_02505	11_02_02086	14_02_01933	15_02_02030	17_02_00011	31_02_02247	34_02_02951	38_02_00929	45_02_00930	46_02_00009	52_02_02970	53_02_00011	54_02_04359	N11_02787	33_09_00929	5_91_02007	1_90_00474	12_84_02544	17_84_02746	23_83_01426	25_83_04167	26_84_02745	2_85_00557	30_83_01478	33_84_04174	38_84_01494	3_84_01754	17_92_02379	16_08_02764
pheS	Phenylalanine--tRNA ligase alpha subunit	29	29	983	983	983	1	1	1	1	10_02_01045	11_02_00950	14_02_00547	15_02_00203	17_02_00504	31_02_00202	34_02_00437	38_02_00436	45_02_00438	46_02_00502	52_02_00202	53_02_00504	54_02_00121	N11_00437	33_09_00437	5_91_00286	1_90_01352	12_84_02308	17_84_01231	23_83_00435	25_83_00684	26_84_02351	2_85_00113	30_83_00435	33_84_00448	38_84_00106	3_84_00106	17_92_00436	16_08_00202
yccX	Acylphosphatase	29	29	281	281	281	1	1	1	1	10_02_00079	11_02_02424	14_02_01564	15_02_02523	17_02_01221	31_02_01232	34_02_01231	38_02_01715	45_02_01101	46_02_03109	52_02_01675	53_02_02334	54_02_01271	N11_01839	33_09_01651	5_91_03616	1_90_03581	12_84_00490	17_84_01498	23_83_02239	25_83_03466	26_84_00867	2_85_01758	30_83_02511	33_84_01006	38_84_01204	3_84_00837	17_92_00703	16_08_01858
ftsI_2	Peptidoglycan D,D-transpeptidase FtsI	29	29	1766	1766	1766	1	1	1	1	10_02_03064	11_02_03138	14_02_03183	15_02_02342	17_02_01504	31_02_03302	34_02_03518	38_02_01436	45_02_03331	46_02_03032	52_02_03302	53_02_03385	54_02_02994	N11_03323	33_09_03410	5_91_03411	1_90_03189	12_84_00769	17_84_03510	23_83_03027	25_83_02660	26_84_00555	2_85_03118	30_83_03236	33_84_02895	38_84_03155	3_84_02902	17_92_02938	16_08_03045
dps	DNA protection during starvation protein	29	29	503	503	503	1	1	1	1	10_02_00771	11_02_02575	14_02_04489	15_02_03788	17_02_01372	31_02_01081	34_02_01080	38_02_01564	45_02_00950	46_02_03260	52_02_01524	53_02_04054	54_02_01422	N11_01688	33_09_01802	5_91_00011	1_90_03935	12_84_00641	17_84_01347	23_83_03701	25_83_03482	26_84_01018	2_85_03843	30_83_03757	33_84_00855	38_84_01053	3_84_03662	17_92_00552	16_08_03873
group_1123	hypothetical protein	29	29	275	275	275	1	1	1	1	10_02_04046	11_02_04211	14_02_04005	15_02_00684	17_02_02070	31_02_02750	34_02_01896	38_02_04260	45_02_01766	46_02_04213	52_02_04312	53_02_01406	54_02_01817	N11_01229	33_09_04352	5_91_04415	1_90_04478	12_84_03533	17_84_02980	23_83_03438	25_83_03908	26_84_03382	2_85_03463	30_83_04104	33_84_04022	38_84_04016	3_84_03918	17_92_04245	16_08_03479
rfaQ	Lipopolysaccharide core heptosyltransferase RfaQ	29	29	1070	1070	1070	1	1	1	1	10_02_01591	11_02_01497	14_02_00770	15_02_02711	17_02_02655	31_02_01624	34_02_02050	38_02_02261	45_02_02075	46_02_01338	52_02_02222	53_02_02146	54_02_01973	N11_02232	33_09_01922	5_91_01889	1_90_01937	12_84_01244	17_84_01866	23_83_01700	25_83_00266	26_84_01535	2_85_01219	30_83_01965	33_84_02128	38_84_02156	3_84_02238	17_92_01251	16_08_01335
levE	PTS system fructose-specific EIIB component	29	29	485	485	485	1	1	1	1	10_02_01516	11_02_01422	14_02_04276	15_02_02636	17_02_02580	31_02_01549	34_02_01975	38_02_02336	45_02_02150	46_02_01413	52_02_02297	53_02_02221	54_02_01898	N11_02157	33_09_01847	5_91_01964	1_90_01862	12_84_01191	17_84_01813	23_83_01753	25_83_04124	26_84_01482	2_85_01272	30_83_01912	33_84_04105	38_84_02209	3_84_02185	17_92_01304	16_08_01388
oprM	Outer membrane protein OprM	29	29	1457	1457	1457	1	1	1	1	10_02_00366	11_02_00043	14_02_01046	15_02_00738	17_02_02016	31_02_02696	34_02_01842	38_02_02413	45_02_01712	46_02_01490	52_02_01471	53_02_01352	54_02_01763	N11_01283	33_09_02518	5_91_01293	1_90_01701	12_84_01840	17_84_02860	23_83_01830	25_83_02883	26_84_01422	2_85_01636	30_83_01139	33_84_01313	38_84_02285	3_84_01311	17_92_01368	16_08_01450
gatB_1	PTS system galactitol-specific EIIB component	29	29	281	281	281	1	1	1	1	10_02_01261	11_02_01166	14_02_01998	15_02_00419	17_02_00720	31_02_00418	34_02_00221	38_02_00220	45_02_00222	46_02_02385	52_02_00419	53_02_00720	54_02_00337	N11_00221	33_09_00221	5_91_00502	1_90_01136	12_84_02524	17_84_01015	23_83_00219	25_83_00900	26_84_02135	2_85_00329	30_83_00219	33_84_00232	38_84_00322	3_84_00322	17_92_00220	16_08_00419
yfgD	putative protein YfgD	29	29	359	359	359	1	1	1	1	10_02_03336	11_02_03358	14_02_02579	15_02_02812	17_02_03628	31_02_03575	34_02_03038	38_02_03455	45_02_02982	46_02_03427	52_02_03521	53_02_02958	54_02_03267	N11_03459	33_09_03063	5_91_02980	1_90_03362	12_84_03224	17_84_03335	23_83_03251	25_83_03031	26_84_02983	2_85_03313	30_83_03320	33_84_03119	38_84_03325	3_84_03157	17_92_03146	16_08_03181
pdxH	Pyridoxine/pyridoxamine 5'-phosphate oxidase	29	29	656	656	656	1	1	1	1	10_02_01156	11_02_01061	14_02_00658	15_02_00314	17_02_00615	31_02_00313	34_02_00326	38_02_00325	45_02_00327	46_02_00613	52_02_00314	53_02_00615	54_02_00232	N11_00326	33_09_00326	5_91_00397	1_90_01241	12_84_02419	17_84_01120	23_83_00324	25_83_00795	26_84_02240	2_85_00224	30_83_00324	33_84_00337	38_84_00217	3_84_00217	17_92_00325	16_08_00313
group_1130	hypothetical protein	29	29	1889	1889	1889	1	1	1	1	10_02_03027	11_02_03175	14_02_03220	15_02_02379	17_02_01467	31_02_03265	34_02_03555	38_02_01399	45_02_03294	46_02_03069	52_02_03339	53_02_03348	54_02_02957	N11_03286	33_09_03373	5_91_03448	1_90_03226	12_84_00806	17_84_03547	23_83_02990	25_83_02623	26_84_00518	2_85_03081	30_83_03273	33_84_02858	38_84_03192	3_84_02865	17_92_02901	16_08_03008
group_1131	hypothetical protein	29	29	518	518	518	1	1	1	1	10_02_04266	11_02_04376	14_02_04256	15_02_04282	17_02_04406	31_02_04381	34_02_04332	38_02_04373	45_02_04393	46_02_04375	52_02_04416	53_02_04419	54_02_04341	N11_02805	33_09_04373	5_91_02621	1_90_02542	12_84_04179	17_84_04385	23_83_04183	25_83_01618	26_84_04260	2_85_04194	30_83_04215	33_84_04226	38_84_04330	3_84_04197	17_92_01709	16_08_04180
hemY	Protein HemY	29	29	1199	1199	1199	1	1	1	1	10_02_03768	11_02_03789	14_02_03499	15_02_03677	17_02_04062	31_02_04009	34_02_03998	38_02_03865	45_02_03862	46_02_03723	52_02_03954	53_02_03991	54_02_03649	N11_03865	33_09_03942	5_91_03929	1_90_03810	12_84_03839	17_84_03806	23_83_03638	25_83_03357	26_84_03698	2_85_03719	30_83_03707	33_84_03608	38_84_03775	3_84_03612	17_92_03772	16_08_03810
adeP	Adenine permease AdeP	29	29	1337	1337	1337	1	1	1	1	10_02_03926	11_02_04010	14_02_03656	15_02_04033	17_02_04288	31_02_04229	34_02_04204	38_02_04090	45_02_04163	46_02_03893	52_02_04162	53_02_04306	54_02_04031	N11_04035	33_09_04099	5_91_04099	1_90_04151	12_84_03978	17_84_04119	23_83_03940	25_83_03812	26_84_03979	2_85_03972	30_83_03997	33_84_03753	38_84_04084	3_84_04133	17_92_04012	16_08_03631
group_1134	hypothetical protein	29	29	230	230	230	1	1	1	1	10_02_01326	11_02_01231	14_02_02063	15_02_00484	17_02_00785	31_02_00483	34_02_00156	38_02_00156	45_02_00156	46_02_02320	52_02_00484	53_02_00785	54_02_00403	N11_00156	33_09_00156	5_91_00567	1_90_01071	12_84_00053	17_84_00951	23_83_00156	25_83_00964	26_84_02809	2_85_00393	30_83_00156	33_84_00156	38_84_00398	3_84_00400	17_92_00157	16_08_00482
group_1135	hypothetical protein	29	29	296	296	296	1	1	1	1	10_02_03896	11_02_03917	14_02_03543	15_02_03803	17_02_04177	31_02_04053	34_02_04113	38_02_03909	45_02_03919	46_02_03780	52_02_03998	53_02_04130	54_02_03706	N11_03922	33_09_04057	5_91_03986	1_90_04120	12_84_04302	17_84_03863	23_83_03777	25_83_03629	26_84_03813	2_85_03859	30_83_03833	33_84_03723	38_84_03832	3_84_03809	17_92_03900	16_08_03949
sxy	Protein Sxy	29	29	605	605	605	1	1	1	1	10_02_00068	11_02_02435	14_02_01575	15_02_02534	17_02_01232	31_02_01221	34_02_01220	38_02_01704	45_02_01090	46_02_03120	52_02_01664	53_02_02323	54_02_01282	N11_01828	33_09_01662	5_91_03627	1_90_03592	12_84_00501	17_84_01487	23_83_02228	25_83_03455	26_84_00878	2_85_01747	30_83_02522	33_84_00995	38_84_01193	3_84_00848	17_92_00692	16_08_01847
rlmF	Ribosomal RNA large subunit methyltransferase F	29	29	926	926	926	1	1	1	1	10_02_00766	11_02_02580	14_02_04494	15_02_03793	17_02_01377	31_02_01076	34_02_01075	38_02_01559	45_02_00945	46_02_03265	52_02_01519	53_02_04049	54_02_01427	N11_01683	33_09_01807	5_91_00006	1_90_03940	12_84_00646	17_84_01342	23_83_03696	25_83_03477	26_84_01023	2_85_03848	30_83_03752	33_84_00850	38_84_01048	3_84_03657	17_92_00547	16_08_03868
queA_1	S-adenosylmethionine:tRNA ribosyltransferase-isomerase	29	29	1079	1079	1079	1	1	1	1	10_02_01256	11_02_01161	14_02_01993	15_02_00414	17_02_00715	31_02_00413	34_02_00226	38_02_00225	45_02_00227	46_02_02390	52_02_00414	53_02_00715	54_02_00332	N11_00226	33_09_00226	5_91_00497	1_90_01141	12_84_02519	17_84_01020	23_83_00224	25_83_00895	26_84_02140	2_85_00324	30_83_00224	33_84_00237	38_84_00317	3_84_00317	17_92_00225	16_08_00414
ybjM	Inner membrane protein YbjM	29	29	377	377	377	1	1	1	1	10_02_00806	11_02_02540	14_02_03847	15_02_03753	17_02_01337	31_02_01116	34_02_01115	38_02_01599	45_02_00985	46_02_03225	52_02_01559	53_02_04089	54_02_01387	N11_01723	33_09_01767	5_91_00047	1_90_03899	12_84_00606	17_84_01382	23_83_03736	25_83_03517	26_84_00983	2_85_03808	30_83_03792	33_84_00890	38_84_01088	3_84_03697	17_92_00587	16_08_03908
group_1140	hypothetical protein	29	29	1202	1202	1202	1	1	1	1	10_02_02611	11_02_02193	14_02_01826	15_02_01923	17_02_00118	31_02_02354	34_02_02844	38_02_00821	45_02_00823	46_02_00116	52_02_02864	53_02_00118	54_02_02652	N11_02680	33_09_00822	5_91_02114	1_90_00367	12_84_02650	17_84_02640	23_83_01320	25_83_00380	26_84_02639	2_85_00663	30_83_01584	33_84_01795	38_84_01600	3_84_01860	17_92_02485	16_08_02658
group_1141	hypothetical protein	29	29	539	539	539	1	1	1	1	10_02_01660	11_02_01566	14_02_00839	15_02_02780	17_02_02724	31_02_01693	34_02_02119	38_02_02192	45_02_02006	46_02_01269	52_02_02153	53_02_02077	54_02_02042	N11_02301	33_09_01991	5_91_01820	1_90_02006	12_84_01313	17_84_01935	23_83_01631	25_83_00197	26_84_01604	2_85_01150	30_83_02034	33_84_02197	38_84_02087	3_84_02307	17_92_01182	16_08_01266
mdtL	Multidrug resistance protein MdtL	29	29	1187	1187	1187	1	1	1	1	10_02_03922	11_02_04006	14_02_03660	15_02_04029	17_02_04292	31_02_04233	34_02_04200	38_02_04086	45_02_04159	46_02_03897	52_02_04158	53_02_04310	54_02_04027	N11_04039	33_09_04103	5_91_04103	1_90_04147	12_84_03982	17_84_04115	23_83_03936	25_83_03816	26_84_03975	2_85_03976	30_83_03993	33_84_03749	38_84_04080	3_84_04129	17_92_04008	16_08_03627
yfdH_1	Prophage bactoprenol glucosyl transferase	29	29	926	926	926	1	1	1	1	10_02_00569	11_02_00246	14_02_01249	15_02_00941	17_02_01813	31_02_02987	34_02_01639	38_02_02617	45_02_01509	46_02_01693	52_02_01268	53_02_01149	54_02_01560	N11_01486	33_09_02315	5_91_01496	1_90_01498	12_84_01637	17_84_00698	23_83_02033	25_83_02062	26_84_01219	2_85_01433	30_83_01342	33_84_01516	38_84_02488	3_84_01108	17_92_01572	16_08_01653
basR	Transcriptional regulatory protein BasR	29	29	668	668	668	1	1	1	1	10_02_03407	11_02_03429	14_02_02943	15_02_04004	17_02_02166	31_02_01018	34_02_01017	38_02_00992	45_02_03501	46_02_01040	52_02_00692	53_02_01828	54_02_00938	N11_00806	33_09_00991	5_91_00775	1_90_00536	12_84_03148	17_84_00110	23_83_00920	25_83_01499	26_84_00111	2_85_02738	30_83_00651	33_84_00735	38_84_00663	3_84_01636	17_92_03442	16_08_01017
group_1145	hypothetical protein	29	29	260	260	260	1	1	1	1	10_02_02758	11_02_02340	14_02_01679	15_02_01776	17_02_00265	31_02_02501	34_02_02697	38_02_00674	45_02_00676	46_02_00263	52_02_02717	53_02_00265	54_02_02505	N11_02533	33_09_00675	5_91_02261	1_90_00220	12_84_02797	17_84_02493	23_83_01173	25_83_00527	26_84_02492	2_85_00810	30_83_01731	33_84_01942	38_84_01747	3_84_02007	17_92_02632	16_08_02511
sicA	Chaperone protein SicA	29	29	497	497	497	1	1	1	1	10_02_02049	11_02_01924	14_02_00153	15_02_01225	17_02_03075	31_02_02083	34_02_02509	38_02_02900	45_02_02339	46_02_01972	52_02_02527	53_02_02772	54_02_02313	N11_02947	33_09_02753	5_91_02766	1_90_02397	12_84_02008	17_84_02324	23_83_02627	25_83_01766	26_84_01932	2_85_02233	30_83_02718	33_84_02500	38_84_02701	3_84_02611	17_92_01855	16_08_02281
group_1147	hypothetical protein	29	29	998	998	998	1	1	1	1	10_02_03593	11_02_03615	14_02_03129	15_02_03286	17_02_03749	31_02_03616	34_02_03606	38_02_03496	45_02_03687	46_02_03468	52_02_03642	53_02_03525	54_02_03308	N11_03718	33_09_03550	5_91_03578	1_90_03543	12_84_03435	17_84_03376	23_83_03292	25_83_03152	26_84_03192	2_85_03657	30_83_03530	33_84_03448	38_84_03425	3_84_03366	17_92_03246	16_08_03413
group_1148	hypothetical protein	29	29	833	833	833	1	1	1	1	10_02_01495	11_02_01401	14_02_04297	15_02_02615	17_02_02559	31_02_01528	34_02_01954	38_02_02357	45_02_02171	46_02_01434	52_02_02318	53_02_02242	54_02_01877	N11_02136	33_09_01826	5_91_01985	1_90_01841	12_84_01170	17_84_01792	23_83_01774	25_83_04145	26_84_01461	2_85_01293	30_83_01891	33_84_04126	38_84_02230	3_84_02164	17_92_01325	16_08_01409
group_1149	hypothetical protein	29	29	377	377	377	1	1	1	1	10_02_02604	11_02_02186	14_02_01833	15_02_01930	17_02_00111	31_02_02347	34_02_02851	38_02_00828	45_02_00830	46_02_00109	52_02_02871	53_02_00111	54_02_02659	N11_02687	33_09_00829	5_91_02107	1_90_00374	12_84_02643	17_84_02647	23_83_01327	25_83_00373	26_84_02646	2_85_00656	30_83_01577	33_84_01788	38_84_01593	3_84_01853	17_92_02478	16_08_02665
group_1150	putative oxidoreductase	29	29	848	848	848	1	1	1	1	10_02_00995	11_02_00900	14_02_00497	15_02_00153	17_02_00454	31_02_00152	34_02_00487	38_02_00486	45_02_00488	46_02_00452	52_02_00152	53_02_00454	54_02_00071	N11_00487	33_09_00487	5_91_00236	1_90_00032	12_84_02258	17_84_01281	23_83_00485	25_83_00634	26_84_02401	2_85_00063	30_83_00485	33_84_00498	38_84_00056	3_84_00056	17_92_00486	16_08_00152
hisS	Histidine--tRNA ligase	29	29	1274	1274	1274	1	1	1	1	10_02_03263	11_02_03285	14_02_02506	15_02_02886	17_02_03554	31_02_03501	34_02_03113	38_02_03381	45_02_02907	46_02_03353	52_02_03447	53_02_03033	54_02_03193	N11_03534	33_09_02988	5_91_03006	1_90_03337	12_84_03250	17_84_03310	23_83_03226	25_83_03006	26_84_03008	2_85_03338	30_83_03346	33_84_03095	38_84_03301	3_84_03182	17_92_03121	16_08_03228
purC	Phosphoribosylaminoimidazole-succinocarboxamide synthase	29	29	713	713	713	1	1	1	1	10_02_03346	11_02_03368	14_02_02589	15_02_02802	17_02_03638	31_02_03585	34_02_03028	38_02_03465	45_02_02992	46_02_03437	52_02_03531	53_02_02948	54_02_03277	N11_03449	33_09_03073	5_91_02970	1_90_03372	12_84_03214	17_84_03345	23_83_03261	25_83_03041	26_84_02973	2_85_03303	30_83_03310	33_84_03129	38_84_03335	3_84_03147	17_92_03156	16_08_03171
panF	Sodium/pantothenate symporter	29	29	1451	1451	1451	1	1	1	1	10_02_04325	11_02_04076	14_02_03902	15_02_03422	17_02_03805	31_02_03752	34_02_03799	38_02_03609	45_02_04229	46_02_04084	52_02_03755	53_02_03719	54_02_04102	N11_04153	33_09_03686	5_91_04280	1_90_04348	12_84_03666	17_84_04365	23_83_04203	25_83_04230	26_84_03468	2_85_04231	30_83_03644	33_84_04211	38_84_04350	3_84_04217	17_92_03641	16_08_03679
group_1154	hypothetical protein	29	29	113	113	113	1	1	1	1	10_02_04077	11_02_04180	14_02_04036	15_02_00653	17_02_02101	31_02_02781	34_02_01927	38_02_04291	45_02_01797	46_02_04182	52_02_04281	53_02_01437	54_02_01848	N11_01198	33_09_04321	5_91_04384	1_90_04447	12_84_03564	17_84_03011	23_83_03407	25_83_03939	26_84_03351	2_85_03432	30_83_04135	33_84_03991	38_84_04047	3_84_03887	17_92_04276	16_08_03448
group_1155	hypothetical protein	29	29	485	485	485	1	1	1	1	10_02_00709	11_02_00386	14_02_03798	15_02_04414	17_02_01673	31_02_02847	34_02_04405	38_02_04052	45_02_04007	46_02_04035	52_02_01128	53_02_01009	54_02_03849	N11_01626	33_09_04199	5_91_04200	1_90_04263	12_84_03509	17_84_00558	23_83_03462	25_83_03645	26_84_03406	2_85_03487	30_83_04289	33_84_01656	38_84_03975	3_84_00968	17_92_04124	16_08_03503
group_1156	hypothetical protein	29	29	539	539	539	1	1	1	1	10_02_01812	11_02_01718	14_02_00991	15_02_02180	17_02_02876	31_02_01845	34_02_02271	38_02_02040	45_02_01854	46_02_01117	52_02_02001	53_02_01925	54_02_02194	N11_02453	33_09_02143	5_91_01668	1_90_02159	12_84_01465	17_84_02087	23_83_01479	25_83_00045	26_84_01756	2_85_00998	30_83_02186	33_84_02349	38_84_01935	3_84_02459	17_92_01030	16_08_01113
speB	Agmatinase	29	29	920	920	920	1	1	1	1	10_02_02797	11_02_03018	14_02_02421	15_02_03261	17_02_03470	31_02_03234	34_02_03198	38_02_03096	45_02_03263	46_02_02912	52_02_03182	53_02_03318	54_02_02927	N11_03056	33_09_03144	5_91_03091	1_90_02869	12_84_02836	17_84_03026	23_83_02760	25_83_02393	26_84_04289	2_85_02850	30_83_03116	33_84_02628	38_84_02835	3_84_03136	17_92_02870	16_08_02777
group_1158	hypothetical protein	29	29	275	275	275	1	1	1	1	10_02_03832	11_02_03853	14_02_03607	15_02_03867	17_02_04113	31_02_04117	34_02_04049	38_02_03973	45_02_03983	46_02_03844	52_02_04062	53_02_04194	54_02_03770	N11_03986	33_09_03993	5_91_04050	1_90_04056	12_84_04015	17_84_03927	23_83_03841	25_83_03565	26_84_03749	2_85_03923	30_83_03897	33_84_03659	38_84_03896	3_84_03745	17_92_03836	16_08_04013
phsA	Thiosulfate reductase molybdopterin-containing subunit PhsA	29	29	2276	2276	2276	1	1	1	1	10_02_02679	11_02_02261	14_02_01758	15_02_01855	17_02_00186	31_02_02422	34_02_02776	38_02_00753	45_02_00755	46_02_00184	52_02_02796	53_02_00186	54_02_02584	N11_02612	33_09_00754	5_91_02182	1_90_00299	12_84_02718	17_84_02572	23_83_01252	25_83_00448	26_84_02571	2_85_00731	30_83_01652	33_84_01863	38_84_01668	3_84_01928	17_92_02553	16_08_02590
group_1160	hypothetical protein	29	29	740	740	740	1	1	1	1	10_02_00328	11_02_00005	14_02_01008	15_02_00700	17_02_02054	31_02_02734	34_02_01880	38_02_02375	45_02_01750	46_02_01452	52_02_01509	53_02_01390	54_02_01801	N11_01245	33_09_02556	5_91_01171	1_90_01823	12_84_04425	17_84_02964	23_83_04292	25_83_01931	26_84_01087	2_85_04264	30_83_01035	33_84_04555	38_84_04000	3_84_03934	17_92_04435	16_08_04348
yhhJ	Inner membrane transport permease YhhJ	29	29	1124	1124	1124	1	1	1	1	10_02_01721	11_02_01627	14_02_00900	15_02_02089	17_02_02785	31_02_01754	34_02_02180	38_02_02131	45_02_01945	46_02_01208	52_02_02092	53_02_02016	54_02_02103	N11_02362	33_09_02052	5_91_01759	1_90_02068	12_84_01374	17_84_01996	23_83_01570	25_83_00136	26_84_01665	2_85_01089	30_83_02095	33_84_02258	38_84_02026	3_84_02368	17_92_01121	16_08_01204
purD	Phosphoribosylamine--glycine ligase	29	29	1289	1289	1289	1	1	1	1	10_02_04373	11_02_04413	14_02_04373	15_02_04428	17_02_04417	31_02_04441	34_02_04423	38_02_04432	45_02_04451	46_02_04412	52_02_04427	53_02_04430	54_02_04395	N11_04364	33_09_04405	5_91_04513	1_90_04550	12_84_04207	17_84_04467	23_83_04324	25_83_04346	26_84_04351	2_85_04350	30_83_04307	33_84_04303	38_84_04405	3_84_04273	17_92_04466	16_08_04409
purE	N5-carboxyaminoimidazole ribonucleotide mutase	29	29	509	509	509	1	1	1	1	10_02_00545	11_02_00222	14_02_01225	15_02_00917	17_02_01837	31_02_03011	34_02_01663	38_02_02593	45_02_01533	46_02_01669	52_02_01292	53_02_01173	54_02_01584	N11_01462	33_09_02339	5_91_01472	1_90_01522	12_84_01661	17_84_00722	23_83_02009	25_83_02086	26_84_01243	2_85_01457	30_83_01318	33_84_01492	38_84_02464	3_84_01132	17_92_01548	16_08_01629
slrP	E3 ubiquitin-protein ligase SlrP	29	29	2297	2297	2297	1	1	1	1	10_02_04007	11_02_04137	14_02_03967	15_02_04160	17_02_01408	31_02_04280	34_02_04268	38_02_04217	45_02_04291	46_02_04139	52_02_04243	53_02_04357	54_02_04157	N11_04218	33_09_04282	5_91_04345	1_90_04408	12_84_03604	17_84_04184	23_83_04066	25_83_03865	26_84_04120	2_85_04098	30_83_04066	33_84_03951	38_84_04212	3_84_03974	17_92_04202	16_08_04253
frdB	Fumarate reductase iron-sulfur subunit	29	29	734	734	734	1	1	1	1	10_02_03481	11_02_03503	14_02_03017	15_02_01724	17_02_02240	31_02_00944	34_02_00943	38_02_01066	45_02_03575	46_02_00966	52_02_00767	53_02_01754	54_02_00864	N11_00880	33_09_01065	5_91_00849	1_90_00610	12_84_01139	17_84_00184	23_83_00846	25_83_01425	26_84_00185	2_85_02664	30_83_00725	33_84_00661	38_84_00737	3_84_01562	17_92_02354	16_08_00943
group_1166	hypothetical protein	29	29	284	284	284	1	1	1	1	10_02_03097	11_02_03105	14_02_03362	15_02_02309	17_02_01537	31_02_03335	34_02_03485	38_02_01469	45_02_03364	46_02_02999	52_02_03269	53_02_03418	54_02_03027	N11_03356	33_09_03443	5_91_03378	1_90_03156	12_84_00736	17_84_03765	23_83_03060	25_83_02693	26_84_03561	2_85_03151	30_83_03203	33_84_02928	38_84_03122	3_84_03390	17_92_02971	16_08_03078
glnQ_2	Glutamine transport ATP-binding protein GlnQ	29	29	725	725	725	1	1	1	1	10_02_00673	11_02_00350	14_02_04141	15_02_01045	17_02_01709	31_02_02883	34_02_01535	38_02_02721	45_02_01405	46_02_01797	52_02_01164	53_02_01045	54_02_01456	N11_01590	33_09_02211	5_91_01600	1_90_01394	12_84_01533	17_84_00594	23_83_02137	25_83_01958	26_84_01115	2_85_01329	30_83_01446	33_84_01620	38_84_02592	3_84_01004	17_92_01676	16_08_01757
yqjI	Transcriptional regulator YqjI	29	29	644	644	644	1	1	1	1	10_02_02931	11_02_02884	14_02_02287	15_02_03947	17_02_03336	31_02_03100	34_02_03332	38_02_03230	45_02_03129	46_02_02778	52_02_03047	53_02_03184	54_02_02793	N11_03190	33_09_03278	5_91_03225	1_90_03003	12_84_02971	17_84_03160	23_83_02894	25_83_02527	26_84_03315	2_85_02985	30_83_02982	33_84_02762	38_84_02969	3_84_03002	17_92_02736	16_08_02911
group_1169	putative signaling protein	29	29	2099	2099	2099	1	1	1	1	10_02_04331	11_02_04105	14_02_03931	15_02_03393	17_02_03776	31_02_03723	34_02_03828	38_02_03603	45_02_04258	46_02_04055	52_02_03784	53_02_03748	54_02_04073	N11_04182	33_09_03657	5_91_04309	1_90_04319	12_84_03672	17_84_04371	23_83_04197	25_83_04236	26_84_03462	2_85_04225	30_83_03650	33_84_04217	38_84_04344	3_84_04211	17_92_03635	16_08_03673
group_1170	hypothetical protein	29	29	290	290	290	1	1	1	1	10_02_03324	11_02_03346	14_02_02567	15_02_02824	17_02_03616	31_02_03563	34_02_03050	38_02_03443	45_02_02970	46_02_03415	52_02_03509	53_02_02970	54_02_03255	N11_03471	33_09_03051	5_91_02992	1_90_03350	12_84_03236	17_84_03323	23_83_03239	25_83_03019	26_84_02995	2_85_03325	30_83_03332	33_84_03107	38_84_03313	3_84_03169	17_92_03134	16_08_03193
alkA	DNA-3-methyladenine glycosylase 2	29	29	869	869	869	1	1	1	1	10_02_02620	11_02_02202	14_02_01817	15_02_01914	17_02_00127	31_02_02363	34_02_02835	38_02_00812	45_02_00814	46_02_00125	52_02_02855	53_02_00127	54_02_02643	N11_02671	33_09_00813	5_91_02123	1_90_00358	12_84_02659	17_84_02631	23_83_01311	25_83_00389	26_84_02630	2_85_00672	30_83_01593	33_84_01804	38_84_01609	3_84_01869	17_92_02494	16_08_02649
group_1172	hypothetical protein	29	29	623	623	623	1	1	1	1	10_02_00109	11_02_02653	14_02_01534	15_02_02493	17_02_01191	31_02_01262	34_02_01261	38_02_01745	45_02_01131	46_02_02692	52_02_01705	53_02_02364	54_02_01241	N11_01869	33_09_01621	5_91_02547	1_90_02802	12_84_00460	17_84_01528	23_83_02269	25_83_02373	26_84_00837	2_85_01788	30_83_02481	33_84_01036	38_84_01234	3_84_00807	17_92_00733	16_08_01888
tusC	Protein TusC	29	29	356	356	356	1	1	1	1	10_02_01852	11_02_04419	14_02_04379	15_02_02220	17_02_02916	31_02_01885	34_02_02311	38_02_02000	45_02_01814	46_02_01077	52_02_01961	53_02_01885	54_02_04427	N11_02493	33_09_02183	5_91_01628	1_90_02199	12_84_01505	17_84_02127	23_83_01439	25_83_00005	26_84_01796	2_85_00958	30_83_02226	33_84_02389	38_84_01895	3_84_02499	17_92_00990	16_08_01073
yfeW	Putative D-alanyl-D-alanine carboxypeptidase	29	29	1298	1298	1298	1	1	1	1	10_02_04152	11_02_04223	14_02_04049	15_02_04251	17_02_04314	31_02_04371	34_02_03019	38_02_04304	45_02_03001	46_02_04285	52_02_04324	53_02_02939	54_02_04310	N11_04303	33_09_03082	5_91_02961	1_90_03381	12_84_04060	17_84_04276	23_83_04156	25_83_04071	26_84_04148	2_85_03294	30_83_04147	33_84_03138	38_84_03344	3_84_04125	17_92_03165	16_08_04285
erpA	Iron-sulfur cluster insertion protein ErpA	29	29	344	344	344	1	1	1	1	10_02_03153	11_02_03049	14_02_03418	15_02_02253	17_02_01593	31_02_03391	34_02_03429	38_02_01525	45_02_03420	46_02_02943	52_02_03213	53_02_03474	54_02_03083	N11_03412	33_09_03499	5_91_03322	1_90_03100	12_84_00680	17_84_03709	23_83_03116	25_83_02749	26_84_03617	2_85_03207	30_83_03147	33_84_02984	38_84_03066	3_84_03446	17_92_03027	16_08_03134
hosA	Transcriptional regulator HosA	29	29	404	404	404	1	1	1	1	10_02_02019	11_02_01894	14_02_00183	15_02_01255	17_02_03105	31_02_02053	34_02_02479	38_02_02930	45_02_02369	46_02_02002	52_02_02497	53_02_02802	54_02_02283	N11_02977	33_09_02723	5_91_02796	1_90_02367	12_84_02038	17_84_02294	23_83_02597	25_83_01796	26_84_01962	2_85_02203	30_83_02748	33_84_02470	38_84_02671	3_84_02581	17_92_01885	16_08_02311
yhbO	Protein/nucleic acid deglycase 2	29	29	518	518	518	1	1	1	1	10_02_02979	11_02_02836	14_02_02239	15_02_03899	17_02_03288	31_02_03052	34_02_03380	38_02_03278	45_02_03081	46_02_02730	52_02_02999	53_02_03136	54_02_02745	N11_03238	33_09_03327	5_91_03273	1_90_03051	12_84_03019	17_84_03208	23_83_02942	25_83_02575	26_84_04230	2_85_03033	30_83_02934	33_84_02810	38_84_03017	3_84_02954	17_92_02688	16_08_02959
mtfA	Protein MtfA	29	29	797	797	797	1	1	1	1	10_02_02791	11_02_02372	14_02_01647	15_02_01744	17_02_00298	31_02_02534	34_02_02665	38_02_00642	45_02_00644	46_02_00296	52_02_02685	53_02_00298	54_02_02473	N11_02501	33_09_00643	5_91_02294	1_90_00188	12_84_02830	17_84_02461	23_83_01141	25_83_00560	26_84_02460	2_85_00843	30_83_01763	33_84_01975	38_84_01780	3_84_02040	17_92_02664	16_08_02479
group_1179	hypothetical protein	29	29	443	443	443	1	1	1	1	10_02_02980	11_02_02835	14_02_02238	15_02_03898	17_02_03287	31_02_03051	34_02_03381	38_02_03279	45_02_03080	46_02_02729	52_02_02998	53_02_03135	54_02_02744	N11_03239	33_09_03328	5_91_03274	1_90_03052	12_84_03020	17_84_03209	23_83_02943	25_83_02576	26_84_04231	2_85_03034	30_83_02933	33_84_02811	38_84_03018	3_84_02953	17_92_02687	16_08_02960
ppiB	Peptidyl-prolyl cis-trans isomerase B	29	29	494	494	494	1	1	1	1	10_02_00547	11_02_00224	14_02_01227	15_02_00919	17_02_01835	31_02_03009	34_02_01661	38_02_02595	45_02_01531	46_02_01671	52_02_01290	53_02_01171	54_02_01582	N11_01464	33_09_02337	5_91_01474	1_90_01520	12_84_01659	17_84_00720	23_83_02011	25_83_02084	26_84_01241	2_85_01455	30_83_01320	33_84_01494	38_84_02466	3_84_01130	17_92_01550	16_08_01631
ycbB	putative L,D-transpeptidase YcbB	29	29	1847	1847	1847	1	1	1	1	10_02_00044	11_02_02459	14_02_01599	15_02_02558	17_02_01256	31_02_01197	34_02_01196	38_02_01680	45_02_01066	46_02_03144	52_02_01640	53_02_02299	54_02_01306	N11_01804	33_09_01686	5_91_03651	1_90_03616	12_84_00525	17_84_01463	23_83_02204	25_83_03431	26_84_00902	2_85_01723	30_83_02546	33_84_00971	38_84_01169	3_84_00872	17_92_00668	16_08_01823
sadB	Inner membrane lipoprotein SadB	29	29	683	683	683	1	1	1	1	10_02_01624	11_02_01530	14_02_00803	15_02_02744	17_02_02688	31_02_01657	34_02_02083	38_02_02228	45_02_02042	46_02_01305	52_02_02189	53_02_02113	54_02_02006	N11_02265	33_09_01955	5_91_01856	1_90_01970	12_84_01277	17_84_01899	23_83_01667	25_83_00233	26_84_01568	2_85_01186	30_83_01998	33_84_02161	38_84_02123	3_84_02271	17_92_01218	16_08_01302
fabR	HTH-type transcriptional repressor FabR	29	29	635	635	635	1	1	1	1	10_02_03611	11_02_03633	14_02_03147	15_02_03268	17_02_03767	31_02_03598	34_02_03588	38_02_03478	45_02_03705	46_02_03450	52_02_03660	53_02_03507	54_02_03290	N11_03736	33_09_03532	5_91_03596	1_90_03561	12_84_03453	17_84_03358	23_83_03274	25_83_03170	26_84_03210	2_85_03675	30_83_03548	33_84_03466	38_84_03407	3_84_03384	17_92_03228	16_08_03431
group_1184	hypothetical protein	29	29	164	164	164	1	1	1	1	10_02_00255	11_02_02738	14_02_01388	15_02_03071	17_02_01044	31_02_01408	34_02_01407	38_02_01891	45_02_01277	46_02_02546	52_02_01851	53_02_02511	54_02_01095	N11_02015	33_09_01475	5_91_02401	1_90_02656	12_84_00314	17_84_01674	23_83_02416	25_83_02227	26_84_00691	2_85_01935	30_83_02334	33_84_01182	38_84_01380	3_84_00661	17_92_00880	16_08_02035
hemG	Protoporphyrinogen IX dehydrogenase [menaquinone]	29	29	545	545	545	1	1	1	1	10_02_03820	11_02_03841	14_02_03447	15_02_03625	17_02_04010	31_02_03957	34_02_03946	38_02_03813	45_02_03914	46_02_03775	52_02_03902	53_02_04043	54_02_03701	N11_03917	33_09_03890	5_91_03981	1_90_03862	12_84_03787	17_84_03858	23_83_03690	25_83_03305	26_84_03646	2_85_03771	30_83_03655	33_84_03556	38_84_03827	3_84_03560	17_92_03824	16_08_03862
group_1186	hypothetical protein	29	29	983	983	983	1	1	1	1	10_02_00224	11_02_02769	14_02_01419	15_02_03102	17_02_01076	31_02_01377	34_02_01376	38_02_01860	45_02_01246	46_02_02577	52_02_01820	53_02_02479	54_02_01126	N11_01984	33_09_01506	5_91_02432	1_90_02687	12_84_00345	17_84_01643	23_83_02385	25_83_02258	26_84_00722	2_85_01904	30_83_02365	33_84_01151	38_84_01349	3_84_00692	17_92_00848	16_08_02003
acrR_1	HTH-type transcriptional regulator AcrR	29	29	653	653	653	1	1	1	1	10_02_00489	11_02_00166	14_02_01169	15_02_00861	17_02_01893	31_02_02573	34_02_01719	38_02_02537	45_02_01589	46_02_01613	52_02_01348	53_02_01229	54_02_01640	N11_01406	33_09_02395	5_91_01416	1_90_01578	12_84_01717	17_84_00778	23_83_01953	25_83_02142	26_84_01299	2_85_01513	30_83_01262	33_84_01436	38_84_02408	3_84_01188	17_92_01492	16_08_01573
sbnD_2	Staphyloferrin B transporter	29	29	1211	1211	1211	1	1	1	1	10_02_00398	11_02_00075	14_02_01078	15_02_00770	17_02_01984	31_02_02664	34_02_01810	38_02_02445	45_02_01680	46_02_01522	52_02_01439	53_02_01320	54_02_01731	N11_01315	33_09_02486	5_91_01325	1_90_01669	12_84_01808	17_84_02828	23_83_01862	25_83_02851	26_84_01390	2_85_01604	30_83_01171	33_84_01345	38_84_02317	3_84_01279	17_92_01401	16_08_01482
glpE	Thiosulfate sulfurtransferase GlpE	29	29	326	326	326	1	1	1	1	10_02_01779	11_02_01685	14_02_00958	15_02_02147	17_02_02843	31_02_01812	34_02_02238	38_02_02073	45_02_01887	46_02_01150	52_02_02034	53_02_01958	54_02_02161	N11_02420	33_09_02110	5_91_01701	1_90_02126	12_84_01432	17_84_02054	23_83_01512	25_83_00078	26_84_01723	2_85_01031	30_83_02153	33_84_02316	38_84_01968	3_84_02426	17_92_01063	16_08_01146
ycgM	putative protein YcgM	29	29	659	659	659	1	1	1	1	10_02_00296	11_02_02698	14_02_01348	15_02_03031	17_02_01004	31_02_01449	34_02_01448	38_02_01932	45_02_01318	46_02_02505	52_02_01892	53_02_02552	54_02_01055	N11_02056	33_09_01435	5_91_02361	1_90_02616	12_84_00273	17_84_01715	23_83_02457	25_83_02187	26_84_00651	2_85_01976	30_83_02294	33_84_01223	38_84_01421	3_84_00620	17_92_00921	16_08_02076
group_1191	hypothetical protein	29	29	212	212	212	1	1	1	1	10_02_02225	11_02_00477	14_02_02868	15_02_01441	17_02_02523	31_02_00661	34_02_00660	38_02_01349	45_02_02803	46_02_00683	52_02_01051	53_02_01471	54_02_00581	N11_01163	33_09_01348	5_91_01132	1_90_00893	12_84_00856	17_84_00467	23_83_00563	25_83_01142	26_84_00468	2_85_02632	30_83_01008	33_84_03323	38_84_01020	3_84_02815	17_92_02071	16_08_00660
group_1192	hypothetical protein	29	29	596	596	596	1	1	1	1	10_02_03572	11_02_03594	14_02_03108	15_02_03307	17_02_03728	31_02_03637	34_02_03627	38_02_03517	45_02_03666	46_02_03489	52_02_03621	53_02_03546	54_02_03329	N11_03697	33_09_03571	5_91_03557	1_90_03522	12_84_03414	17_84_03397	23_83_03313	25_83_03131	26_84_03171	2_85_03636	30_83_03509	33_84_03427	38_84_03446	3_84_03345	17_92_03267	16_08_03392
trmA	tRNA/tmRNA (uracil-C(5))-methyltransferase	29	29	1100	1100	1100	1	1	1	1	10_02_03613	11_02_03635	14_02_03149	15_02_03266	17_02_03769	31_02_03596	34_02_03586	38_02_03476	45_02_03707	46_02_03448	52_02_03662	53_02_03505	54_02_03288	N11_03738	33_09_03530	5_91_03598	1_90_03563	12_84_03455	17_84_03356	23_83_03272	25_83_03172	26_84_03212	2_85_03677	30_83_03550	33_84_03468	38_84_03405	3_84_03386	17_92_03226	16_08_03433
gapA	Glyceraldehyde-3-phosphate dehydrogenase A	29	29	995	995	995	1	1	1	1	10_02_00997	11_02_00902	14_02_00499	15_02_00155	17_02_00456	31_02_00154	34_02_00485	38_02_00484	45_02_00486	46_02_00454	52_02_00154	53_02_00456	54_02_00073	N11_00485	33_09_00485	5_91_00238	1_90_00030	12_84_02260	17_84_01279	23_83_00483	25_83_00636	26_84_02399	2_85_00065	30_83_00483	33_84_00496	38_84_00058	3_84_00058	17_92_00484	16_08_00154
rplW	50S ribosomal protein L23	29	29	302	302	302	1	1	1	1	10_02_04433	11_02_04479	14_02_04472	15_02_04488	17_02_04512	31_02_04511	34_02_04516	38_02_04466	45_02_04519	46_02_04446	52_02_04487	53_02_04491	54_02_04520	N11_04427	33_09_04498	5_91_04554	1_90_04617	12_84_04361	17_84_04560	23_83_04394	25_83_04412	26_84_04455	2_85_04384	30_83_04399	33_84_04401	38_84_04478	3_84_04378	17_92_04501	16_08_04479
group_1196	hypothetical protein	29	29	560	560	560	1	1	1	1	10_02_04017	11_02_04127	14_02_03977	15_02_04150	17_02_01398	31_02_04270	34_02_04258	38_02_04207	45_02_04281	46_02_04129	52_02_04253	53_02_04347	54_02_04147	N11_04228	33_09_04292	5_91_04355	1_90_04418	12_84_03594	17_84_04174	23_83_04056	25_83_03855	26_84_04130	2_85_04108	30_83_04076	33_84_03961	38_84_04202	3_84_03964	17_92_04192	16_08_04243
mlaB	Intermembrane phospholipid transport system binding protein MlaB	29	29	296	296	296	1	1	1	1	10_02_04133	11_02_04301	14_02_04205	15_02_03494	17_02_03878	31_02_03825	34_02_03727	38_02_03681	45_02_04341	46_02_04326	52_02_03683	53_02_03646	54_02_04207	N11_04344	33_09_03758	5_91_04445	1_90_04508	12_84_04127	17_84_04257	23_83_03996	25_83_03993	26_84_03541	2_85_04143	30_83_03571	33_84_04076	38_84_04285	3_84_04048	17_92_03714	16_08_03752
aroQ	Monofunctional chorismate mutase	29	29	545	545	545	1	1	1	1	10_02_00976	11_02_00881	14_02_00478	15_02_00134	17_02_00435	31_02_00133	34_02_00506	38_02_00505	45_02_00507	46_02_00433	52_02_00133	53_02_00435	54_02_00052	N11_00506	33_09_00506	5_91_00217	1_90_00051	12_84_02239	17_84_01300	23_83_00504	25_83_00615	26_84_02420	2_85_00044	30_83_00504	33_84_04289	38_84_00037	3_84_00037	17_92_00506	16_08_00133
secY	Protein translocase subunit SecY	29	29	1331	1331	1331	1	1	1	1	10_02_04451	11_02_04497	14_02_04454	15_02_04506	17_02_04494	31_02_04493	34_02_04498	38_02_04484	45_02_04501	46_02_04464	52_02_04505	53_02_04509	54_02_04502	N11_04445	33_09_04480	5_91_04536	1_90_04599	12_84_04343	17_84_04542	23_83_04376	25_83_04394	26_84_04473	2_85_04402	30_83_04381	33_84_04419	38_84_04496	3_84_04360	17_92_04519	16_08_04461
dgcC	putative diguanylate cyclase DgcC	29	29	1112	1112	1112	1	1	1	1	10_02_00401	11_02_00078	14_02_01081	15_02_00773	17_02_01981	31_02_02661	34_02_01807	38_02_02448	45_02_01677	46_02_01525	52_02_01436	53_02_01317	54_02_01728	N11_01318	33_09_02483	5_91_01328	1_90_01666	12_84_01805	17_84_02825	23_83_01865	25_83_02848	26_84_01387	2_85_01601	30_83_01174	33_84_01348	38_84_02320	3_84_01276	17_92_01404	16_08_01485
group_1201	hypothetical protein	29	29	326	326	326	1	1	1	1	10_02_02741	11_02_02323	14_02_01696	15_02_01793	17_02_00248	31_02_02484	34_02_02714	38_02_00691	45_02_00693	46_02_00246	52_02_02734	53_02_00248	54_02_02522	N11_02550	33_09_00692	5_91_02244	1_90_00237	12_84_02780	17_84_02510	23_83_01190	25_83_00510	26_84_02509	2_85_00793	30_83_01714	33_84_01925	38_84_01730	3_84_01990	17_92_02615	16_08_02528
coaD	Phosphopantetheine adenylyltransferase	29	29	479	479	479	1	1	1	1	10_02_01589	11_02_01495	14_02_00768	15_02_02709	17_02_02653	31_02_01622	34_02_02048	38_02_02263	45_02_02077	46_02_01340	52_02_02224	53_02_02148	54_02_01971	N11_02230	33_09_01920	5_91_01891	1_90_01935	12_84_01242	17_84_01864	23_83_01702	25_83_00268	26_84_01533	2_85_01221	30_83_01963	33_84_02126	38_84_02158	3_84_02236	17_92_01253	16_08_01337
nsrR	HTH-type transcriptional repressor NsrR	29	29	425	425	425	1	1	1	1	10_02_02483	11_02_00736	14_02_02610	15_02_01699	17_02_02265	31_02_00919	34_02_00918	38_02_01091	45_02_02545	46_02_00941	52_02_00792	53_02_01729	54_02_00839	N11_00905	33_09_01090	5_91_00874	1_90_00635	12_84_01114	17_84_00209	23_83_00821	25_83_01400	26_84_00210	2_85_02374	30_83_00750	33_84_00636	38_84_00762	3_84_01537	17_92_02329	16_08_00918
group_1204	hypothetical protein	29	29	428	428	428	1	1	1	1	10_02_01110	11_02_01015	14_02_00612	15_02_00268	17_02_00569	31_02_00267	34_02_00372	38_02_00371	45_02_00373	46_02_00567	52_02_00267	53_02_00569	54_02_00186	N11_00372	33_09_00372	5_91_00351	1_90_01287	12_84_02373	17_84_01166	23_83_00370	25_83_00749	26_84_02286	2_85_00178	30_83_00370	33_84_00383	38_84_00171	3_84_00171	17_92_00371	16_08_00267
ydjA	Putative NAD(P)H nitroreductase YdjA	29	29	551	551	551	1	1	1	1	10_02_01003	11_02_00908	14_02_00505	15_02_00161	17_02_00462	31_02_00160	34_02_00479	38_02_00478	45_02_00480	46_02_00460	52_02_00160	53_02_00462	54_02_00079	N11_00479	33_09_00479	5_91_00244	1_90_00024	12_84_02266	17_84_01273	23_83_00477	25_83_00642	26_84_02393	2_85_00071	30_83_00477	33_84_00490	38_84_00064	3_84_00064	17_92_00478	16_08_00160
modB	Molybdenum transport system permease protein ModB	29	29	689	689	689	1	1	1	1	10_02_03990	11_02_04154	14_02_03950	15_02_04177	17_02_01425	31_02_04297	34_02_04285	38_02_04234	45_02_04308	46_02_04156	52_02_04226	53_02_04374	54_02_04174	N11_04201	33_09_04265	5_91_04328	1_90_04391	12_84_03621	17_84_04201	23_83_04083	25_83_03882	26_84_04103	2_85_04081	30_83_04049	33_84_03934	38_84_04229	3_84_03991	17_92_04219	16_08_04270
ydcZ	Inner membrane protein YdcZ	29	29	449	449	449	1	1	1	1	10_02_01315	11_02_01220	14_02_02052	15_02_00473	17_02_00774	31_02_00472	34_02_00167	38_02_00167	45_02_00167	46_02_02331	52_02_00473	53_02_00774	54_02_00392	N11_00167	33_09_00167	5_91_00556	1_90_01082	12_84_00042	17_84_00962	23_83_00167	25_83_00953	26_84_02798	2_85_00382	30_83_00167	33_84_00167	38_84_00387	3_84_00389	17_92_00168	16_08_00471
group_1208	hypothetical protein	29	29	1490	1490	1490	1	1	1	1	10_02_00452	11_02_00129	14_02_01132	15_02_00824	17_02_01930	31_02_02610	34_02_01756	38_02_02500	45_02_01626	46_02_01576	52_02_01385	53_02_01266	54_02_01677	N11_01369	33_09_02432	5_91_01379	1_90_01615	12_84_01754	17_84_02774	23_83_01916	25_83_02797	26_84_01336	2_85_01550	30_83_01225	33_84_01399	38_84_02371	3_84_01225	17_92_01455	16_08_01536
rsxB_1	Ion-translocating oxidoreductase complex subunit B	29	29	578	578	578	1	1	1	1	10_02_01166	11_02_01071	14_02_00668	15_02_00324	17_02_00625	31_02_00323	34_02_00316	38_02_00315	45_02_00317	46_02_00623	52_02_00324	53_02_00625	54_02_00242	N11_00316	33_09_00316	5_91_00407	1_90_01231	12_84_02429	17_84_01110	23_83_00314	25_83_00805	26_84_02230	2_85_00234	30_83_00314	33_84_00327	38_84_00227	3_84_00227	17_92_00315	16_08_00323
mtlA	PTS system mannitol-specific EIICBA component	29	29	1916	1916	1916	1	1	1	1	10_02_01629	11_02_01535	14_02_00808	15_02_02749	17_02_02693	31_02_01662	34_02_02088	38_02_02223	45_02_02037	46_02_01300	52_02_02184	53_02_02108	54_02_02011	N11_02270	33_09_01960	5_91_01851	1_90_01975	12_84_01282	17_84_01904	23_83_01662	25_83_00228	26_84_01573	2_85_01181	30_83_02003	33_84_02166	38_84_02118	3_84_02276	17_92_01213	16_08_01297
pepE	Peptidase E	29	29	689	689	689	1	1	1	1	10_02_03625	11_02_03740	14_02_03257	15_02_03615	17_02_04000	31_02_03853	34_02_03842	38_02_03803	45_02_03719	46_02_03674	52_02_03892	53_02_03762	54_02_03514	N11_00649	33_09_03880	5_91_03795	1_90_03761	12_84_03049	17_84_00011	23_83_01020	25_83_01598	26_84_00011	2_85_02837	30_83_00551	33_84_00835	38_84_00564	3_84_01735	17_92_03977	16_08_04034
lptB_2	Lipopolysaccharide export system ATP-binding protein LptB	29	29	725	725	725	1	1	1	1	10_02_04123	11_02_04311	14_02_04195	15_02_03484	17_02_03868	31_02_03815	34_02_03737	38_02_03671	45_02_04351	46_02_04316	52_02_03693	53_02_03656	54_02_04217	N11_04334	33_09_03748	5_91_04455	1_90_04518	12_84_04137	17_84_04247	23_83_04006	25_83_03983	26_84_03531	2_85_04153	30_83_03581	33_84_04066	38_84_04275	3_84_04038	17_92_03704	16_08_03742
lolD_1	Lipoprotein-releasing system ATP-binding protein LolD	29	29	701	701	701	1	1	1	1	10_02_00927	11_02_00832	14_02_00429	15_02_00085	17_02_00386	31_02_00084	34_02_00555	38_02_00554	45_02_00556	46_02_00384	52_02_00084	53_02_00386	54_02_00003	N11_00555	33_09_00555	5_91_00168	1_90_00100	12_84_03760	17_84_03658	23_83_01053	25_83_03221	26_84_03840	2_85_00931	30_83_01851	33_84_02063	38_84_01868	3_84_02128	17_92_03584	16_08_00084
pbpG	D-alanyl-D-alanine endopeptidase	29	29	908	908	908	1	1	1	1	10_02_02561	11_02_02142	14_02_01877	15_02_01974	17_02_00067	31_02_02303	34_02_02895	38_02_00873	45_02_00874	46_02_00065	52_02_02914	53_02_00067	54_02_02703	N11_02731	33_09_00873	5_91_02063	1_90_00418	12_84_02600	17_84_02690	23_83_01370	25_83_00330	26_84_02689	2_85_00613	30_83_01534	33_84_01745	38_84_01550	3_84_01810	17_92_02435	16_08_02708
bglA	6-phospho-beta-glucosidase BglA	29	29	1433	1433	1433	1	1	1	1	10_02_01881	11_02_01755	14_02_00321	15_02_01394	17_02_03243	31_02_01914	34_02_02340	38_02_03069	45_02_02508	46_02_02140	52_02_02358	53_02_03927	54_02_03585	N11_03801	33_09_02585	5_91_03865	1_90_02228	12_84_02178	17_84_02156	23_83_03538	25_83_04258	26_84_02101	2_85_02064	30_83_02889	33_84_03495	38_84_03612	3_84_03499	17_92_02024	16_08_02451
gcvA_1	Glycine cleavage system transcriptional activator	29	29	923	923	923	1	1	1	1	10_02_01407	11_02_01312	14_02_02144	15_02_00565	17_02_00866	31_02_00564	34_02_00075	38_02_00075	45_02_00075	46_02_02239	52_02_00565	53_02_00866	54_02_00484	N11_00075	33_09_00075	5_91_00648	1_90_00990	12_84_00134	17_84_00870	23_83_00075	25_83_01045	26_84_02890	2_85_00474	30_83_00075	33_84_00075	38_84_00479	3_84_00481	17_92_00076	16_08_00563
rhaR_1	HTH-type transcriptional activator RhaR	29	29	761	761	761	1	1	1	1	10_02_03410	11_02_03432	14_02_02946	15_02_04007	17_02_02169	31_02_01015	34_02_01014	38_02_00995	45_02_03504	46_02_01037	52_02_00695	53_02_01825	54_02_00935	N11_00809	33_09_00994	5_91_00778	1_90_00539	12_84_03151	17_84_00113	23_83_00917	25_83_01496	26_84_00114	2_85_02735	30_83_00654	33_84_00732	38_84_00666	3_84_01633	17_92_03445	16_08_01014
group_1218	Aminoglycoside N(6')-acetyltransferase type 1	29	29	437	437	437	1	1	1	1	10_02_01342	11_02_01247	14_02_02079	15_02_00500	17_02_00801	31_02_00499	34_02_00140	38_02_00140	45_02_00140	46_02_02304	52_02_00500	53_02_00801	54_02_00419	N11_00140	33_09_00140	5_91_00583	1_90_01055	12_84_00069	17_84_00935	23_83_00140	25_83_00980	26_84_02825	2_85_00409	30_83_00140	33_84_00140	38_84_00414	3_84_00416	17_92_00141	16_08_00498
group_1219	hypothetical protein	29	29	419	419	419	1	1	1	1	10_02_02596	11_02_02178	14_02_01841	15_02_01938	17_02_00103	31_02_02339	34_02_02859	38_02_00836	45_02_00838	46_02_00101	52_02_02879	53_02_00103	54_02_02667	N11_02695	33_09_00837	5_91_02099	1_90_00382	12_84_02635	17_84_02655	23_83_01335	25_83_00365	26_84_02654	2_85_00648	30_83_01569	33_84_01780	38_84_01585	3_84_01845	17_92_02470	16_08_02673
group_1220	hypothetical protein	29	29	455	455	455	1	1	1	1	10_02_00403	11_02_00080	14_02_01083	15_02_00775	17_02_01979	31_02_02659	34_02_01805	38_02_02450	45_02_01675	46_02_01527	52_02_01434	53_02_01315	54_02_01726	N11_01320	33_09_02481	5_91_01330	1_90_01664	12_84_01803	17_84_02823	23_83_01867	25_83_02846	26_84_01385	2_85_01599	30_83_01176	33_84_01350	38_84_02322	3_84_01274	17_92_01406	16_08_01487
group_1221	hypothetical protein	29	29	815	815	815	1	1	1	1	10_02_02418	11_02_00671	14_02_02675	15_02_01634	17_02_02330	31_02_00854	34_02_00853	38_02_01156	45_02_02610	46_02_00876	52_02_00858	53_02_01664	54_02_00774	N11_00970	33_09_01155	5_91_00939	1_90_00700	12_84_01049	17_84_00274	23_83_00756	25_83_01335	26_84_00275	2_85_02439	30_83_00815	33_84_00571	38_84_00827	3_84_01472	17_92_02264	16_08_00853
group_1222	hypothetical protein	29	29	722	722	722	1	1	1	1	10_02_04081	11_02_04176	14_02_04040	15_02_00649	17_02_02105	31_02_02785	34_02_01931	38_02_04295	45_02_01801	46_02_04178	52_02_04277	53_02_01441	54_02_01852	N11_01194	33_09_04317	5_91_04380	1_90_04443	12_84_03568	17_84_03015	23_83_03403	25_83_03943	26_84_03347	2_85_03428	30_83_04139	33_84_03987	38_84_04051	3_84_03883	17_92_04280	16_08_03444
group_1223	hypothetical protein	29	29	323	323	323	1	1	1	1	10_02_01368	11_02_01273	14_02_02105	15_02_00526	17_02_00827	31_02_00525	34_02_00114	38_02_00114	45_02_00114	46_02_02278	52_02_00526	53_02_00827	54_02_00445	N11_00114	33_09_00114	5_91_00609	1_90_01029	12_84_00095	17_84_00909	23_83_00114	25_83_01006	26_84_02851	2_85_00435	30_83_00114	33_84_00114	38_84_00440	3_84_00442	17_92_00115	16_08_00524
qseF	Transcriptional regulatory protein QseF	29	29	1337	1337	1337	1	1	1	1	10_02_03221	11_02_03243	14_02_02464	15_02_02928	17_02_03512	31_02_03459	34_02_03155	38_02_03339	45_02_02865	46_02_03311	52_02_03405	53_02_03075	54_02_03151	N11_03576	33_09_02946	5_91_03048	1_90_03295	12_84_03292	17_84_03268	23_83_03184	25_83_02964	26_84_03050	2_85_03380	30_83_03388	33_84_03053	38_84_03259	3_84_03224	17_92_03079	16_08_03270
ahpC_1	Alkyl hydroperoxide reductase C	29	29	602	602	602	1	1	1	1	10_02_00418	11_02_00095	14_02_01098	15_02_00790	17_02_01964	31_02_02644	34_02_01790	38_02_02465	45_02_01660	46_02_01542	52_02_01419	53_02_01300	54_02_01711	N11_01335	33_09_02466	5_91_01345	1_90_01649	12_84_01788	17_84_02808	23_83_01882	25_83_02831	26_84_01370	2_85_01584	30_83_01191	33_84_01365	38_84_02337	3_84_01259	17_92_01421	16_08_01502
argC	N-acetyl-gamma-glutamyl-phosphate reductase	29	29	1004	1004	1004	1	1	1	1	10_02_03606	11_02_03628	14_02_03142	15_02_03273	17_02_03762	31_02_03603	34_02_03593	38_02_03483	45_02_03700	46_02_03455	52_02_03655	53_02_03512	54_02_03295	N11_03731	33_09_03537	5_91_03591	1_90_03556	12_84_03448	17_84_03363	23_83_03279	25_83_03165	26_84_03205	2_85_03670	30_83_03543	33_84_03461	38_84_03412	3_84_03379	17_92_03233	16_08_03426
rspA_1	D-galactonate dehydratase family member RspA	29	29	1214	1214	1214	1	1	1	1	10_02_01212	11_02_01117	14_02_01950	15_02_00370	17_02_00671	31_02_00369	34_02_00270	38_02_00269	45_02_00271	46_02_02434	52_02_00370	53_02_00671	54_02_00288	N11_00270	33_09_00270	5_91_00453	1_90_01185	12_84_02475	17_84_01064	23_83_00268	25_83_00851	26_84_02184	2_85_00280	30_83_00268	33_84_00281	38_84_00273	3_84_00273	17_92_00269	16_08_00370
group_1228	Prophage integrase IntA	29	29	275	275	275	1	1	1	1	10_02_00341	11_02_00018	14_02_01021	15_02_00713	17_02_02041	31_02_02721	34_02_01867	38_02_02388	45_02_01737	46_02_01465	52_02_01496	53_02_01377	54_02_01788	N11_01258	33_09_02543	5_91_01268	1_90_01726	12_84_01865	17_84_02885	23_83_01804	25_83_02908	26_84_01447	2_85_01662	30_83_01113	33_84_01288	38_84_02260	3_84_01336	17_92_01343	16_08_01425
truA	tRNA pseudouridine synthase A	29	29	812	812	812	1	1	1	1	10_02_03843	11_02_03864	14_02_03596	15_02_03856	17_02_04124	31_02_04106	34_02_04060	38_02_03962	45_02_03972	46_02_03833	52_02_04051	53_02_04183	54_02_03759	N11_03975	33_09_04004	5_91_04039	1_90_04067	12_84_04026	17_84_03916	23_83_03830	25_83_03576	26_84_03760	2_85_03912	30_83_03886	33_84_03670	38_84_03885	3_84_03756	17_92_03847	16_08_04002
slp	Outer membrane protein Slp	29	29	581	581	581	1	1	1	1	10_02_00289	11_02_02705	14_02_01355	15_02_03038	17_02_01011	31_02_01442	34_02_01441	38_02_01925	45_02_01311	46_02_02512	52_02_01885	53_02_02545	54_02_01062	N11_02049	33_09_01442	5_91_02368	1_90_02623	12_84_00280	17_84_01708	23_83_02450	25_83_02194	26_84_00658	2_85_01969	30_83_02301	33_84_01216	38_84_01414	3_84_00627	17_92_00914	16_08_02069
dsbD_1	Thiol:disulfide interchange protein DsbD	29	29	1703	1703	1703	1	1	1	1	10_02_03462	11_02_03484	14_02_02998	15_02_04343	17_02_02221	31_02_00963	34_02_00962	38_02_01047	45_02_03556	46_02_00985	52_02_00747	53_02_01773	54_02_00883	N11_00861	33_09_01046	5_91_00830	1_90_00591	12_84_03203	17_84_00165	23_83_00865	25_83_01444	26_84_00166	2_85_02683	30_83_00706	33_84_00680	38_84_00718	3_84_01581	17_92_03498	16_08_00962
menH_1	2-succinyl-6-hydroxy-2,4-cyclohexadiene-1-carboxylate synthase	29	29	890	890	890	1	1	1	1	10_02_02798	11_02_03017	14_02_02420	15_02_03260	17_02_03469	31_02_03233	34_02_03199	38_02_03097	45_02_03262	46_02_02911	52_02_03181	53_02_03317	54_02_02926	N11_03057	33_09_03145	5_91_03092	1_90_02870	12_84_02837	17_84_03027	23_83_02761	25_83_02394	26_84_04290	2_85_02851	30_83_03115	33_84_02629	38_84_02836	3_84_03135	17_92_02869	16_08_02778
group_1233	hypothetical protein	29	29	770	770	770	1	1	1	1	10_02_00517	11_02_00194	14_02_01197	15_02_00889	17_02_01865	31_02_02545	34_02_01691	38_02_02565	45_02_01561	46_02_01641	52_02_01320	53_02_01201	54_02_01612	N11_01434	33_09_02367	5_91_01444	1_90_01550	12_84_01689	17_84_00750	23_83_01981	25_83_02114	26_84_01271	2_85_01485	30_83_01290	33_84_01464	38_84_02436	3_84_01160	17_92_01520	16_08_01601
nfuA	Fe/S biogenesis protein NfuA	29	29	575	575	575	1	1	1	1	10_02_01792	11_02_01698	14_02_00971	15_02_02160	17_02_02856	31_02_01825	34_02_02251	38_02_02060	45_02_01874	46_02_01137	52_02_02021	53_02_01945	54_02_02174	N11_02433	33_09_02123	5_91_01688	1_90_02139	12_84_01445	17_84_02067	23_83_01499	25_83_00065	26_84_01736	2_85_01018	30_83_02166	33_84_02329	38_84_01955	3_84_02439	17_92_01050	16_08_01133
aroK	Shikimate kinase 1	29	29	521	521	521	1	1	1	1	10_02_01816	11_02_01722	14_02_00995	15_02_02184	17_02_02880	31_02_01849	34_02_02275	38_02_02036	45_02_01850	46_02_01113	52_02_01997	53_02_01921	54_02_02198	N11_02457	33_09_02147	5_91_01664	1_90_02163	12_84_01469	17_84_02091	23_83_01475	25_83_00041	26_84_01760	2_85_00994	30_83_02190	33_84_02353	38_84_01931	3_84_02463	17_92_01026	16_08_01109
rsmC	Ribosomal RNA small subunit methyltransferase C	29	29	1028	1028	1028	1	1	1	1	10_02_02296	11_02_00548	14_02_02797	15_02_01512	17_02_02452	31_02_00732	34_02_00731	38_02_01278	45_02_02732	46_02_00754	52_02_00980	53_02_01542	54_02_00652	N11_01092	33_09_01277	5_91_01061	1_90_00822	12_84_00927	17_84_00396	23_83_00634	25_83_01213	26_84_00397	2_85_02561	30_83_00937	33_84_03252	38_84_00949	3_84_02744	17_92_02142	16_08_00731
group_1237	hypothetical protein	29	29	665	665	665	1	1	1	1	10_02_00183	11_02_02810	14_02_01460	15_02_02419	17_02_01117	31_02_01336	34_02_01335	38_02_01819	45_02_01205	46_02_02618	52_02_01779	53_02_02438	54_02_01167	N11_01943	33_09_01547	5_91_02473	1_90_02728	12_84_00386	17_84_01602	23_83_02344	25_83_02299	26_84_00763	2_85_01863	30_83_02406	33_84_01110	38_84_01308	3_84_00733	17_92_00807	16_08_01962
yejE	Inner membrane ABC transporter permease protein YejE	29	29	1025	1025	1025	1	1	1	1	10_02_02511	11_02_02092	14_02_01927	15_02_02024	17_02_00017	31_02_02253	34_02_02945	38_02_00923	45_02_00924	46_02_00015	52_02_02964	53_02_00017	54_02_04365	N11_02781	33_09_00923	5_91_02013	1_90_00468	12_84_02550	17_84_02740	23_83_01420	25_83_04173	26_84_02739	2_85_00563	30_83_01484	33_84_04168	38_84_01500	3_84_01760	17_92_02385	16_08_02758
sodB	Superoxide dismutase [Fe]	29	29	581	581	581	1	1	1	1	10_02_01139	11_02_01044	14_02_00641	15_02_00297	17_02_00598	31_02_00296	34_02_00343	38_02_00342	45_02_00344	46_02_00596	52_02_00297	53_02_00598	54_02_00215	N11_00343	33_09_00343	5_91_00380	1_90_01258	12_84_02402	17_84_01137	23_83_00341	25_83_00778	26_84_02257	2_85_00207	30_83_00341	33_84_00354	38_84_00200	3_84_00200	17_92_00342	16_08_00296
dapD	2,3,4,5-tetrahydropyridine-2,6-dicarboxylate N-succinyltransferase	29	29	824	824	824	1	1	1	1	10_02_03162	11_02_03040	14_02_03427	15_02_02244	17_02_01602	31_02_03400	34_02_03420	38_02_01534	45_02_03429	46_02_02934	52_02_03204	53_02_03483	54_02_03092	N11_03421	33_09_03508	5_91_03313	1_90_03091	12_84_00671	17_84_03700	23_83_03125	25_83_02758	26_84_03626	2_85_03216	30_83_03138	33_84_02993	38_84_03057	3_84_03455	17_92_03036	16_08_03143
occR	Octopine catabolism/uptake operon regulatory protein OccR	29	29	935	935	935	1	1	1	1	10_02_01918	11_02_01792	14_02_00284	15_02_01357	17_02_03206	31_02_01951	34_02_02377	38_02_03032	45_02_02471	46_02_02103	52_02_02395	53_02_03890	54_02_03548	N11_03764	33_09_02622	5_91_03828	1_90_02265	12_84_02141	17_84_02193	23_83_03575	25_83_04090	26_84_02064	2_85_02101	30_83_02852	33_84_03532	38_84_03575	3_84_03536	17_92_01987	16_08_02414
group_1242	hypothetical protein	29	29	668	668	668	1	1	1	1	10_02_03381	11_02_03403	14_02_02917	15_02_03978	17_02_02140	31_02_01044	34_02_01043	38_02_00966	45_02_03475	46_02_01066	52_02_00666	53_02_01854	54_02_00964	N11_00780	33_09_00965	5_91_00749	1_90_00510	12_84_03122	17_84_00084	23_83_00946	25_83_01525	26_84_00085	2_85_02764	30_83_00625	33_84_00761	38_84_00637	3_84_01662	17_92_03416	16_08_01043
murD	UDP-N-acetylmuramoylalanine--D-glutamate ligase	29	29	1316	1316	1316	1	1	1	1	10_02_03068	11_02_03134	14_02_03179	15_02_02338	17_02_01508	31_02_03306	34_02_03514	38_02_01440	45_02_03335	46_02_03028	52_02_03298	53_02_03389	54_02_02998	N11_03327	33_09_03414	5_91_03407	1_90_03185	12_84_00765	17_84_03506	23_83_03031	25_83_02664	26_84_00559	2_85_03122	30_83_03232	33_84_02899	38_84_03151	3_84_02906	17_92_02942	16_08_03049
hpcG	2-oxo-hept-4-ene-1,7-dioate hydratase	29	29	803	803	803	1	1	1	1	10_02_00099	11_02_02663	14_02_01544	15_02_02503	17_02_01201	31_02_01252	34_02_01251	38_02_01735	45_02_01121	46_02_02702	52_02_01695	53_02_02354	54_02_01251	N11_01859	33_09_01631	5_91_02557	1_90_02812	12_84_00470	17_84_01518	23_83_02259	25_83_02383	26_84_00847	2_85_01778	30_83_02491	33_84_01026	38_84_01224	3_84_00817	17_92_00723	16_08_01878
group_1245	hypothetical protein	29	29	359	359	359	1	1	1	1	10_02_01070	11_02_00975	14_02_00572	15_02_00228	17_02_00529	31_02_00227	34_02_00412	38_02_00411	45_02_00413	46_02_00527	52_02_00227	53_02_00529	54_02_00146	N11_00412	33_09_00412	5_91_00311	1_90_01327	12_84_02333	17_84_01206	23_83_00410	25_83_00709	26_84_02326	2_85_00138	30_83_00410	33_84_00423	38_84_00131	3_84_00131	17_92_00411	16_08_00227
group_1246	hypothetical protein	29	29	737	737	737	1	1	1	1	10_02_01088	11_02_00993	14_02_00590	15_02_00246	17_02_00547	31_02_00245	34_02_00394	38_02_00393	45_02_00395	46_02_00545	52_02_00245	53_02_00547	54_02_00164	N11_00394	33_09_00394	5_91_00329	1_90_01309	12_84_02351	17_84_01188	23_83_00392	25_83_00727	26_84_02308	2_85_00156	30_83_00392	33_84_00405	38_84_00149	3_84_00149	17_92_00393	16_08_00245
wecB	UDP-N-acetylglucosamine 2-epimerase	29	29	1085	1085	1085	1	1	1	1	10_02_03753	11_02_03774	14_02_03514	15_02_03692	17_02_04077	31_02_04024	34_02_04013	38_02_03880	45_02_03847	46_02_03708	52_02_03969	53_02_03976	54_02_03634	N11_03850	33_09_03957	5_91_03914	1_90_03795	12_84_03854	17_84_03791	23_83_03623	25_83_03372	26_84_03713	2_85_03704	30_83_03722	33_84_03623	38_84_03760	3_84_03627	17_92_03757	16_08_03795
cysC	Adenylyl-sulfate kinase	29	29	605	605	605	1	1	1	1	10_02_02006	11_02_01881	14_02_00196	15_02_01268	17_02_03118	31_02_02040	34_02_02466	38_02_02943	45_02_02382	46_02_02015	52_02_02484	53_02_02816	54_02_02270	N11_02990	33_09_02710	5_91_02809	1_90_02354	12_84_02052	17_84_02281	23_83_02584	25_83_01809	26_84_01975	2_85_02190	30_83_02761	33_84_02457	38_84_02657	3_84_02567	17_92_01898	16_08_02324
ygdG	Flap endonuclease Xni	29	29	755	755	755	1	1	1	1	10_02_01959	11_02_01834	14_02_00243	15_02_01315	17_02_03165	31_02_01993	34_02_02419	38_02_02990	45_02_02429	46_02_02062	52_02_02437	53_02_02863	54_02_02223	N11_03037	33_09_02663	5_91_02856	1_90_02307	12_84_02099	17_84_02234	23_83_02537	25_83_01856	26_84_02022	2_85_02143	30_83_02808	33_84_02410	38_84_03533	3_84_02520	17_92_01945	16_08_02372
rdoA	Serine/threonine protein kinase RdoA	29	29	986	986	986	1	1	1	1	10_02_03494	11_02_03516	14_02_03030	15_02_03385	17_02_03650	31_02_03715	34_02_03705	38_02_03595	45_02_03588	46_02_03567	52_02_03543	53_02_03624	54_02_03407	N11_03619	33_09_03649	5_91_03479	1_90_03444	12_84_03336	17_84_03475	23_83_03391	25_83_03053	26_84_03093	2_85_03558	30_83_03431	33_84_03349	38_84_03524	3_84_03267	17_92_03387	16_08_03314
oppD	Oligopeptide transport ATP-binding protein OppD	29	29	1007	1007	1007	1	1	1	1	10_02_01476	11_02_01381	14_02_02213	15_02_00634	17_02_00935	31_02_00633	34_02_00006	38_02_00006	45_02_00006	46_02_02170	52_02_00634	53_02_00935	54_02_00553	N11_00006	33_09_00006	5_91_00717	1_90_00921	12_84_00203	17_84_00801	23_83_00006	25_83_01114	26_84_02959	2_85_00543	30_83_00006	33_84_00006	38_84_00548	3_84_00550	17_92_00006	16_08_00632
mreC	Cell shape-determining protein MreC	29	29	1052	1052	1052	1	1	1	1	10_02_04316	11_02_04067	14_02_03893	15_02_03431	17_02_03814	31_02_03761	34_02_03790	38_02_03618	45_02_04220	46_02_04093	52_02_03746	53_02_03710	54_02_04111	N11_04144	33_09_03695	5_91_04271	1_90_04357	12_84_03657	17_84_04356	23_83_04212	25_83_04221	26_84_03477	2_85_04240	30_83_03635	33_84_04202	38_84_04359	3_84_04226	17_92_03650	16_08_03688
group_1253	hypothetical protein	29	29	167	167	167	1	1	1	1	10_02_00020	11_02_02483	14_02_01623	15_02_02582	17_02_01280	31_02_01173	34_02_01172	38_02_01656	45_02_01042	46_02_03168	52_02_01616	53_02_02275	54_02_01330	N11_01780	33_09_01710	5_91_03675	1_90_03640	12_84_00549	17_84_01439	23_83_02180	25_83_03407	26_84_00926	2_85_01699	30_83_02570	33_84_00947	38_84_01145	3_84_00896	17_92_00644	16_08_01799
group_1254	hypothetical protein	29	29	776	776	776	1	1	1	1	10_02_03524	11_02_03546	14_02_03060	15_02_03355	17_02_03680	31_02_03685	34_02_03675	38_02_03565	45_02_03618	46_02_03537	52_02_03573	53_02_03594	54_02_03377	N11_03649	33_09_03619	5_91_03509	1_90_03474	12_84_03366	17_84_03445	23_83_03361	25_83_03083	26_84_03123	2_85_03588	30_83_03461	33_84_03379	38_84_03494	3_84_03297	17_92_03357	16_08_03344
raiA	Ribosome-associated inhibitor A	29	29	338	338	338	1	1	1	1	10_02_04261	11_02_04381	14_02_04261	15_02_04287	17_02_04411	31_02_04376	34_02_04337	38_02_04368	45_02_04388	46_02_04380	52_02_04421	53_02_04424	54_02_04346	N11_02800	33_09_04368	5_91_02616	1_90_02547	12_84_04174	17_84_04380	23_83_04188	25_83_01613	26_84_04255	2_85_04189	30_83_04210	33_84_04596	38_84_04335	3_84_04202	17_92_01704	16_08_04175
ilvD_2	Dihydroxy-acid dehydratase	29	29	1850	1850	1850	1	1	1	1	10_02_03736	11_02_03757	14_02_03531	15_02_03709	17_02_04094	31_02_04041	34_02_04030	38_02_03897	45_02_03830	46_02_03691	52_02_03986	53_02_03959	54_02_03617	N11_03833	33_09_03974	5_91_03897	1_90_03778	12_84_03871	17_84_03774	23_83_03606	25_83_03389	26_84_03730	2_85_03687	30_83_03739	33_84_03640	38_84_03743	3_84_03644	17_92_03740	16_08_03778
yshB	putative protein YshB	29	29	110	110	110	1	1	1	1	10_02_03502	11_02_03524	14_02_03038	15_02_03377	17_02_03658	31_02_03707	34_02_03697	38_02_03587	45_02_03596	46_02_03559	52_02_03551	53_02_03616	54_02_03399	N11_03627	33_09_03641	5_91_03487	1_90_03452	12_84_03344	17_84_03467	23_83_03383	25_83_03061	26_84_03101	2_85_03566	30_83_03439	33_84_03357	38_84_03516	3_84_03275	17_92_03379	16_08_03322
dtpC	Dipeptide and tripeptide permease C	29	29	1460	1460	1460	1	1	1	1	10_02_03223	11_02_03245	14_02_02466	15_02_02926	17_02_03514	31_02_03461	34_02_03153	38_02_03341	45_02_02867	46_02_03313	52_02_03407	53_02_03073	54_02_03153	N11_03574	33_09_02948	5_91_03046	1_90_03297	12_84_03290	17_84_03270	23_83_03186	25_83_02966	26_84_03048	2_85_03378	30_83_03386	33_84_03055	38_84_03261	3_84_03222	17_92_03081	16_08_03268
hypB	Hydrogenase maturation factor HypB	29	29	872	872	872	1	1	1	1	10_02_02080	11_02_01955	14_02_00122	15_02_01194	17_02_03044	31_02_02114	34_02_02540	38_02_02869	45_02_02308	46_02_01941	52_02_02558	53_02_02741	54_02_02344	N11_02916	33_09_02784	5_91_02735	1_90_02428	12_84_01975	17_84_02357	23_83_02660	25_83_01733	26_84_01899	2_85_02266	30_83_02685	33_84_02533	38_84_02734	3_84_02644	17_92_01824	16_08_02250
group_1260	hypothetical protein	29	29	1217	1217	1217	1	1	1	1	10_02_02631	11_02_02213	14_02_01806	15_02_01903	17_02_00138	31_02_02374	34_02_02824	38_02_00801	45_02_00803	46_02_00136	52_02_02844	53_02_00138	54_02_02632	N11_02660	33_09_00802	5_91_02134	1_90_00347	12_84_02670	17_84_02620	23_83_01300	25_83_00400	26_84_02619	2_85_00683	30_83_01604	33_84_01815	38_84_01620	3_84_01880	17_92_02505	16_08_02638
yodB	Cytochrome b561	29	29	530	530	530	1	1	1	1	10_02_00961	11_02_00866	14_02_00463	15_02_00119	17_02_00420	31_02_00118	34_02_00521	38_02_00520	45_02_00522	46_02_00418	52_02_00118	53_02_00420	54_02_00037	N11_00521	33_09_00521	5_91_00202	1_90_00066	12_84_02224	17_84_01315	23_83_00519	25_83_00600	26_84_02435	2_85_00029	30_83_00519	33_84_04274	38_84_00022	3_84_00022	17_92_00521	16_08_00118
caiA_1	Crotonobetainyl-CoA reductase	29	29	1151	1151	1151	1	1	1	1	10_02_01064	11_02_00969	14_02_00566	15_02_00222	17_02_00523	31_02_00221	34_02_00418	38_02_00417	45_02_00419	46_02_00521	52_02_00221	53_02_00523	54_02_00140	N11_00418	33_09_00418	5_91_00305	1_90_01333	12_84_02327	17_84_01212	23_83_00416	25_83_00703	26_84_02332	2_85_00132	30_83_00416	33_84_00429	38_84_00125	3_84_00125	17_92_00417	16_08_00221
chiP	Chitoporin	29	29	1406	1406	1406	1	1	1	1	10_02_00697	11_02_00374	14_02_03810	15_02_04426	17_02_01685	31_02_02859	34_02_04393	38_02_04064	45_02_03995	46_02_04047	52_02_01140	53_02_01021	54_02_03861	N11_01614	33_09_04187	5_91_04188	1_90_04251	12_84_03521	17_84_00570	23_83_03450	25_83_03633	26_84_03394	2_85_03475	30_83_04277	33_84_01644	38_84_03987	3_84_00980	17_92_04112	16_08_03491
mgtS	Small protein MgtS	29	29	95	95	95	1	1	1	1	10_02_01223	11_02_01128	14_02_01960	15_02_00381	17_02_00682	31_02_00380	34_02_00259	38_02_00258	45_02_00260	46_02_02423	52_02_00381	53_02_00682	54_02_00299	N11_00259	33_09_00259	5_91_00464	1_90_01174	12_84_02486	17_84_01053	23_83_00257	25_83_00862	26_84_02173	2_85_00291	30_83_00257	33_84_00270	38_84_00284	3_84_00284	17_92_00258	16_08_00381
group_1265	hypothetical protein	29	29	719	719	719	1	1	1	1	10_02_02608	11_02_02190	14_02_01829	15_02_01926	17_02_00115	31_02_02351	34_02_02847	38_02_00824	45_02_00826	46_02_00113	52_02_02867	53_02_00115	54_02_02655	N11_02683	33_09_00825	5_91_02111	1_90_00370	12_84_02647	17_84_02643	23_83_01323	25_83_00377	26_84_02642	2_85_00660	30_83_01581	33_84_01792	38_84_01597	3_84_01857	17_92_02482	16_08_02661
gltA	Citrate synthase	29	29	1283	1283	1283	1	1	1	1	10_02_00739	11_02_00416	14_02_03768	15_02_04359	17_02_01643	31_02_02817	34_02_04355	38_02_04022	45_02_04037	46_02_04005	52_02_01098	53_02_00979	54_02_03819	N11_01656	33_09_04229	5_91_04230	1_90_04293	12_84_03479	17_84_00528	23_83_03492	25_83_03675	26_84_03436	2_85_03517	30_83_04263	33_84_01686	38_84_03945	3_84_00938	17_92_04154	16_08_03533
group_1267	hypothetical protein	29	29	113	113	113	1	1	1	1	10_02_02530	11_02_02111	14_02_01908	15_02_02005	17_02_00036	31_02_02272	34_02_02926	38_02_00904	45_02_00905	46_02_00034	52_02_02945	53_02_00036	54_02_04384	N11_02762	33_09_00904	5_91_02032	1_90_00449	12_84_02569	17_84_02721	23_83_01401	25_83_04192	26_84_02720	2_85_00582	30_83_01503	33_84_04149	38_84_01519	3_84_01779	17_92_02404	16_08_02739
ptsH_2	Phosphocarrier protein HPr	29	29	257	257	257	1	1	1	1	10_02_04199	11_02_04270	14_02_04096	15_02_04204	17_02_04361	31_02_04324	34_02_02972	38_02_04351	45_02_03048	46_02_04237	52_02_04371	53_02_02892	54_02_04263	N11_04257	33_09_03129	5_91_02914	1_90_03428	12_84_04106	17_84_04322	23_83_04110	25_83_04025	26_84_04194	2_85_03248	30_83_04193	33_84_03184	38_84_03390	3_84_04079	17_92_03211	16_08_04331
dtpA	Dipeptide and tripeptide permease A	29	29	1505	1505	1505	1	1	1	1	10_02_01160	11_02_01065	14_02_00662	15_02_00318	17_02_00619	31_02_00317	34_02_00322	38_02_00321	45_02_00323	46_02_00617	52_02_00318	53_02_00619	54_02_00236	N11_00322	33_09_00322	5_91_00401	1_90_01237	12_84_02423	17_84_01116	23_83_00320	25_83_00799	26_84_02236	2_85_00228	30_83_00320	33_84_00333	38_84_00221	3_84_00221	17_92_00321	16_08_00317
group_1270	hypothetical protein	29	29	971	971	971	1	1	1	1	10_02_03101	11_02_03101	14_02_03366	15_02_02305	17_02_01541	31_02_03339	34_02_03481	38_02_01473	45_02_03368	46_02_02995	52_02_03265	53_02_03422	54_02_03031	N11_03360	33_09_03447	5_91_03374	1_90_03152	12_84_00732	17_84_03761	23_83_03064	25_83_02697	26_84_03565	2_85_03155	30_83_03199	33_84_02932	38_84_03118	3_84_03394	17_92_02975	16_08_03082
fimF_2	Protein FimF	29	29	518	518	518	1	1	1	1	10_02_02230	11_02_00482	14_02_02863	15_02_01446	17_02_02518	31_02_00666	34_02_00665	38_02_01344	45_02_02798	46_02_00688	52_02_01046	53_02_01476	54_02_00586	N11_01158	33_09_01343	5_91_01127	1_90_00888	12_84_00861	17_84_00462	23_83_00568	25_83_01147	26_84_00463	2_85_02627	30_83_01003	33_84_03318	38_84_01015	3_84_02810	17_92_02076	16_08_00665
cmoA	Carboxy-S-adenosyl-L-methionine synthase	29	29	743	743	743	1	1	1	1	10_02_00214	11_02_02779	14_02_01429	15_02_03112	17_02_01086	31_02_01367	34_02_01366	38_02_01850	45_02_01236	46_02_02587	52_02_01810	53_02_02469	54_02_01136	N11_01974	33_09_01516	5_91_02442	1_90_02697	12_84_00355	17_84_01633	23_83_02375	25_83_02268	26_84_00732	2_85_01894	30_83_02375	33_84_01141	38_84_01339	3_84_00702	17_92_00838	16_08_01993
ydgI	Putative arginine/ornithine antiporter	29	29	1382	1382	1382	1	1	1	1	10_02_01184	11_02_01089	14_02_00686	15_02_00342	17_02_00643	31_02_00341	34_02_00298	38_02_00297	45_02_00299	46_02_00641	52_02_00342	53_02_00643	54_02_00260	N11_00298	33_09_00298	5_91_00425	1_90_01213	12_84_02447	17_84_01092	23_83_00296	25_83_00823	26_84_02212	2_85_00252	30_83_00296	33_84_00309	38_84_00245	3_84_00245	17_92_00297	16_08_00341
amiA	N-acetylmuramoyl-L-alanine amidase AmiA	29	29	869	869	869	1	1	1	1	10_02_04180	11_02_04251	14_02_04077	15_02_04223	17_02_04342	31_02_04343	34_02_02991	38_02_04332	45_02_03029	46_02_04256	52_02_04352	53_02_02911	54_02_04282	N11_04276	33_09_03110	5_91_02933	1_90_03409	12_84_04087	17_84_04303	23_83_04129	25_83_04044	26_84_04175	2_85_03267	30_83_04174	33_84_03165	38_84_03371	3_84_04098	17_92_03192	16_08_04312
acnB	Aconitate hydratase B	29	29	2597	2597	2597	1	1	1	1	10_02_03100	11_02_03102	14_02_03365	15_02_02306	17_02_01540	31_02_03338	34_02_03482	38_02_01472	45_02_03367	46_02_02996	52_02_03266	53_02_03421	54_02_03030	N11_03359	33_09_03446	5_91_03375	1_90_03153	12_84_00733	17_84_03762	23_83_03063	25_83_02696	26_84_03564	2_85_03154	30_83_03200	33_84_02931	38_84_03119	3_84_03393	17_92_02974	16_08_03081
rpoH	RNA polymerase sigma factor RpoH	29	29	854	854	854	1	1	1	1	10_02_01738	11_02_01644	14_02_00917	15_02_02106	17_02_02802	31_02_01771	34_02_02197	38_02_02114	45_02_01928	46_02_01191	52_02_02075	53_02_01999	54_02_02120	N11_02379	33_09_02069	5_91_01742	1_90_02085	12_84_01391	17_84_02013	23_83_01553	25_83_00119	26_84_01682	2_85_01072	30_83_02112	33_84_02275	38_84_02009	3_84_02385	17_92_01104	16_08_01187
clpB	Chaperone protein ClpB	29	29	2573	2573	2573	1	1	1	1	10_02_04257	11_02_04385	14_02_04265	15_02_04291	17_02_04415	31_02_04372	34_02_04341	38_02_04364	45_02_04384	46_02_04384	52_02_04425	53_02_04428	54_02_04350	N11_02796	33_09_04364	5_91_02612	1_90_02551	12_84_04170	17_84_04376	23_83_04192	25_83_01609	26_84_04251	2_85_04185	30_83_04206	33_84_04592	38_84_04339	3_84_04206	17_92_01700	16_08_04171
group_1278	hypothetical protein	29	29	539	539	539	1	1	1	1	10_02_03626	11_02_03739	14_02_03258	15_02_03614	17_02_03999	31_02_03854	34_02_03843	38_02_03802	45_02_03720	46_02_03673	52_02_03891	53_02_03763	54_02_03513	N11_00650	33_09_03879	5_91_03794	1_90_03760	12_84_03050	17_84_00012	23_83_01019	25_83_01597	26_84_00012	2_85_02836	30_83_00552	33_84_00834	38_84_00565	3_84_01734	17_92_03976	16_08_04035
pduE	Propanediol dehydratase small subunit	29	29	521	521	521	1	1	1	1	10_02_02702	11_02_02284	14_02_01735	15_02_01832	17_02_00209	31_02_02445	34_02_02753	38_02_00730	45_02_00732	46_02_00207	52_02_02773	53_02_00209	54_02_02561	N11_02589	33_09_00731	5_91_02205	1_90_00276	12_84_02741	17_84_02549	23_83_01229	25_83_00471	26_84_02548	2_85_00754	30_83_01675	33_84_01886	38_84_01691	3_84_01951	17_92_02576	16_08_02567
csqR	HTH-type transcriptional repressor CsqR	29	29	803	803	803	1	1	1	1	10_02_03522	11_02_03544	14_02_03058	15_02_03357	17_02_03678	31_02_03687	34_02_03677	38_02_03567	45_02_03616	46_02_03539	52_02_03571	53_02_03596	54_02_03379	N11_03647	33_09_03621	5_91_03507	1_90_03472	12_84_03364	17_84_03447	23_83_03363	25_83_03081	26_84_03121	2_85_03586	30_83_03459	33_84_03377	38_84_03496	3_84_03295	17_92_03359	16_08_03342
narI	Respiratory nitrate reductase 1 gamma chain	29	29	677	677	677	1	1	1	1	10_02_04361	11_02_02386	14_02_04336	15_02_02978	17_02_00951	31_02_01502	34_02_01501	38_02_01985	45_02_01371	46_02_02452	52_02_01945	53_02_02605	54_02_01002	N11_02109	33_09_01382	5_91_02308	1_90_02563	12_84_00220	17_84_01768	23_83_02510	25_83_04293	26_84_00598	2_85_02029	30_83_02241	33_84_01276	38_84_01474	3_84_00567	17_92_00974	16_08_02129
mreB	Cell shape-determining protein MreB	29	29	1043	1043	1043	1	1	1	1	10_02_04317	11_02_04068	14_02_03894	15_02_03430	17_02_03813	31_02_03760	34_02_03791	38_02_03617	45_02_04221	46_02_04092	52_02_03747	53_02_03711	54_02_04110	N11_04145	33_09_03694	5_91_04272	1_90_04356	12_84_03658	17_84_04357	23_83_04211	25_83_04222	26_84_03476	2_85_04239	30_83_03636	33_84_04203	38_84_04358	3_84_04225	17_92_03649	16_08_03687
group_1283	hypothetical protein	29	29	1343	1343	1343	1	1	1	1	10_02_02425	11_02_00678	14_02_02668	15_02_01641	17_02_02323	31_02_00861	34_02_00860	38_02_01149	45_02_02603	46_02_00883	52_02_00851	53_02_01671	54_02_00781	N11_00963	33_09_01148	5_91_00932	1_90_00693	12_84_01056	17_84_00267	23_83_00763	25_83_01342	26_84_00268	2_85_02432	30_83_00808	33_84_00578	38_84_00820	3_84_01479	17_92_02271	16_08_00860
group_1284	hypothetical protein	29	29	503	503	503	1	1	1	1	10_02_02765	11_02_02347	14_02_01672	15_02_01769	17_02_00272	31_02_02508	34_02_02690	38_02_00667	45_02_00669	46_02_00270	52_02_02710	53_02_00272	54_02_02498	N11_02526	33_09_00668	5_91_02268	1_90_00213	12_84_02804	17_84_02486	23_83_01166	25_83_00534	26_84_02485	2_85_00817	30_83_01737	33_84_01949	38_84_01754	3_84_02014	17_92_02638	16_08_02504
aptB_1	Apulose-4-phosphate transketolase subunit B	29	29	953	953	953	1	1	1	1	10_02_03872	11_02_03893	14_02_03567	15_02_03827	17_02_04153	31_02_04077	34_02_04089	38_02_03933	45_02_03943	46_02_03804	52_02_04022	53_02_04154	54_02_03730	N11_03946	33_09_04033	5_91_04010	1_90_04096	12_84_04055	17_84_03887	23_83_03801	25_83_03605	26_84_03789	2_85_03883	30_83_03857	33_84_03699	38_84_03856	3_84_03785	17_92_03876	16_08_03973
ulaC_1	Ascorbate-specific PTS system EIIA component	29	29	437	437	437	1	1	1	1	10_02_01339	11_02_01244	14_02_02076	15_02_00497	17_02_00798	31_02_00496	34_02_00143	38_02_00143	45_02_00143	46_02_02307	52_02_00497	53_02_00798	54_02_00416	N11_00143	33_09_00143	5_91_00580	1_90_01058	12_84_00066	17_84_00938	23_83_00143	25_83_00977	26_84_02822	2_85_00406	30_83_00143	33_84_00143	38_84_00411	3_84_00413	17_92_00144	16_08_00495
mipA	MltA-interacting protein	29	29	746	746	746	1	1	1	1	10_02_00993	11_02_00898	14_02_00495	15_02_00151	17_02_00452	31_02_00150	34_02_00489	38_02_00488	45_02_00490	46_02_00450	52_02_00150	53_02_00452	54_02_00069	N11_00489	33_09_00489	5_91_00234	1_90_00034	12_84_02256	17_84_01283	23_83_00487	25_83_00632	26_84_02403	2_85_00061	30_83_00487	33_84_00500	38_84_00054	3_84_00054	17_92_00488	16_08_00150
gcd	Quinoprotein glucose dehydrogenase	29	29	2390	2390	2390	1	1	1	1	10_02_03117	11_02_03085	14_02_03382	15_02_02289	17_02_01557	31_02_03355	34_02_03465	38_02_01489	45_02_03384	46_02_02979	52_02_03249	53_02_03438	54_02_03047	N11_03376	33_09_03463	5_91_03358	1_90_03136	12_84_00716	17_84_03745	23_83_03080	25_83_02713	26_84_03581	2_85_03171	30_83_03183	33_84_02948	38_84_03102	3_84_03410	17_92_02991	16_08_03098
pal_1	Peptidoglycan-associated lipoprotein	29	29	524	524	524	1	1	1	1	10_02_00759	11_02_00436	14_02_03748	15_02_04379	17_02_01623	31_02_02797	34_02_04375	38_02_04002	45_02_04057	46_02_03985	52_02_01078	53_02_00959	54_02_03799	N11_01676	33_09_04249	5_91_04250	1_90_04313	12_84_03459	17_84_00508	23_83_03512	25_83_03695	26_84_03456	2_85_03537	30_83_04243	33_84_01706	38_84_03925	3_84_00918	17_92_04174	16_08_03553
pdeR	Cyclic di-GMP phosphodiesterase PdeR	29	29	1982	1982	1982	1	1	1	1	10_02_01433	11_02_01338	14_02_02170	15_02_00591	17_02_00892	31_02_00590	34_02_00049	38_02_00049	45_02_00049	46_02_02213	52_02_00591	53_02_00892	54_02_00510	N11_00049	33_09_00049	5_91_00674	1_90_00964	12_84_00160	17_84_00844	23_83_00049	25_83_01071	26_84_02916	2_85_00500	30_83_00049	33_84_00049	38_84_00505	3_84_00507	17_92_00049	16_08_00589
actP_1	Cation/acetate symporter ActP	29	29	1649	1649	1649	1	1	1	1	10_02_03387	11_02_03409	14_02_02923	15_02_03984	17_02_02146	31_02_01038	34_02_01037	38_02_00972	45_02_03481	46_02_01060	52_02_00672	53_02_01848	54_02_00958	N11_00786	33_09_00971	5_91_00755	1_90_00516	12_84_03128	17_84_00090	23_83_00940	25_83_01519	26_84_00091	2_85_02758	30_83_00631	33_84_00755	38_84_00643	3_84_01656	17_92_03422	16_08_01037
kgtP	Alpha-ketoglutarate permease	29	29	1301	1301	1301	1	1	1	1	10_02_03183	11_02_03205	14_02_02426	15_02_02966	17_02_03474	31_02_03421	34_02_03193	38_02_03301	45_02_02827	46_02_03273	52_02_03367	53_02_03113	54_02_03113	N11_03614	33_09_02908	5_91_03086	1_90_03257	12_84_03330	17_84_03230	23_83_03146	25_83_02926	26_84_03088	2_85_03418	30_83_03426	33_84_03015	38_84_03221	3_84_03262	17_92_04343	16_08_03308
pduV_2	Propanediol utilization protein PduV	29	29	479	479	479	1	1	1	1	10_02_04160	11_02_04231	14_02_04057	15_02_04243	17_02_04322	31_02_04363	34_02_03011	38_02_04312	45_02_03009	46_02_04277	52_02_04332	53_02_02931	54_02_04302	N11_04295	33_09_03090	5_91_02953	1_90_03389	12_84_04068	17_84_04284	23_83_04148	25_83_04063	26_84_04156	2_85_03286	30_83_04155	33_84_03146	38_84_03352	3_84_04117	17_92_03173	16_08_04293
group_1294	hypothetical protein	29	29	1403	1403	1403	1	1	1	1	10_02_04170	11_02_04241	14_02_04067	15_02_04233	17_02_04332	31_02_04353	34_02_03001	38_02_04322	45_02_03019	46_02_04266	52_02_04342	53_02_02921	54_02_04292	N11_04285	33_09_03100	5_91_02943	1_90_03399	12_84_04078	17_84_04294	23_83_04138	25_83_04053	26_84_04166	2_85_03276	30_83_04165	33_84_03156	38_84_03362	3_84_04107	17_92_03183	16_08_04303
trxA	Thioredoxin 1	29	29	329	329	329	1	1	1	1	10_02_03749	11_02_03770	14_02_03518	15_02_03696	17_02_04081	31_02_04028	34_02_04017	38_02_03884	45_02_03843	46_02_03704	52_02_03973	53_02_03972	54_02_03630	N11_03846	33_09_03961	5_91_03910	1_90_03791	12_84_03858	17_84_03787	23_83_03619	25_83_03376	26_84_03717	2_85_03700	30_83_03726	33_84_03627	38_84_03756	3_84_03631	17_92_03753	16_08_03791
fumB_2	Fumarate hydratase class I, anaerobic	29	29	545	545	545	1	1	1	1	10_02_03969	11_02_00448	14_02_04521	15_02_04391	17_02_04541	31_02_04539	34_02_04387	38_02_03990	45_02_04069	46_02_04527	52_02_04205	53_02_00947	54_02_03787	N11_04488	33_09_04526	5_91_01161	1_90_04674	12_84_04472	17_84_00496	23_83_04439	25_83_03707	26_84_04573	2_85_03549	30_83_04463	33_84_01718	38_84_03913	3_84_04490	17_92_04589	16_08_04525
group_1297	hypothetical protein	29	29	482	482	482	1	1	1	1	10_02_02886	11_02_02929	14_02_02332	15_02_03172	17_02_03381	31_02_03145	34_02_03287	38_02_03185	45_02_03174	46_02_02823	52_02_03092	53_02_03229	54_02_02838	N11_03145	33_09_03233	5_91_03180	1_90_02958	12_84_02926	17_84_03115	23_83_02849	25_83_02482	26_84_03270	2_85_02940	30_83_03027	33_84_02717	38_84_02924	3_84_03047	17_92_02781	16_08_02866
tqsA	AI-2 transport protein TqsA	29	29	1034	1034	1034	1	1	1	1	10_02_01188	11_02_01093	14_02_00690	15_02_00346	17_02_00647	31_02_00345	34_02_00294	38_02_00293	45_02_00295	46_02_00645	52_02_00346	53_02_00647	54_02_00264	N11_00294	33_09_00294	5_91_00429	1_90_01209	12_84_02451	17_84_01088	23_83_00292	25_83_00827	26_84_02208	2_85_00256	30_83_00292	33_84_00305	38_84_00249	3_84_00249	17_92_00293	16_08_00345
yebZ	Inner membrane protein YebZ	29	29	875	875	875	1	1	1	1	10_02_00246	11_02_02747	14_02_01397	15_02_03080	17_02_01054	31_02_01399	34_02_01398	38_02_01882	45_02_01268	46_02_02555	52_02_01842	53_02_02501	54_02_01104	N11_02006	33_09_01484	5_91_02410	1_90_02665	12_84_00323	17_84_01665	23_83_02407	25_83_02236	26_84_00700	2_85_01926	30_83_02343	33_84_01173	38_84_01371	3_84_00670	17_92_00870	16_08_02025
afaD	Protein AfaD	29	29	437	437	437	1	1	1	1	10_02_03436	11_02_03458	14_02_02972	15_02_04317	17_02_02195	31_02_00989	34_02_00988	38_02_01021	45_02_03530	46_02_01011	52_02_00721	53_02_01799	54_02_00909	N11_00835	33_09_01020	5_91_00804	1_90_00565	12_84_03177	17_84_00139	23_83_00891	25_83_01470	26_84_00140	2_85_02709	30_83_00680	33_84_00706	38_84_00692	3_84_01607	17_92_03472	16_08_00988
nuoC	NADH-quinone oxidoreductase subunit C/D	29	29	1802	1802	1802	1	1	1	1	10_02_03885	11_02_03906	14_02_03554	15_02_03814	17_02_04166	31_02_04064	34_02_04102	38_02_03920	45_02_03930	46_02_03791	52_02_04009	53_02_04141	54_02_03717	N11_03933	33_09_04046	5_91_03997	1_90_04109	12_84_04313	17_84_03874	23_83_03788	25_83_03618	26_84_03802	2_85_03870	30_83_03844	33_84_03712	38_84_03843	3_84_03798	17_92_03889	16_08_03960
eutD	Ethanolamine utilization protein EutD	29	29	1016	1016	1016	1	1	1	1	10_02_04163	11_02_04234	14_02_04060	15_02_04240	17_02_04325	31_02_04360	34_02_03008	38_02_04315	45_02_03012	46_02_04274	52_02_04335	53_02_02928	54_02_04299	N11_04292	33_09_03093	5_91_02950	1_90_03392	12_84_04071	17_84_04287	23_83_04145	25_83_04060	26_84_04159	2_85_03283	30_83_04158	33_84_03149	38_84_03355	3_84_04114	17_92_03176	16_08_04296
tsr_2	Methyl-accepting chemotaxis protein I	29	29	1643	1643	1643	1	1	1	1	10_02_01729	11_02_01635	14_02_00908	15_02_02097	17_02_02793	31_02_01762	34_02_02188	38_02_02123	45_02_01937	46_02_01200	52_02_02084	53_02_02008	54_02_02111	N11_02370	33_09_02060	5_91_01751	1_90_02076	12_84_01382	17_84_02004	23_83_01562	25_83_00128	26_84_01673	2_85_01081	30_83_02103	33_84_02266	38_84_02018	3_84_02376	17_92_01113	16_08_01196
yohK_1	Inner membrane protein YohK	29	29	695	695	695	1	1	1	1	10_02_02548	11_02_02129	14_02_01890	15_02_01987	17_02_00054	31_02_02290	34_02_02908	38_02_00886	45_02_00887	46_02_00052	52_02_02927	53_02_00054	54_02_02716	N11_02744	33_09_00886	5_91_02050	1_90_00431	12_84_02587	17_84_02703	23_83_01383	25_83_00317	26_84_02702	2_85_00600	30_83_01521	33_84_01732	38_84_01537	3_84_01797	17_92_02422	16_08_02721
tsaC	Threonylcarbamoyl-AMP synthase	29	29	572	572	572	1	1	1	1	10_02_04469	11_02_04515	14_02_04436	15_02_04524	17_02_04476	31_02_04475	34_02_04480	38_02_04502	45_02_04483	46_02_04482	52_02_04523	53_02_04527	54_02_04484	N11_04463	33_09_04462	5_91_04518	1_90_04581	12_84_04325	17_84_04524	23_83_04358	25_83_04377	26_84_04491	2_85_04419	30_83_04364	33_84_04437	38_84_04514	3_84_04342	17_92_04537	16_08_04443
group_1306	hypothetical protein	29	29	224	224	224	1	1	1	1	10_02_03756	11_02_03777	14_02_03511	15_02_03689	17_02_04074	31_02_04021	34_02_04010	38_02_03877	45_02_03850	46_02_03711	52_02_03966	53_02_03979	54_02_03637	N11_03853	33_09_03954	5_91_03917	1_90_03798	12_84_03851	17_84_03794	23_83_03626	25_83_03369	26_84_03710	2_85_03707	30_83_03719	33_84_03620	38_84_03763	3_84_03624	17_92_03760	16_08_03798
group_1307	hypothetical protein	29	29	251	251	251	1	1	1	1	10_02_00982	11_02_00887	14_02_00484	15_02_00140	17_02_00441	31_02_00139	34_02_00500	38_02_00499	45_02_00501	46_02_00439	52_02_00139	53_02_00441	54_02_00058	N11_00500	33_09_00500	5_91_00223	1_90_00045	12_84_02245	17_84_01294	23_83_00498	25_83_00621	26_84_02414	2_85_00050	30_83_00498	33_84_04295	38_84_00043	3_84_00043	17_92_00500	16_08_00139
yheS	putative ABC transporter ATP-binding protein YheS	29	29	1907	1907	1907	1	1	1	1	10_02_01843	11_02_04428	14_02_04388	15_02_02211	17_02_02907	31_02_01876	34_02_02302	38_02_02009	45_02_01823	46_02_01086	52_02_01970	53_02_01894	54_02_04436	N11_02484	33_09_02174	5_91_01637	1_90_02190	12_84_01496	17_84_02118	23_83_01448	25_83_00014	26_84_01787	2_85_00967	30_83_02217	33_84_02380	38_84_01904	3_84_02490	17_92_00999	16_08_01082
group_1309	hypothetical protein	29	29	359	359	359	1	1	1	1	10_02_00365	11_02_00042	14_02_01045	15_02_00737	17_02_02017	31_02_02697	34_02_01843	38_02_02412	45_02_01713	46_02_01489	52_02_01472	53_02_01353	54_02_01764	N11_01282	33_09_02519	5_91_01292	1_90_01702	12_84_01841	17_84_02861	23_83_01829	25_83_02884	26_84_01423	2_85_01637	30_83_01138	33_84_01312	38_84_02284	3_84_01312	17_92_01367	16_08_01449
hxpA	Hexitol phosphatase A	29	29	659	659	659	1	1	1	1	10_02_03878	11_02_03899	14_02_03561	15_02_03821	17_02_04159	31_02_04071	34_02_04095	38_02_03927	45_02_03937	46_02_03798	52_02_04016	53_02_04148	54_02_03724	N11_03940	33_09_04039	5_91_04004	1_90_04102	12_84_04320	17_84_03881	23_83_03795	25_83_03611	26_84_03795	2_85_03877	30_83_03851	33_84_03705	38_84_03850	3_84_03791	17_92_03882	16_08_03967
menA	1,4-dihydroxy-2-naphthoate octaprenyltransferase	29	29	929	929	929	1	1	1	1	10_02_03580	11_02_03602	14_02_03116	15_02_03299	17_02_03736	31_02_03629	34_02_03619	38_02_03509	45_02_03674	46_02_03481	52_02_03629	53_02_03538	54_02_03321	N11_03705	33_09_03563	5_91_03565	1_90_03530	12_84_03422	17_84_03389	23_83_03305	25_83_03139	26_84_03179	2_85_03644	30_83_03517	33_84_03435	38_84_03438	3_84_03353	17_92_03259	16_08_03400
mdfA	Multidrug transporter MdfA	29	29	1232	1232	1232	1	1	1	1	10_02_00801	11_02_02545	14_02_03852	15_02_03758	17_02_01342	31_02_01111	34_02_01110	38_02_01594	45_02_00980	46_02_03230	52_02_01554	53_02_04084	54_02_01392	N11_01718	33_09_01772	5_91_00042	1_90_03904	12_84_00611	17_84_01377	23_83_03731	25_83_03512	26_84_00988	2_85_03813	30_83_03787	33_84_00885	38_84_01083	3_84_03692	17_92_00582	16_08_03903
hpaC	4-hydroxyphenylacetate 3-monooxygenase reductase component	29	29	512	512	512	1	1	1	1	10_02_00092	11_02_02670	14_02_01551	15_02_02510	17_02_01208	31_02_01245	34_02_01244	38_02_01728	45_02_01114	46_02_02709	52_02_01688	53_02_02347	54_02_01258	N11_01852	33_09_01638	5_91_03603	1_90_03568	12_84_00477	17_84_01511	23_83_02252	25_83_02390	26_84_00854	2_85_01771	30_83_02498	33_84_01019	38_84_01217	3_84_00824	17_92_00716	16_08_01871
group_1314	hypothetical protein	29	29	449	449	449	1	1	1	1	10_02_01367	11_02_01272	14_02_02104	15_02_00525	17_02_00826	31_02_00524	34_02_00115	38_02_00115	45_02_00115	46_02_02279	52_02_00525	53_02_00826	54_02_00444	N11_00115	33_09_00115	5_91_00608	1_90_01030	12_84_00094	17_84_00910	23_83_00115	25_83_01005	26_84_02850	2_85_00434	30_83_00115	33_84_00115	38_84_00439	3_84_00441	17_92_00116	16_08_00523
ynhF	putative protein YnhF	29	29	89	89	89	1	1	1	1	10_02_01138	11_02_01043	14_02_00640	15_02_00296	17_02_00597	31_02_00295	34_02_00344	38_02_00343	45_02_00345	46_02_00595	52_02_00296	53_02_00597	54_02_00214	N11_00344	33_09_00344	5_91_00379	1_90_01259	12_84_02401	17_84_01138	23_83_00342	25_83_00777	26_84_02258	2_85_00206	30_83_00342	33_84_00355	38_84_00199	3_84_00199	17_92_00343	16_08_00295
yacG	DNA gyrase inhibitor YacG	29	29	191	191	191	1	1	1	1	10_02_03080	11_02_03122	14_02_03167	15_02_02326	17_02_01520	31_02_03318	34_02_03502	38_02_01452	45_02_03347	46_02_03016	52_02_03286	53_02_03401	54_02_03010	N11_03339	33_09_03426	5_91_03395	1_90_03173	12_84_00753	17_84_03494	23_83_03043	25_83_02676	26_84_00571	2_85_03134	30_83_03220	33_84_02911	38_84_03139	3_84_02918	17_92_02954	16_08_03061
metF	5,10-methylenetetrahydrofolate reductase	29	29	890	890	890	1	1	1	1	10_02_03596	11_02_03618	14_02_03132	15_02_03283	17_02_03752	31_02_03613	34_02_03603	38_02_03493	45_02_03690	46_02_03465	52_02_03645	53_02_03522	54_02_03305	N11_03721	33_09_03547	5_91_03581	1_90_03546	12_84_03438	17_84_03373	23_83_03289	25_83_03155	26_84_03195	2_85_03660	30_83_03533	33_84_03451	38_84_03422	3_84_03369	17_92_03243	16_08_03416
hdfR_2	HTH-type transcriptional regulator HdfR	29	29	836	836	836	1	1	1	1	10_02_03730	11_02_03751	14_02_03537	15_02_03715	17_02_04100	31_02_04047	34_02_04036	38_02_03903	45_02_03824	46_02_03685	52_02_03992	53_02_03953	54_02_03611	N11_03827	33_09_03980	5_91_03891	1_90_03772	12_84_03877	17_84_03768	23_83_03600	25_83_03395	26_84_03736	2_85_03681	30_83_03745	33_84_03646	38_84_03737	3_84_03650	17_92_03734	16_08_03772
group_1319	hypothetical protein	29	29	161	161	161	1	1	1	1	10_02_02218	11_02_00470	14_02_02875	15_02_01434	17_02_02530	31_02_00654	34_02_00653	38_02_01356	45_02_02810	46_02_00676	52_02_01058	53_02_01464	54_02_00574	N11_01170	33_09_01355	5_91_01139	1_90_00900	12_84_00849	17_84_00474	23_83_00556	25_83_01135	26_84_00475	2_85_02639	30_83_01015	33_84_03330	38_84_01027	3_84_02822	17_92_02064	16_08_00653
ihfA	Integration host factor subunit alpha	29	29	299	299	299	1	1	1	1	10_02_01047	11_02_00952	14_02_00549	15_02_00205	17_02_00506	31_02_00204	34_02_00435	38_02_00434	45_02_00436	46_02_00504	52_02_00204	53_02_00506	54_02_00123	N11_00435	33_09_00435	5_91_00288	1_90_01350	12_84_02310	17_84_01229	23_83_00433	25_83_00686	26_84_02349	2_85_00115	30_83_00433	33_84_00446	38_84_00108	3_84_00108	17_92_00434	16_08_00204
tsaR	HTH-type transcriptional regulator TsaR	29	29	938	938	938	1	1	1	1	10_02_02961	11_02_02854	14_02_02257	15_02_03917	17_02_03306	31_02_03070	34_02_03362	38_02_03260	45_02_03099	46_02_02748	52_02_03017	53_02_03154	54_02_02763	N11_03220	33_09_03309	5_91_03255	1_90_03033	12_84_03001	17_84_03190	23_83_02924	25_83_02557	26_84_04212	2_85_03015	30_83_02952	33_84_02792	38_84_02999	3_84_02972	17_92_02706	16_08_02941
pcnB	Poly(A) polymerase I	29	29	1418	1418	1418	1	1	1	1	10_02_03132	11_02_03070	14_02_03397	15_02_02274	17_02_01572	31_02_03370	34_02_03450	38_02_01504	45_02_03399	46_02_02964	52_02_03234	53_02_03453	54_02_03062	N11_03391	33_09_03478	5_91_03343	1_90_03121	12_84_00701	17_84_03730	23_83_03095	25_83_02728	26_84_03596	2_85_03186	30_83_03168	33_84_02963	38_84_03087	3_84_03425	17_92_03006	16_08_03113
ybbY	Putative purine permease YbbY	29	29	1298	1298	1298	1	1	1	1	10_02_00535	11_02_00212	14_02_01215	15_02_00907	17_02_01847	31_02_03021	34_02_01673	38_02_02583	45_02_01543	46_02_01659	52_02_01302	53_02_01183	54_02_01594	N11_01452	33_09_02349	5_91_01462	1_90_01532	12_84_01671	17_84_00732	23_83_01999	25_83_02096	26_84_01253	2_85_01467	30_83_01308	33_84_01482	38_84_02454	3_84_01142	17_92_01538	16_08_01619
dadA_2	D-amino acid dehydrogenase	29	29	1298	1298	1298	1	1	1	1	10_02_00305	11_02_02689	14_02_01339	15_02_03022	17_02_00995	31_02_01458	34_02_01457	38_02_01941	45_02_01327	46_02_02496	52_02_01901	53_02_02561	54_02_01046	N11_02065	33_09_01426	5_91_02352	1_90_02607	12_84_00264	17_84_01724	23_83_02466	25_83_02178	26_84_00642	2_85_01985	30_83_02285	33_84_01232	38_84_01430	3_84_00611	17_92_00930	16_08_02085
sdaB	L-serine dehydratase 2	29	29	1367	1367	1367	1	1	1	1	10_02_01960	11_02_01835	14_02_00242	15_02_01314	17_02_03164	31_02_01994	34_02_02420	38_02_02989	45_02_02428	46_02_02061	52_02_02438	53_02_02862	54_02_02224	N11_03036	33_09_02664	5_91_02855	1_90_02308	12_84_02098	17_84_02235	23_83_02538	25_83_01855	26_84_02021	2_85_02144	30_83_02807	33_84_02411	38_84_03532	3_84_02521	17_92_01944	16_08_02371
rfbD_1	dTDP-4-dehydrorhamnose reductase	29	29	899	899	899	1	1	1	1	10_02_02648	11_02_02230	14_02_01789	15_02_01886	17_02_00155	31_02_02391	34_02_02807	38_02_00784	45_02_00786	46_02_00153	52_02_02827	53_02_00155	54_02_02615	N11_02643	33_09_00785	5_91_02151	1_90_00330	12_84_02687	17_84_02603	23_83_01283	25_83_00417	26_84_02602	2_85_00700	30_83_01621	33_84_01832	38_84_01637	3_84_01897	17_92_02522	16_08_02621
uxaC	Uronate isomerase	29	29	1412	1412	1412	1	1	1	1	10_02_02852	11_02_02963	14_02_02366	15_02_03206	17_02_03415	31_02_03179	34_02_03253	38_02_03151	45_02_03208	46_02_02857	52_02_03127	53_02_03263	54_02_02872	N11_03111	33_09_03199	5_91_03146	1_90_02924	12_84_02892	17_84_03081	23_83_02815	25_83_02448	26_84_03236	2_85_02905	30_83_03061	33_84_02683	38_84_02890	3_84_03081	17_92_02815	16_08_02832
group_1328	hypothetical protein	29	29	581	581	581	1	1	1	1	10_02_02898	11_02_02917	14_02_02320	15_02_03160	17_02_03369	31_02_03133	34_02_03299	38_02_03197	45_02_03162	46_02_02811	52_02_03080	53_02_03217	54_02_02826	N11_03157	33_09_03245	5_91_03192	1_90_02970	12_84_02938	17_84_03127	23_83_02861	25_83_02494	26_84_03282	2_85_02952	30_83_03015	33_84_02729	38_84_02936	3_84_03035	17_92_02769	16_08_02878
rtcA	RNA 3'-terminal phosphate cyclase	29	29	1019	1019	1019	1	1	1	1	10_02_01785	11_02_01691	14_02_00964	15_02_02153	17_02_02849	31_02_01818	34_02_02244	38_02_02067	45_02_01881	46_02_01144	52_02_02028	53_02_01952	54_02_02167	N11_02426	33_09_02116	5_91_01695	1_90_02132	12_84_01438	17_84_02060	23_83_01506	25_83_00072	26_84_01729	2_85_01025	30_83_02159	33_84_02322	38_84_01962	3_84_02432	17_92_01057	16_08_01140
group_1330	hypothetical protein	29	29	416	416	416	1	1	1	1	10_02_01109	11_02_01014	14_02_00611	15_02_00267	17_02_00568	31_02_00266	34_02_00373	38_02_00372	45_02_00374	46_02_00566	52_02_00266	53_02_00568	54_02_00185	N11_00373	33_09_00373	5_91_00350	1_90_01288	12_84_02372	17_84_01167	23_83_00371	25_83_00748	26_84_02287	2_85_00177	30_83_00371	33_84_00384	38_84_00170	3_84_00170	17_92_00372	16_08_00266
dmsB_2	Anaerobic dimethyl sulfoxide reductase chain B	29	29	626	626	626	1	1	1	1	10_02_03421	11_02_03443	14_02_02957	15_02_04302	17_02_02180	31_02_01004	34_02_01003	38_02_01006	45_02_03515	46_02_01026	52_02_00706	53_02_01814	54_02_00924	N11_00820	33_09_01005	5_91_00789	1_90_00550	12_84_03162	17_84_00124	23_83_00906	25_83_01485	26_84_00125	2_85_02724	30_83_00665	33_84_00721	38_84_00677	3_84_01622	17_92_03456	16_08_01003
hslO	33 kDa chaperonin	29	29	878	878	878	1	1	1	1	10_02_01805	11_02_01711	14_02_00984	15_02_02173	17_02_02869	31_02_01838	34_02_02264	38_02_02047	45_02_01861	46_02_01124	52_02_02008	53_02_01932	54_02_02187	N11_02446	33_09_02136	5_91_01675	1_90_02152	12_84_01458	17_84_02080	23_83_01486	25_83_00052	26_84_01749	2_85_01005	30_83_02179	33_84_02342	38_84_01942	3_84_02452	17_92_01037	16_08_01120
ail_2	Attachment invasion locus protein	29	29	524	524	524	1	1	1	1	10_02_00363	11_02_00040	14_02_01043	15_02_00735	17_02_02019	31_02_02699	34_02_01845	38_02_02410	45_02_01715	46_02_01487	52_02_01474	53_02_01355	54_02_01766	N11_01280	33_09_02521	5_91_01290	1_90_01704	12_84_01843	17_84_02863	23_83_01827	25_83_02886	26_84_01425	2_85_01639	30_83_01136	33_84_01310	38_84_02282	3_84_01314	17_92_01365	16_08_01447
nhaR	Transcriptional activator protein NhaR	29	29	893	893	893	1	1	1	1	10_02_02216	11_02_00468	14_02_02877	15_02_01432	17_02_02532	31_02_00652	34_02_00651	38_02_01358	45_02_02812	46_02_00674	52_02_01060	53_02_01462	54_02_00572	N11_01172	33_09_01357	5_91_01141	1_90_00902	12_84_00847	17_84_00476	23_83_00554	25_83_01133	26_84_00477	2_85_02641	30_83_01017	33_84_03332	38_84_01029	3_84_02824	17_92_02062	16_08_00651
fkpA	FKBP-type peptidyl-prolyl cis-trans isomerase FkpA	29	29	818	818	818	1	1	1	1	10_02_01849	11_02_04422	14_02_04382	15_02_02217	17_02_02913	31_02_01882	34_02_02308	38_02_02003	45_02_01817	46_02_01080	52_02_01964	53_02_01888	54_02_04430	N11_02490	33_09_02180	5_91_01631	1_90_02196	12_84_01502	17_84_02124	23_83_01442	25_83_00008	26_84_01793	2_85_00961	30_83_02223	33_84_02386	38_84_01898	3_84_02496	17_92_00993	16_08_01076
torA	Trimethylamine-N-oxide reductase 1	29	29	2552	2552	2552	1	1	1	1	10_02_03904	11_02_03987	14_02_03678	15_02_04011	17_02_04311	31_02_04251	34_02_04182	38_02_04068	45_02_04140	46_02_03916	52_02_04139	53_02_04328	54_02_04009	N11_04058	33_09_04121	5_91_04122	1_90_04128	12_84_04001	17_84_04097	23_83_03917	25_83_03835	26_84_03957	2_85_03995	30_83_03974	33_84_03730	38_84_04061	3_84_04432	17_92_03990	16_08_03563
group_1337	hypothetical protein	29	29	875	875	875	1	1	1	1	10_02_02354	11_02_00606	14_02_02739	15_02_01570	17_02_02394	31_02_00790	34_02_00789	38_02_01220	45_02_02674	46_02_00812	52_02_00922	53_02_01600	54_02_00710	N11_01034	33_09_01219	5_91_01003	1_90_00764	12_84_00985	17_84_00338	23_83_00692	25_83_01271	26_84_00339	2_85_02503	30_83_00879	33_84_00507	38_84_00891	3_84_01408	17_92_02200	16_08_00789
sdhC	Succinate dehydrogenase cytochrome b556 subunit	29	29	404	404	404	1	1	1	1	10_02_00741	11_02_00418	14_02_03766	15_02_04361	17_02_01641	31_02_02815	34_02_04357	38_02_04020	45_02_04039	46_02_04003	52_02_01096	53_02_00977	54_02_03817	N11_01658	33_09_04231	5_91_04232	1_90_04295	12_84_03477	17_84_00526	23_83_03494	25_83_03677	26_84_03438	2_85_03519	30_83_04261	33_84_01688	38_84_03943	3_84_00936	17_92_04156	16_08_03535
glpG	Rhomboid protease GlpG	29	29	830	830	830	1	1	1	1	10_02_01780	11_02_01686	14_02_00959	15_02_02148	17_02_02844	31_02_01813	34_02_02239	38_02_02072	45_02_01886	46_02_01149	52_02_02033	53_02_01957	54_02_02162	N11_02421	33_09_02111	5_91_01700	1_90_02127	12_84_01433	17_84_02055	23_83_01511	25_83_00077	26_84_01724	2_85_01030	30_83_02154	33_84_02317	38_84_01967	3_84_02427	17_92_01062	16_08_01145
group_1340	hypothetical protein	29	29	179	179	179	1	1	1	1	10_02_00285	11_02_02709	14_02_01359	15_02_03042	17_02_01015	31_02_01438	34_02_01437	38_02_01921	45_02_01307	46_02_02516	52_02_01881	53_02_02541	54_02_01066	N11_02045	33_09_01446	5_91_02372	1_90_02627	12_84_00284	17_84_01704	23_83_02446	25_83_02198	26_84_00662	2_85_01965	30_83_02305	33_84_01212	38_84_01410	3_84_00631	17_92_00910	16_08_02065
group_1341	hypothetical protein	29	29	329	329	329	1	1	1	1	10_02_04178	11_02_04249	14_02_04075	15_02_04225	17_02_04340	31_02_04345	34_02_02993	38_02_04330	45_02_03027	46_02_04258	52_02_04350	53_02_02913	54_02_04284	N11_04278	33_09_03108	5_91_02935	1_90_03407	12_84_04085	17_84_04301	23_83_04131	25_83_04046	26_84_04173	2_85_03269	30_83_04172	33_84_03163	38_84_03369	3_84_04100	17_92_03190	16_08_04310
group_1342	Type-1 fimbrial protein, A chain	29	29	557	557	557	1	1	1	1	10_02_00554	11_02_00231	14_02_01234	15_02_00926	17_02_01828	31_02_03002	34_02_01654	38_02_02602	45_02_01524	46_02_01678	52_02_01283	53_02_01164	54_02_01575	N11_01471	33_09_02330	5_91_01481	1_90_01513	12_84_01652	17_84_00713	23_83_02018	25_83_02077	26_84_01234	2_85_01448	30_83_01327	33_84_01501	38_84_02473	3_84_01123	17_92_01557	16_08_01638
vapC	tRNA(fMet)-specific endonuclease VapC	29	29	401	401	401	1	1	1	1	10_02_02404	11_02_00657	14_02_02689	15_02_01620	17_02_02344	31_02_00840	34_02_00839	38_02_01170	45_02_02624	46_02_00862	52_02_00872	53_02_01650	54_02_00760	N11_00984	33_09_01169	5_91_00953	1_90_00714	12_84_01035	17_84_00288	23_83_00742	25_83_01321	26_84_00289	2_85_02453	30_83_00829	33_84_00557	38_84_00841	3_84_01458	17_92_02250	16_08_00839
group_1344	hypothetical protein	29	29	284	284	284	1	1	1	1	10_02_00180	11_02_02813	14_02_01463	15_02_02422	17_02_01120	31_02_01333	34_02_01332	38_02_01816	45_02_01202	46_02_02621	52_02_01776	53_02_02435	54_02_01170	N11_01940	33_09_01550	5_91_02476	1_90_02731	12_84_00389	17_84_01599	23_83_02341	25_83_02302	26_84_00766	2_85_01860	30_83_02409	33_84_01107	38_84_01305	3_84_00736	17_92_00804	16_08_01959
ompR	Transcriptional regulatory protein OmpR	29	29	719	719	719	1	1	1	1	10_02_01801	11_02_01707	14_02_00980	15_02_02169	17_02_02865	31_02_01834	34_02_02260	38_02_02051	45_02_01865	46_02_01128	52_02_02012	53_02_01936	54_02_02183	N11_02442	33_09_02132	5_91_01679	1_90_02148	12_84_01454	17_84_02076	23_83_01490	25_83_00056	26_84_01745	2_85_01009	30_83_02175	33_84_02338	38_84_01946	3_84_02448	17_92_01041	16_08_01124
group_1346	hypothetical protein	29	29	479	479	479	1	1	1	1	10_02_01526	11_02_01432	14_02_04266	15_02_02646	17_02_02590	31_02_01559	34_02_01985	38_02_02326	45_02_02140	46_02_01403	52_02_02287	53_02_02211	54_02_01908	N11_02167	33_09_01857	5_91_01954	1_90_01872	12_84_01201	17_84_01823	23_83_01743	25_83_04114	26_84_01492	2_85_01262	30_83_01922	33_84_04095	38_84_02199	3_84_02195	17_92_01294	16_08_01378
yddE	putative isomerase YddE	29	29	893	893	893	1	1	1	1	10_02_01305	11_02_01210	14_02_02042	15_02_00463	17_02_00764	31_02_00462	34_02_00177	38_02_00177	45_02_00177	46_02_02341	52_02_00463	53_02_00764	54_02_00382	N11_00177	33_09_00177	5_91_00546	1_90_01092	12_84_00032	17_84_00972	23_83_00177	25_83_00943	26_84_02788	2_85_00372	30_83_00177	33_84_00177	38_84_00377	3_84_00379	17_92_00178	16_08_00461
maeB	NADP-dependent malic enzyme	29	29	2279	2279	2279	1	1	1	1	10_02_04158	11_02_04229	14_02_04055	15_02_04245	17_02_04320	31_02_04365	34_02_03013	38_02_04310	45_02_03007	46_02_04279	52_02_04330	53_02_02933	54_02_04304	N11_04297	33_09_03088	5_91_02955	1_90_03387	12_84_04066	17_84_04282	23_83_04150	25_83_04065	26_84_04154	2_85_03288	30_83_04153	33_84_03144	38_84_03350	3_84_04119	17_92_03171	16_08_04291
group_1349	hypothetical protein	29	29	131	131	131	1	1	1	1	10_02_01532	11_02_01438	14_02_00711	15_02_02652	17_02_02596	31_02_01565	34_02_01991	38_02_02320	45_02_02134	46_02_01397	52_02_02281	53_02_02205	54_02_01914	N11_02173	33_09_01863	5_91_01948	1_90_01878	12_84_01207	17_84_01829	23_83_01737	25_83_00303	26_84_01498	2_85_01256	30_83_01928	33_84_02091	38_84_02193	3_84_02201	17_92_01288	16_08_01372
fimD_1	Outer membrane usher protein FimD	29	29	2537	2537	2537	1	1	1	1	10_02_02262	11_02_00514	14_02_02831	15_02_01478	17_02_02486	31_02_00698	34_02_00697	38_02_01312	45_02_02766	46_02_00720	52_02_01014	53_02_01508	54_02_00618	N11_01126	33_09_01311	5_91_01095	1_90_00856	12_84_00893	17_84_00430	23_83_00600	25_83_01179	26_84_00431	2_85_02595	30_83_00971	33_84_03286	38_84_00983	3_84_02778	17_92_02108	16_08_00697
group_1351	hypothetical protein	29	29	104	104	104	1	1	1	1	10_02_01533	11_02_01439	14_02_00712	15_02_02653	17_02_02597	31_02_01566	34_02_01992	38_02_02319	45_02_02133	46_02_01396	52_02_02280	53_02_02204	54_02_01915	N11_02174	33_09_01864	5_91_01947	1_90_01879	12_84_01208	17_84_01830	23_83_01736	25_83_00302	26_84_01499	2_85_01255	30_83_01929	33_84_02092	38_84_02192	3_84_02202	17_92_01287	16_08_01371
iclR	Transcriptional repressor IclR	29	29	824	824	824	1	1	1	1	10_02_03622	11_02_03743	14_02_03254	15_02_03618	17_02_04003	31_02_03850	34_02_03839	38_02_03806	45_02_03716	46_02_03677	52_02_03895	53_02_03759	54_02_03517	N11_00646	33_09_03883	5_91_03798	1_90_03764	12_84_03046	17_84_00008	23_83_01023	25_83_01601	26_84_00008	2_85_02840	30_83_00548	33_84_00838	38_84_00561	3_84_01738	17_92_03980	16_08_04031
sctC_2	Type 3 secretion system secretin	29	29	1688	1688	1688	1	1	1	1	10_02_02037	11_02_01912	14_02_00165	15_02_01237	17_02_03087	31_02_02071	34_02_02497	38_02_02912	45_02_02351	46_02_01984	52_02_02515	53_02_02784	54_02_02301	N11_02959	33_09_02741	5_91_02778	1_90_02385	12_84_02020	17_84_02312	23_83_02615	25_83_01778	26_84_01944	2_85_02221	30_83_02730	33_84_02488	38_84_02689	3_84_02599	17_92_01867	16_08_02293
gltJ	Glutamate/aspartate import permease protein GltJ	29	29	740	740	740	1	1	1	1	10_02_00675	11_02_00352	14_02_04143	15_02_01047	17_02_01707	31_02_02881	34_02_01533	38_02_02723	45_02_01403	46_02_01799	52_02_01162	53_02_01043	54_02_01454	N11_01592	33_09_02209	5_91_01602	1_90_01392	12_84_01531	17_84_00592	23_83_02139	25_83_01956	26_84_01113	2_85_01327	30_83_01448	33_84_01622	38_84_02594	3_84_01002	17_92_01678	16_08_01759
gbpR_2	HTH-type transcriptional regulator GbpR	29	29	908	908	908	1	1	1	1	10_02_02550	11_02_02131	14_02_01888	15_02_01985	17_02_00056	31_02_02292	34_02_02906	38_02_00884	45_02_00885	46_02_00054	52_02_02925	53_02_00056	54_02_02714	N11_02742	33_09_00884	5_91_02052	1_90_00429	12_84_02589	17_84_02701	23_83_01381	25_83_00319	26_84_02700	2_85_00602	30_83_01523	33_84_01734	38_84_01539	3_84_01799	17_92_02424	16_08_02719
glpD	Aerobic glycerol-3-phosphate dehydrogenase	29	29	1508	1508	1508	1	1	1	1	10_02_01778	11_02_01684	14_02_00957	15_02_02146	17_02_02842	31_02_01811	34_02_02237	38_02_02074	45_02_01888	46_02_01151	52_02_02035	53_02_01959	54_02_02160	N11_02419	33_09_02109	5_91_01702	1_90_02125	12_84_01431	17_84_02053	23_83_01513	25_83_00079	26_84_01722	2_85_01032	30_83_02152	33_84_02315	38_84_01969	3_84_02425	17_92_01064	16_08_01147
leuB	3-isopropylmalate dehydrogenase	29	29	1091	1091	1091	1	1	1	1	10_02_03055	11_02_03147	14_02_03192	15_02_02351	17_02_01495	31_02_03293	34_02_03527	38_02_01427	45_02_03322	46_02_03041	52_02_03311	53_02_03376	54_02_02985	N11_03314	33_09_03401	5_91_03420	1_90_03198	12_84_00778	17_84_03519	23_83_03018	25_83_02651	26_84_00546	2_85_03109	30_83_03245	33_84_02886	38_84_03164	3_84_02893	17_92_02929	16_08_03036
group_1358	hypothetical protein	29	29	728	728	728	1	1	1	1	10_02_03630	11_02_03735	14_02_03262	15_02_03610	17_02_03995	31_02_03858	34_02_03847	38_02_03798	45_02_03724	46_02_03669	52_02_03887	53_02_03767	54_02_03509	N11_00654	33_09_03875	5_91_03790	1_90_03756	12_84_03054	17_84_00016	23_83_01015	25_83_01593	26_84_00016	2_85_02832	30_83_00556	33_84_00830	38_84_00569	3_84_01730	17_92_03972	16_08_04039
nupC	Nucleoside permease NupC	29	29	1202	1202	1202	1	1	1	1	10_02_04407	11_02_04466	14_02_04413	15_02_04461	17_02_04453	31_02_04452	34_02_04457	38_02_04440	45_02_04460	46_02_04433	52_02_04474	53_02_04465	54_02_04461	N11_04411	33_09_04452	5_91_02892	1_90_04633	12_84_04279	17_84_04501	23_83_04335	25_83_04354	26_84_04397	2_85_04371	30_83_04354	33_84_04388	38_84_04451	3_84_04319	17_92_04487	16_08_04420
oppA	Periplasmic oligopeptide-binding protein	29	29	1631	1631	1631	1	1	1	1	10_02_01479	11_02_01384	14_02_02216	15_02_00637	17_02_00938	31_02_00636	34_02_00003	38_02_00003	45_02_00003	46_02_02167	52_02_00637	53_02_00938	54_02_00556	N11_00003	33_09_00003	5_91_00720	1_90_00918	12_84_00206	17_84_00798	23_83_00003	25_83_01117	26_84_02962	2_85_00546	30_83_00003	33_84_00003	38_84_00551	3_84_00553	17_92_00003	16_08_00635
dgcJ	putative diguanylate cyclase DgcJ	29	29	1493	1493	1493	1	1	1	1	10_02_00990	11_02_00895	14_02_00492	15_02_00148	17_02_00449	31_02_00147	34_02_00492	38_02_00491	45_02_00493	46_02_00447	52_02_00147	53_02_00449	54_02_00066	N11_00492	33_09_00492	5_91_00231	1_90_00037	12_84_02253	17_84_01286	23_83_00490	25_83_00629	26_84_02406	2_85_00058	30_83_00490	33_84_00503	38_84_00051	3_84_00051	17_92_00491	16_08_00147
group_1362	hypothetical protein	29	29	2972	2972	2972	1	1	1	1	10_02_00374	11_02_00051	14_02_01054	15_02_00746	17_02_02008	31_02_02688	34_02_01834	38_02_02421	45_02_01704	46_02_01498	52_02_01463	53_02_01344	54_02_01755	N11_01291	33_09_02510	5_91_01301	1_90_01693	12_84_01832	17_84_02852	23_83_01838	25_83_02875	26_84_01414	2_85_01628	30_83_01147	33_84_01321	38_84_02293	3_84_01303	17_92_01376	16_08_01458
rfbM	Mannose-1-phosphate guanylyltransferase RfbM	29	29	1439	1439	1439	1	1	1	1	10_02_02660	11_02_02242	14_02_01777	15_02_01874	17_02_00167	31_02_02403	34_02_02795	38_02_00772	45_02_00774	46_02_00165	52_02_02815	53_02_00167	54_02_02603	N11_02631	33_09_00773	5_91_02163	1_90_00318	12_84_02699	17_84_02591	23_83_01271	25_83_00429	26_84_02590	2_85_00712	30_83_01633	33_84_01844	38_84_01649	3_84_01909	17_92_02534	16_08_02609
group_1364	hypothetical protein	29	29	272	272	272	1	1	1	1	10_02_03427	11_02_03449	14_02_02963	15_02_04308	17_02_02186	31_02_00998	34_02_00997	38_02_01012	45_02_03521	46_02_01020	52_02_00712	53_02_01808	54_02_00918	N11_00826	33_09_01011	5_91_00795	1_90_00556	12_84_03168	17_84_00130	23_83_00900	25_83_01479	26_84_00131	2_85_02718	30_83_00671	33_84_00715	38_84_00683	3_84_01616	17_92_03463	16_08_00997
lolB	Outer-membrane lipoprotein LolB	29	29	623	623	623	1	1	1	1	10_02_04344	11_02_02403	14_02_04319	15_02_02995	17_02_00968	31_02_01485	34_02_01484	38_02_01968	45_02_01354	46_02_02469	52_02_01928	53_02_02588	54_02_01019	N11_02092	33_09_01399	5_91_02325	1_90_02580	12_84_00237	17_84_01751	23_83_02493	25_83_04310	26_84_00615	2_85_02012	30_83_02258	33_84_01259	38_84_01457	3_84_00584	17_92_00957	16_08_02112
RBKS_1	Ribokinase	29	29	1226	1226	1226	1	1	1	1	10_02_01089	11_02_00994	14_02_00591	15_02_00247	17_02_00548	31_02_00246	34_02_00393	38_02_00392	45_02_00394	46_02_00546	52_02_00246	53_02_00548	54_02_00165	N11_00393	33_09_00393	5_91_00330	1_90_01308	12_84_02352	17_84_01187	23_83_00391	25_83_00728	26_84_02307	2_85_00157	30_83_00391	33_84_00404	38_84_00150	3_84_00150	17_92_00392	16_08_00246
yhdT	putative membrane protein YhdT	29	29	242	242	242	1	1	1	1	10_02_04324	11_02_04075	14_02_03901	15_02_03423	17_02_03806	31_02_03753	34_02_03798	38_02_03610	45_02_04228	46_02_04085	52_02_03754	53_02_03718	54_02_04103	N11_04152	33_09_03687	5_91_04279	1_90_04349	12_84_03665	17_84_04364	23_83_04204	25_83_04229	26_84_03469	2_85_04232	30_83_03643	33_84_04210	38_84_04351	3_84_04218	17_92_03642	16_08_03680
yajC	Sec translocon accessory complex subunit YajC	29	29	332	332	332	1	1	1	1	10_02_00422	11_02_00099	14_02_01102	15_02_00794	17_02_01960	31_02_02640	34_02_01786	38_02_02469	45_02_01656	46_02_01546	52_02_01415	53_02_01296	54_02_01707	N11_01339	33_09_02462	5_91_01349	1_90_01645	12_84_01784	17_84_02804	23_83_01886	25_83_02827	26_84_01366	2_85_01580	30_83_01195	33_84_01369	38_84_02341	3_84_01255	17_92_01425	16_08_01506
group_1369	hypothetical protein	29	29	269	269	269	1	1	1	1	10_02_04460	11_02_04506	14_02_04445	15_02_04515	17_02_04485	31_02_04484	34_02_04489	38_02_04493	45_02_04492	46_02_04473	52_02_04514	53_02_04518	54_02_04493	N11_04454	33_09_04471	5_91_04527	1_90_04590	12_84_04334	17_84_04533	23_83_04367	25_83_04386	26_84_04482	2_85_04410	30_83_04373	33_84_04428	38_84_04505	3_84_04351	17_92_04528	16_08_04452
recA	Protein RecA	29	29	1061	1061	1061	1	1	1	1	10_02_02107	11_02_01982	14_02_00095	15_02_01167	17_02_03017	31_02_02141	34_02_02567	38_02_02842	45_02_02281	46_02_01914	52_02_02585	53_02_02714	54_02_02371	N11_02889	33_09_02811	5_91_02708	1_90_02455	12_84_01948	17_84_02384	23_83_02687	25_83_01706	26_84_01872	2_85_02293	30_83_02658	33_84_02560	38_84_02761	3_84_02671	17_92_01797	16_08_02223
group_1371	hypothetical protein	29	29	2096	2096	2096	1	1	1	1	10_02_03658	11_02_03707	14_02_03290	15_02_03582	17_02_03967	31_02_03886	34_02_03875	38_02_03770	45_02_03752	46_02_03641	52_02_03859	53_02_03795	54_02_03481	N11_00682	33_09_03847	5_91_03762	1_90_03728	12_84_03082	17_84_00044	23_83_00987	25_83_01565	26_84_00044	2_85_02804	30_83_00584	33_84_00802	38_84_00597	3_84_01702	17_92_03944	16_08_04067
invF	Invasion protein InvF	29	29	749	749	749	1	1	1	1	10_02_02036	11_02_01911	14_02_00166	15_02_01238	17_02_03088	31_02_02070	34_02_02496	38_02_02913	45_02_02352	46_02_01985	52_02_02514	53_02_02785	54_02_02300	N11_02960	33_09_02740	5_91_02779	1_90_02384	12_84_02021	17_84_02311	23_83_02614	25_83_01779	26_84_01945	2_85_02220	30_83_02731	33_84_02487	38_84_02688	3_84_02598	17_92_01868	16_08_02294
atpE	ATP synthase subunit c	29	29	239	239	239	1	1	1	1	10_02_03945	11_02_04029	14_02_03637	15_02_04052	17_02_04269	31_02_04210	34_02_04223	38_02_04109	45_02_04182	46_02_03874	52_02_04181	53_02_04287	54_02_04050	N11_04016	33_09_04080	5_91_04080	1_90_04170	12_84_03959	17_84_04138	23_83_03959	25_83_03793	26_84_03998	2_85_03953	30_83_04016	33_84_03772	38_84_04103	3_84_04152	17_92_04031	16_08_03650
fimF_1	Protein FimF	29	29	545	545	545	1	1	1	1	10_02_02260	11_02_00512	14_02_02833	15_02_01476	17_02_02488	31_02_00696	34_02_00695	38_02_01314	45_02_02768	46_02_00718	52_02_01016	53_02_01506	54_02_00616	N11_01128	33_09_01313	5_91_01097	1_90_00858	12_84_00891	17_84_00432	23_83_00598	25_83_01177	26_84_00433	2_85_02597	30_83_00973	33_84_03288	38_84_00985	3_84_02780	17_92_02106	16_08_00695
group_1375	hypothetical protein	29	29	95	95	95	1	1	1	1	10_02_04422	11_02_04451	14_02_04428	15_02_04476	17_02_04468	31_02_04467	34_02_04472	38_02_04455	45_02_04475	46_02_04418	52_02_04459	53_02_04480	54_02_04476	N11_04396	33_09_04437	5_91_02877	1_90_04664	12_84_04294	17_84_04516	23_83_04350	25_83_04369	26_84_04412	2_85_04356	30_83_04339	33_84_04373	38_84_04466	3_84_04334	17_92_04472	16_08_04435
group_1376	hypothetical protein	29	29	362	362	362	1	1	1	1	10_02_03775	11_02_03796	14_02_03492	15_02_03670	17_02_04055	31_02_04002	34_02_03991	38_02_03858	45_02_03869	46_02_03730	52_02_03947	53_02_03998	54_02_03656	N11_03872	33_09_03935	5_91_03936	1_90_03817	12_84_03832	17_84_03813	23_83_03645	25_83_03350	26_84_03691	2_85_03726	30_83_03700	33_84_03601	38_84_03782	3_84_03605	17_92_03779	16_08_03817
group_1377	hypothetical protein	29	29	338	338	338	1	1	1	1	10_02_03731	11_02_03752	14_02_03536	15_02_03714	17_02_04099	31_02_04046	34_02_04035	38_02_03902	45_02_03825	46_02_03686	52_02_03991	53_02_03954	54_02_03612	N11_03828	33_09_03979	5_91_03892	1_90_03773	12_84_03876	17_84_03769	23_83_03601	25_83_03394	26_84_03735	2_85_03682	30_83_03744	33_84_03645	38_84_03738	3_84_03649	17_92_03735	16_08_03773
pstS	Phosphate-binding protein PstS	29	29	1040	1040	1040	1	1	1	1	10_02_03932	11_02_04016	14_02_03650	15_02_04039	17_02_04282	31_02_04223	34_02_04210	38_02_04096	45_02_04169	46_02_03887	52_02_04168	53_02_04300	54_02_04037	N11_04029	33_09_04093	5_91_04093	1_90_04157	12_84_03972	17_84_04125	23_83_03946	25_83_03806	26_84_03985	2_85_03966	30_83_04003	33_84_03759	38_84_04090	3_84_04139	17_92_04018	16_08_03637
group_1379	hypothetical protein	29	29	218	218	218	1	1	1	1	10_02_02749	11_02_02331	14_02_01688	15_02_01785	17_02_00256	31_02_02492	34_02_02706	38_02_00683	45_02_00685	46_02_00254	52_02_02726	53_02_00256	54_02_02514	N11_02542	33_09_00684	5_91_02252	1_90_00229	12_84_02788	17_84_02502	23_83_01182	25_83_00518	26_84_02501	2_85_00801	30_83_01722	33_84_01933	38_84_01738	3_84_01998	17_92_02623	16_08_02520
kdsB	3-deoxy-manno-octulosonate cytidylyltransferase	29	29	746	746	746	1	1	1	1	10_02_00037	11_02_02466	14_02_01606	15_02_02565	17_02_01263	31_02_01190	34_02_01189	38_02_01673	45_02_01059	46_02_03151	52_02_01633	53_02_02292	54_02_01313	N11_01797	33_09_01693	5_91_03658	1_90_03623	12_84_00532	17_84_01456	23_83_02197	25_83_03424	26_84_00909	2_85_01716	30_83_02553	33_84_00964	38_84_01162	3_84_00879	17_92_00661	16_08_01816
group_1381	hypothetical protein	29	29	398	398	398	1	1	1	1	10_02_02477	11_02_00730	14_02_02616	15_02_01693	17_02_02271	31_02_00913	34_02_00912	38_02_01097	45_02_02551	46_02_00935	52_02_00799	53_02_01723	54_02_00833	N11_00911	33_09_01096	5_91_00880	1_90_00641	12_84_01108	17_84_00215	23_83_00815	25_83_01394	26_84_00216	2_85_02380	30_83_00756	33_84_00630	38_84_00768	3_84_01531	17_92_02323	16_08_00912
group_1382	hypothetical protein	29	29	287	287	287	1	1	1	1	10_02_02866	11_02_02949	14_02_02352	15_02_03192	17_02_03401	31_02_03165	34_02_03267	38_02_03165	45_02_03194	46_02_02843	52_02_03112	53_02_03249	54_02_02858	N11_03125	33_09_03213	5_91_03160	1_90_02938	12_84_02906	17_84_03095	23_83_02829	25_83_02462	26_84_03250	2_85_02920	30_83_03047	33_84_02697	38_84_02904	3_84_03067	17_92_02801	16_08_02846
lldR_1	Putative L-lactate dehydrogenase operon regulatory protein	29	29	725	725	725	1	1	1	1	10_02_02343	11_02_00595	14_02_02750	15_02_01559	17_02_02405	31_02_00779	34_02_00778	38_02_01231	45_02_02685	46_02_00801	52_02_00933	53_02_01589	54_02_00699	N11_01045	33_09_01230	5_91_01014	1_90_00775	12_84_00974	17_84_00349	23_83_00681	25_83_01260	26_84_00350	2_85_02514	30_83_00890	33_84_03205	38_84_00902	3_84_01397	17_92_02189	16_08_00778
tatD	3'-5' ssDNA/RNA exonuclease TatD	29	29	794	794	794	1	1	1	1	10_02_03810	11_02_03831	14_02_03457	15_02_03635	17_02_04020	31_02_03967	34_02_03956	38_02_03823	45_02_03904	46_02_03765	52_02_03912	53_02_04033	54_02_03691	N11_03907	33_09_03900	5_91_03971	1_90_03852	12_84_03797	17_84_03848	23_83_03680	25_83_03315	26_84_03656	2_85_03761	30_83_03665	33_84_03566	38_84_03817	3_84_03570	17_92_03814	16_08_03852
hemC	Porphobilinogen deaminase	29	29	962	962	962	1	1	1	1	10_02_03771	11_02_03792	14_02_03496	15_02_03674	17_02_04059	31_02_04006	34_02_03995	38_02_03862	45_02_03865	46_02_03726	52_02_03951	53_02_03994	54_02_03652	N11_03868	33_09_03939	5_91_03932	1_90_03813	12_84_03836	17_84_03809	23_83_03641	25_83_03354	26_84_03695	2_85_03722	30_83_03704	33_84_03605	38_84_03778	3_84_03609	17_92_03775	16_08_03813
sdaA_2	L-serine dehydratase 1	29	29	1367	1367	1367	1	1	1	1	10_02_02534	11_02_02115	14_02_01904	15_02_02001	17_02_00040	31_02_02276	34_02_02922	38_02_00900	45_02_00901	46_02_00038	52_02_02941	53_02_00040	54_02_04388	N11_02758	33_09_00900	5_91_02036	1_90_00445	12_84_02573	17_84_02717	23_83_01397	25_83_04196	26_84_02716	2_85_00586	30_83_01507	33_84_04145	38_84_01523	3_84_01783	17_92_02408	16_08_02735
group_1387	hypothetical protein	29	29	227	227	227	1	1	1	1	10_02_02502	11_02_02083	14_02_01936	15_02_02033	17_02_00008	31_02_02244	34_02_02954	38_02_00932	45_02_00933	46_02_00006	52_02_02973	53_02_00008	54_02_04356	N11_02790	33_09_00932	5_91_02004	1_90_00477	12_84_02541	17_84_02749	23_83_01429	25_83_04164	26_84_02748	2_85_00554	30_83_01475	33_84_04177	38_84_01491	3_84_01751	17_92_02376	16_08_02767
group_1388	Carnitine monooxygenase reductase subunit	29	29	1319	1319	1319	1	1	1	1	10_02_02838	11_02_02977	14_02_02380	15_02_03220	17_02_03429	31_02_03193	34_02_03239	38_02_03137	45_02_03222	46_02_02871	52_02_03141	53_02_03277	54_02_02886	N11_03097	33_09_03185	5_91_03132	1_90_02910	12_84_02878	17_84_03067	23_83_02801	25_83_02434	26_84_03222	2_85_02891	30_83_03075	33_84_02669	38_84_02876	3_84_03095	17_92_02829	16_08_02818
assT_3	Arylsulfate sulfotransferase AssT	29	29	1823	1823	1823	1	1	1	1	10_02_03814	11_02_03835	14_02_03453	15_02_03631	17_02_04016	31_02_03963	34_02_03952	38_02_03819	45_02_03908	46_02_03769	52_02_03908	53_02_04037	54_02_03695	N11_03911	33_09_03896	5_91_03975	1_90_03856	12_84_03793	17_84_03852	23_83_03684	25_83_03311	26_84_03652	2_85_03765	30_83_03661	33_84_03562	38_84_03821	3_84_03566	17_92_03818	16_08_03856
gcl	Glyoxylate carboligase	29	29	1781	1781	1781	1	1	1	1	10_02_00529	11_02_00206	14_02_01209	15_02_00901	17_02_01853	31_02_03027	34_02_01679	38_02_02577	45_02_01549	46_02_01653	52_02_01308	53_02_01189	54_02_01600	N11_01446	33_09_02355	5_91_01456	1_90_01538	12_84_01677	17_84_00738	23_83_01993	25_83_02102	26_84_01259	2_85_01473	30_83_01302	33_84_01476	38_84_02448	3_84_01148	17_92_01532	16_08_01613
rsmG	Ribosomal RNA small subunit methyltransferase G	29	29	623	623	623	1	1	1	1	10_02_03948	11_02_04032	14_02_03634	15_02_04055	17_02_04266	31_02_04207	34_02_04226	38_02_04112	45_02_04185	46_02_03871	52_02_04184	53_02_04284	54_02_04053	N11_04013	33_09_04077	5_91_04077	1_90_04173	12_84_03956	17_84_04141	23_83_03962	25_83_03790	26_84_04001	2_85_03950	30_83_04019	33_84_03775	38_84_04106	3_84_04155	17_92_04034	16_08_03653
phoC	Major phosphate-irrepressible acid phosphatase	29	29	752	752	752	1	1	1	1	10_02_03444	11_02_03466	14_02_02980	15_02_04325	17_02_02203	31_02_00981	34_02_00980	38_02_01029	45_02_03538	46_02_01003	52_02_00729	53_02_01791	54_02_00901	N11_00843	33_09_01028	5_91_00812	1_90_00573	12_84_03185	17_84_00147	23_83_00883	25_83_01462	26_84_00148	2_85_02701	30_83_00688	33_84_00698	38_84_00700	3_84_01599	17_92_03480	16_08_00980
hxpB	Hexitol phosphatase B	29	29	668	668	668	1	1	1	1	10_02_01030	11_02_00935	14_02_00532	15_02_00188	17_02_00489	31_02_00187	34_02_00452	38_02_00451	45_02_00453	46_02_00487	52_02_00187	53_02_00489	54_02_00106	N11_00452	33_09_00452	5_91_00271	1_90_01367	12_84_02293	17_84_01246	23_83_00450	25_83_00669	26_84_02366	2_85_00098	30_83_00450	33_84_00463	38_84_00091	3_84_00091	17_92_00451	16_08_00187
rcsD	Phosphotransferase RcsD	29	29	2669	2669	2669	1	1	1	1	10_02_04487	11_02_03936	14_02_03695	15_02_04085	17_02_04203	31_02_04144	34_02_04132	38_02_04176	45_02_04122	46_02_03933	52_02_04121	53_02_04221	54_02_03959	N11_04108	33_09_04172	5_91_04140	1_90_04236	12_84_03893	17_84_04047	23_83_03867	25_83_03727	26_84_03940	2_85_04019	30_83_03924	33_84_03838	38_84_04136	3_84_03861	17_92_04064	16_08_04156
lysN	2-aminoadipate transaminase	29	29	1424	1424	1424	1	1	1	1	10_02_01322	11_02_01227	14_02_02059	15_02_00480	17_02_00781	31_02_00479	34_02_00160	38_02_00160	45_02_00160	46_02_02324	52_02_00480	53_02_00781	54_02_00399	N11_00160	33_09_00160	5_91_00563	1_90_01075	12_84_00049	17_84_00955	23_83_00160	25_83_00960	26_84_02805	2_85_00389	30_83_00160	33_84_00160	38_84_00394	3_84_00396	17_92_00161	16_08_00478
yajL_2	Protein/nucleic acid deglycase 3	29	29	590	590	590	1	1	1	1	10_02_00447	11_02_00124	14_02_01127	15_02_00819	17_02_01935	31_02_02615	34_02_01761	38_02_02495	45_02_01631	46_02_01571	52_02_01390	53_02_01271	54_02_01682	N11_01364	33_09_02437	5_91_01374	1_90_01620	12_84_01759	17_84_02779	23_83_01911	25_83_02802	26_84_01341	2_85_01555	30_83_01220	33_84_01394	38_84_02366	3_84_01230	17_92_01450	16_08_01531
dpiA	Transcriptional regulatory protein DpiA	29	29	680	680	680	1	1	1	1	10_02_00637	11_02_00314	14_02_01317	15_02_01009	17_02_01745	31_02_02919	34_02_01571	38_02_02685	45_02_01441	46_02_01761	52_02_01200	53_02_01081	54_02_01492	N11_01554	33_09_02247	5_91_01564	1_90_01430	12_84_01569	17_84_00630	23_83_02101	25_83_01994	26_84_01151	2_85_01365	30_83_01410	33_84_01584	38_84_02556	3_84_01040	17_92_01640	16_08_01721
nhaB	Na(+)/H(+) antiporter NhaB	29	29	1544	1544	1544	1	1	1	1	10_02_00302	11_02_02692	14_02_01342	15_02_03025	17_02_00998	31_02_01455	34_02_01454	38_02_01938	45_02_01324	46_02_02499	52_02_01898	53_02_02558	54_02_01049	N11_02062	33_09_01429	5_91_02355	1_90_02610	12_84_00267	17_84_01721	23_83_02463	25_83_02181	26_84_00645	2_85_01982	30_83_02288	33_84_01229	38_84_01427	3_84_00614	17_92_00927	16_08_02082
norR_2	Anaerobic nitric oxide reductase transcription regulator NorR	29	29	2729	2729	2729	1	1	1	1	10_02_00582	11_02_00259	14_02_01262	15_02_00954	17_02_01800	31_02_02974	34_02_01626	38_02_02630	45_02_01496	46_02_01706	52_02_01255	53_02_01136	54_02_01547	N11_01499	33_09_02302	5_91_01509	1_90_01485	12_84_01624	17_84_00685	23_83_02046	25_83_02049	26_84_01206	2_85_01420	30_83_01355	33_84_01529	38_84_02501	3_84_01095	17_92_01585	16_08_01666
fumD	Fumarase D	29	29	212	212	212	1	1	1	1	10_02_01095	11_02_01000	14_02_00597	15_02_00253	17_02_00554	31_02_00252	34_02_00387	38_02_00386	45_02_00388	46_02_00552	52_02_00252	53_02_00554	54_02_00171	N11_00387	33_09_00387	5_91_00336	1_90_01302	12_84_02358	17_84_01181	23_83_00385	25_83_00734	26_84_02301	2_85_00163	30_83_00385	33_84_00398	38_84_00156	3_84_00156	17_92_00386	16_08_00252
gldA_1	Glycerol dehydrogenase	29	29	1109	1109	1109	1	1	1	1	10_02_01775	11_02_01681	14_02_00954	15_02_02143	17_02_02839	31_02_01808	34_02_02234	38_02_02077	45_02_01891	46_02_01154	52_02_02038	53_02_01962	54_02_02157	N11_02416	33_09_02106	5_91_01705	1_90_02122	12_84_01428	17_84_02050	23_83_01516	25_83_00082	26_84_01719	2_85_01035	30_83_02149	33_84_02312	38_84_01972	3_84_02422	17_92_01067	16_08_01150
pheP	Phenylalanine-specific permease	29	29	1394	1394	1394	1	1	1	1	10_02_00579	11_02_00256	14_02_01259	15_02_00951	17_02_01803	31_02_02977	34_02_01629	38_02_02627	45_02_01499	46_02_01703	52_02_01258	53_02_01139	54_02_01550	N11_01496	33_09_02305	5_91_01506	1_90_01488	12_84_01627	17_84_00688	23_83_02043	25_83_02052	26_84_01209	2_85_01423	30_83_01352	33_84_01526	38_84_02498	3_84_01098	17_92_01582	16_08_01663
group_1403	hypothetical protein	29	29	464	464	464	1	1	1	1	10_02_03106	11_02_03096	14_02_03371	15_02_02300	17_02_01546	31_02_03344	34_02_03476	38_02_01478	45_02_03373	46_02_02990	52_02_03260	53_02_03427	54_02_03036	N11_03365	33_09_03452	5_91_03369	1_90_03147	12_84_00727	17_84_03756	23_83_03069	25_83_02702	26_84_03570	2_85_03160	30_83_03194	33_84_02937	38_84_03113	3_84_03399	17_92_02980	16_08_03087
napD	Chaperone NapD	29	29	263	263	263	1	1	1	1	10_02_04478	11_02_03927	14_02_03686	15_02_04076	17_02_04194	31_02_04135	34_02_04123	38_02_04185	45_02_04131	46_02_03924	52_02_04130	53_02_04212	54_02_03950	N11_04117	33_09_04181	5_91_04131	1_90_04245	12_84_03884	17_84_04038	23_83_03858	25_83_03718	26_84_03949	2_85_04010	30_83_03915	33_84_03847	38_84_04127	3_84_03870	17_92_04055	16_08_04165
ybaN	Inner membrane protein YbaN	29	29	377	377	377	1	1	1	1	10_02_00494	11_02_00171	14_02_01174	15_02_00866	17_02_01888	31_02_02568	34_02_01714	38_02_02542	45_02_01584	46_02_01618	52_02_01343	53_02_01224	54_02_01635	N11_01411	33_09_02390	5_91_01421	1_90_01573	12_84_01712	17_84_00773	23_83_01958	25_83_02137	26_84_01294	2_85_01508	30_83_01267	33_84_01441	38_84_02413	3_84_01183	17_92_01497	16_08_01578
lpoB	Penicillin-binding protein activator LpoB	29	29	638	638	638	1	1	1	1	10_02_00916	11_02_00821	14_02_00418	15_02_00074	17_02_00375	31_02_00073	34_02_00566	38_02_00565	45_02_00567	46_02_00373	52_02_00073	53_02_00375	54_02_03871	N11_00566	33_09_00566	5_91_00157	1_90_00111	12_84_03749	17_84_03647	23_83_01064	25_83_03232	26_84_03851	2_85_00920	30_83_01840	33_84_02052	38_84_01857	3_84_02117	17_92_03573	16_08_00073
yhjV_1	Inner membrane transport protein YhjV	29	29	1274	1274	1274	1	1	1	1	10_02_01404	11_02_01309	14_02_02141	15_02_00562	17_02_00863	31_02_00561	34_02_00078	38_02_00078	45_02_00078	46_02_02242	52_02_00562	53_02_00863	54_02_00481	N11_00078	33_09_00078	5_91_00645	1_90_00993	12_84_00131	17_84_00873	23_83_00078	25_83_01042	26_84_02887	2_85_00471	30_83_00078	33_84_00078	38_84_00476	3_84_00478	17_92_00079	16_08_00560
group_1408	hypothetical protein	29	29	167	167	167	1	1	1	1	10_02_02356	11_02_00608	14_02_02737	15_02_01572	17_02_02392	31_02_00792	34_02_00791	38_02_01218	45_02_02672	46_02_00814	52_02_00920	53_02_01602	54_02_00712	N11_01032	33_09_01217	5_91_01001	1_90_00762	12_84_00987	17_84_00336	23_83_00694	25_83_01273	26_84_00337	2_85_02501	30_83_00877	33_84_00509	38_84_00889	3_84_01410	17_92_02202	16_08_00791
seqA	Negative modulator of initiation of replication	29	29	542	542	542	1	1	1	1	10_02_00707	11_02_00384	14_02_03800	15_02_04416	17_02_01675	31_02_02849	34_02_04403	38_02_04054	45_02_04005	46_02_04037	52_02_01130	53_02_01011	54_02_03851	N11_01624	33_09_04197	5_91_04198	1_90_04261	12_84_03511	17_84_00560	23_83_03460	25_83_03643	26_84_03404	2_85_03485	30_83_04287	33_84_01654	38_84_03977	3_84_00970	17_92_04122	16_08_03501
hisM	Histidine transport system permease protein HisM	29	29	707	707	707	1	1	1	1	10_02_03860	11_02_03881	14_02_03579	15_02_03839	17_02_04141	31_02_04089	34_02_04077	38_02_03945	45_02_03955	46_02_03816	52_02_04034	53_02_04166	54_02_03742	N11_03958	33_09_04021	5_91_04022	1_90_04084	12_84_04043	17_84_03899	23_83_03813	25_83_03593	26_84_03777	2_85_03895	30_83_03869	33_84_03687	38_84_03868	3_84_03773	17_92_03864	16_08_03985
rpsH	30S ribosomal protein S8	29	29	392	392	392	1	1	1	1	10_02_04445	11_02_04491	14_02_04460	15_02_04500	17_02_04500	31_02_04499	34_02_04504	38_02_04478	45_02_04507	46_02_04458	52_02_04499	53_02_04503	54_02_04508	N11_04439	33_09_04486	5_91_04542	1_90_04605	12_84_04349	17_84_04548	23_83_04382	25_83_04400	26_84_04467	2_85_04396	30_83_04387	33_84_04413	38_84_04490	3_84_04366	17_92_04513	16_08_04467
rapZ	RNase adapter protein RapZ	29	29	854	854	854	1	1	1	1	10_02_04119	11_02_04315	14_02_04191	15_02_03480	17_02_03864	31_02_03811	34_02_03741	38_02_03667	45_02_04355	46_02_04312	52_02_03697	53_02_03660	54_02_04221	N11_04330	33_09_03744	5_91_04459	1_90_04522	12_84_04141	17_84_04243	23_83_04010	25_83_03979	26_84_03527	2_85_04157	30_83_03585	33_84_04062	38_84_04271	3_84_04034	17_92_03700	16_08_03738
cecR	HTH-type transcriptional dual regulator CecR	29	29	674	674	674	1	1	1	1	10_02_04026	11_02_04118	14_02_03986	15_02_04141	17_02_01389	31_02_04261	34_02_04249	38_02_04198	45_02_04272	46_02_04120	52_02_04262	53_02_04338	54_02_04138	N11_04237	33_09_04301	5_91_04364	1_90_04427	12_84_03585	17_84_04165	23_83_04047	25_83_03846	26_84_04139	2_85_04117	30_83_04085	33_84_03970	38_84_04193	3_84_03955	17_92_04183	16_08_04234
cysW	Sulfate transport system permease protein CysW	29	29	875	875	875	1	1	1	1	10_02_04188	11_02_04259	14_02_04085	15_02_04215	17_02_04350	31_02_04335	34_02_02983	38_02_04340	45_02_03037	46_02_04248	52_02_04360	53_02_02903	54_02_04274	N11_04268	33_09_03118	5_91_02925	1_90_03417	12_84_04095	17_84_04311	23_83_04121	25_83_04036	26_84_04183	2_85_03259	30_83_04182	33_84_03173	38_84_03379	3_84_04090	17_92_03200	16_08_04320
rpe_1	Ribulose-phosphate 3-epimerase	29	29	632	632	632	1	1	1	1	10_02_01340	11_02_01245	14_02_02077	15_02_00498	17_02_00799	31_02_00497	34_02_00142	38_02_00142	45_02_00142	46_02_02306	52_02_00498	53_02_00799	54_02_00417	N11_00142	33_09_00142	5_91_00581	1_90_01057	12_84_00067	17_84_00937	23_83_00142	25_83_00978	26_84_02823	2_85_00407	30_83_00142	33_84_00142	38_84_00412	3_84_00414	17_92_00143	16_08_00496
group_1416	hypothetical protein	29	29	1226	1226	1226	1	1	1	1	10_02_01482	11_02_01388	14_02_04310	15_02_02602	17_02_02546	31_02_01515	34_02_01941	38_02_02370	45_02_02184	46_02_01447	52_02_02331	53_02_02255	54_02_01864	N11_02123	33_09_01813	5_91_01998	1_90_01828	12_84_01157	17_84_01779	23_83_01787	25_83_04158	26_84_01448	2_85_01306	30_83_01878	33_84_04139	38_84_02243	3_84_02151	17_92_01338	16_08_01422
zur	Zinc uptake regulation protein	29	29	515	515	515	1	1	1	1	10_02_03673	11_02_03692	14_02_03305	15_02_03567	17_02_03952	31_02_03901	34_02_03890	38_02_03755	45_02_03767	46_02_03626	52_02_03844	53_02_03811	54_02_03465	N11_00697	33_09_03832	5_91_03747	1_90_03713	12_84_03097	17_84_00059	23_83_00971	25_83_01550	26_84_00060	2_85_02789	30_83_00600	33_84_00786	38_84_00612	3_84_01687	17_92_03929	16_08_04082
fhuF	Ferric iron reductase protein FhuF	29	29	788	788	788	1	1	1	1	10_02_02302	11_02_00554	14_02_02791	15_02_01518	17_02_02446	31_02_00738	34_02_00737	38_02_01272	45_02_02726	46_02_00760	52_02_00974	53_02_01548	54_02_00658	N11_01086	33_09_01271	5_91_01055	1_90_00816	12_84_00933	17_84_00390	23_83_00640	25_83_01219	26_84_00391	2_85_02555	30_83_00931	33_84_03246	38_84_00943	3_84_01356	17_92_02148	16_08_00737
rhaR_4	HTH-type transcriptional activator RhaR	29	29	1004	1004	1004	1	1	1	1	10_02_00379	11_02_00056	14_02_01059	15_02_00751	17_02_02003	31_02_02683	34_02_01829	38_02_02426	45_02_01699	46_02_01503	52_02_01458	53_02_01339	54_02_01750	N11_01296	33_09_02505	5_91_01306	1_90_01688	12_84_01827	17_84_02847	23_83_01843	25_83_02870	26_84_01409	2_85_01623	30_83_01152	33_84_01326	38_84_02298	3_84_01298	17_92_01382	16_08_01463
bcsB	Cyclic di-GMP-binding protein	29	29	2150	2150	2150	1	1	1	1	10_02_01688	11_02_01594	14_02_00867	15_02_02056	17_02_02752	31_02_01721	34_02_02147	38_02_02164	45_02_01978	46_02_01241	52_02_02125	53_02_02049	54_02_02070	N11_02329	33_09_02019	5_91_01792	1_90_02035	12_84_01341	17_84_01963	23_83_01603	25_83_00169	26_84_01632	2_85_01122	30_83_02062	33_84_02225	38_84_02059	3_84_02335	17_92_01154	16_08_01238
ydfG	NADP-dependent 3-hydroxy acid dehydrogenase YdfG	29	29	746	746	746	1	1	1	1	10_02_01218	11_02_01123	14_02_01956	15_02_00376	17_02_00677	31_02_00375	34_02_00264	38_02_00263	45_02_00265	46_02_02428	52_02_00376	53_02_00677	54_02_00294	N11_00264	33_09_00264	5_91_00459	1_90_01179	12_84_02481	17_84_01058	23_83_00262	25_83_00857	26_84_02178	2_85_00286	30_83_00262	33_84_00275	38_84_00279	3_84_00279	17_92_00263	16_08_00376
chuR_3	Anaerobic sulfatase-maturating enzyme	29	29	1295	1295	1295	1	1	1	1	10_02_03800	11_02_03821	14_02_03467	15_02_03645	17_02_04030	31_02_03977	34_02_03966	38_02_03833	45_02_03894	46_02_03755	52_02_03922	53_02_04023	54_02_03681	N11_03897	33_09_03910	5_91_03961	1_90_03842	12_84_03807	17_84_03838	23_83_03670	25_83_03325	26_84_03666	2_85_03751	30_83_03675	33_84_03576	38_84_03807	3_84_03580	17_92_03804	16_08_03842
grxD	Glutaredoxin 4	29	29	347	347	347	1	1	1	1	10_02_01141	11_02_01046	14_02_00643	15_02_00299	17_02_00600	31_02_00298	34_02_00341	38_02_00340	45_02_00342	46_02_00598	52_02_00299	53_02_00600	54_02_00217	N11_00341	33_09_00341	5_91_00382	1_90_01256	12_84_02404	17_84_01135	23_83_00339	25_83_00780	26_84_02255	2_85_00209	30_83_00339	33_84_00352	38_84_00202	3_84_00202	17_92_00340	16_08_00298
group_1424	hypothetical protein	29	29	245	245	245	1	1	1	1	10_02_00740	11_02_00417	14_02_03767	15_02_04360	17_02_01642	31_02_02816	34_02_04356	38_02_04021	45_02_04038	46_02_04004	52_02_01097	53_02_00978	54_02_03818	N11_01657	33_09_04230	5_91_04231	1_90_04294	12_84_03478	17_84_00527	23_83_03493	25_83_03676	26_84_03437	2_85_03518	30_83_04262	33_84_01687	38_84_03944	3_84_00937	17_92_04155	16_08_03534
hybG	Hydrogenase maturation factor HybG	29	29	248	248	248	1	1	1	1	10_02_02858	11_02_02957	14_02_02360	15_02_03200	17_02_03409	31_02_03173	34_02_03259	38_02_03157	45_02_03202	46_02_02851	52_02_03121	53_02_03257	54_02_02866	N11_03117	33_09_03205	5_91_03152	1_90_02930	12_84_02898	17_84_03087	23_83_02821	25_83_02454	26_84_03242	2_85_02911	30_83_03055	33_84_02689	38_84_02896	3_84_03075	17_92_02809	16_08_02838
group_1426	hypothetical protein	29	29	401	401	401	1	1	1	1	10_02_03897	11_02_03918	14_02_03542	15_02_03802	17_02_04178	31_02_04052	34_02_04114	38_02_03908	45_02_03918	46_02_03779	52_02_03997	53_02_04129	54_02_03705	N11_03921	33_09_04058	5_91_03985	1_90_04121	12_84_04301	17_84_03862	23_83_03776	25_83_03630	26_84_03814	2_85_03858	30_83_03832	33_84_03724	38_84_03831	3_84_03810	17_92_03901	16_08_03948
group_1427	hypothetical protein	29	29	1520	1520	1520	1	1	1	1	10_02_03873	11_02_03894	14_02_03566	15_02_03826	17_02_04154	31_02_04076	34_02_04090	38_02_03932	45_02_03942	46_02_03803	52_02_04021	53_02_04153	54_02_03729	N11_03945	33_09_04034	5_91_04009	1_90_04097	12_84_04056	17_84_03886	23_83_03800	25_83_03606	26_84_03790	2_85_03882	30_83_03856	33_84_03700	38_84_03855	3_84_03786	17_92_03877	16_08_03972
hyaC_1	putative Ni/Fe-hydrogenase 1 B-type cytochrome subunit	29	29	674	674	674	1	1	1	1	10_02_01244	11_02_01149	14_02_01981	15_02_00402	17_02_00703	31_02_00401	34_02_00238	38_02_00237	45_02_00239	46_02_02402	52_02_00402	53_02_00703	54_02_00320	N11_00238	33_09_00238	5_91_00485	1_90_01153	12_84_02507	17_84_01032	23_83_00236	25_83_00883	26_84_02152	2_85_00312	30_83_00236	33_84_00249	38_84_00305	3_84_00305	17_92_00237	16_08_00402
bamE	Outer membrane protein assembly factor BamE	29	29	338	338	338	1	1	1	1	10_02_04281	11_02_04361	14_02_04241	15_02_04267	17_02_04391	31_02_04396	34_02_04317	38_02_04388	45_02_04408	46_02_04360	52_02_04401	53_02_04404	54_02_04326	N11_02820	33_09_04388	5_91_02636	1_90_02527	12_84_04194	17_84_04400	23_83_04168	25_83_01633	26_84_04275	2_85_04209	30_83_04230	33_84_04241	38_84_04315	3_84_04182	17_92_01724	16_08_04195
speE	Polyamine aminopropyltransferase	29	29	860	860	860	1	1	1	1	10_02_03114	11_02_03088	14_02_03379	15_02_02292	17_02_01554	31_02_03352	34_02_03468	38_02_01486	45_02_03381	46_02_02982	52_02_03252	53_02_03435	54_02_03044	N11_03373	33_09_03460	5_91_03361	1_90_03139	12_84_00719	17_84_03748	23_83_03077	25_83_02710	26_84_03578	2_85_03168	30_83_03186	33_84_02945	38_84_03105	3_84_03407	17_92_02988	16_08_03095
xylE_1	D-xylose-proton symporter	29	29	1436	1436	1436	1	1	1	1	10_02_02431	11_02_00684	14_02_02662	15_02_01647	17_02_02317	31_02_00867	34_02_00866	38_02_01143	45_02_02597	46_02_00889	52_02_00845	53_02_01677	54_02_00787	N11_00957	33_09_01142	5_91_00926	1_90_00687	12_84_01062	17_84_00261	23_83_00769	25_83_01348	26_84_00262	2_85_02426	30_83_00802	33_84_00584	38_84_00814	3_84_01485	17_92_02277	16_08_00866
group_1432	hypothetical protein	29	29	386	386	386	1	1	1	1	10_02_03115	11_02_03087	14_02_03380	15_02_02291	17_02_01555	31_02_03353	34_02_03467	38_02_01487	45_02_03382	46_02_02981	52_02_03251	53_02_03436	54_02_03045	N11_03374	33_09_03461	5_91_03360	1_90_03138	12_84_00718	17_84_03747	23_83_03078	25_83_02711	26_84_03579	2_85_03169	30_83_03185	33_84_02946	38_84_03104	3_84_03408	17_92_02989	16_08_03096
group_1433	hypothetical protein	29	29	191	191	191	1	1	1	1	10_02_01884	11_02_01758	14_02_00318	15_02_01391	17_02_03240	31_02_01917	34_02_02343	38_02_03066	45_02_02505	46_02_02137	52_02_02361	53_02_03924	54_02_03582	N11_03798	33_09_02588	5_91_03862	1_90_02231	12_84_02175	17_84_02159	23_83_03541	25_83_04255	26_84_02098	2_85_02067	30_83_02886	33_84_03498	38_84_03609	3_84_03502	17_92_02021	16_08_02448
pal_2	Peptidoglycan-associated lipoprotein	29	29	1304	1304	1304	1	1	1	1	10_02_04060	11_02_04197	14_02_04019	15_02_00670	17_02_02084	31_02_02764	34_02_01910	38_02_04274	45_02_01780	46_02_04199	52_02_04298	53_02_01420	54_02_01831	N11_01215	33_09_04338	5_91_04401	1_90_04464	12_84_03547	17_84_02994	23_83_03424	25_83_03922	26_84_03368	2_85_03449	30_83_04118	33_84_04008	38_84_04030	3_84_03904	17_92_04259	16_08_03465
yfdH_2	Prophage bactoprenol glucosyl transferase	29	29	929	929	929	1	1	1	1	10_02_03638	11_02_03727	14_02_03270	15_02_03602	17_02_03987	31_02_03866	34_02_03855	38_02_03790	45_02_03732	46_02_03661	52_02_03879	53_02_03775	54_02_03501	N11_00662	33_09_03867	5_91_03782	1_90_03748	12_84_03062	17_84_00024	23_83_01007	25_83_01585	26_84_00024	2_85_02824	30_83_00564	33_84_00822	38_84_00577	3_84_01722	17_92_03964	16_08_04047
pncB	Nicotinate phosphoribosyltransferase	29	29	1202	1202	1202	1	1	1	1	10_02_00053	11_02_02450	14_02_01590	15_02_02549	17_02_01247	31_02_01206	34_02_01205	38_02_01689	45_02_01075	46_02_03135	52_02_01649	53_02_02308	54_02_01297	N11_01813	33_09_01677	5_91_03642	1_90_03607	12_84_00516	17_84_01472	23_83_02213	25_83_03440	26_84_00893	2_85_01732	30_83_02537	33_84_00980	38_84_01178	3_84_00863	17_92_00677	16_08_01832
gntR_4	HTH-type transcriptional regulator GntR	29	29	1019	1019	1019	1	1	1	1	10_02_03867	11_02_03888	14_02_03572	15_02_03832	17_02_04148	31_02_04082	34_02_04084	38_02_03938	45_02_03948	46_02_03809	52_02_04027	53_02_04159	54_02_03735	N11_03951	33_09_04028	5_91_04015	1_90_04091	12_84_04050	17_84_03892	23_83_03806	25_83_03600	26_84_03784	2_85_03888	30_83_03862	33_84_03694	38_84_03861	3_84_03780	17_92_03871	16_08_03978
lpxT	Lipid A 1-diphosphate synthase	29	29	719	719	719	1	1	1	1	10_02_02516	11_02_02097	14_02_01922	15_02_02019	17_02_00022	31_02_02258	34_02_02940	38_02_00918	45_02_00919	46_02_00020	52_02_02959	53_02_00022	54_02_04370	N11_02776	33_09_00918	5_91_02018	1_90_00463	12_84_02555	17_84_02735	23_83_01415	25_83_04178	26_84_02734	2_85_00568	30_83_01489	33_84_04163	38_84_01505	3_84_01765	17_92_02390	16_08_02753
tilS	tRNA(Ile)-lysidine synthase	29	29	1292	1292	1292	1	1	1	1	10_02_04502	11_02_04531	14_02_04503	15_02_04531	17_02_04523	31_02_04521	34_02_04535	38_02_04518	45_02_04538	46_02_04518	52_02_04539	53_02_04534	54_02_04530	N11_04479	33_09_04508	5_91_04564	1_90_04653	12_84_04463	17_84_04579	23_83_04404	25_83_04431	26_84_04520	2_85_04435	30_83_04439	33_84_04515	38_84_04576	3_84_04472	17_92_04579	16_08_04490
ydhP	Inner membrane transport protein YdhP	29	29	1175	1175	1175	1	1	1	1	10_02_04086	11_02_04171	14_02_04045	15_02_00644	17_02_02110	31_02_02790	34_02_01936	38_02_04300	45_02_01806	46_02_04173	52_02_04272	53_02_01446	54_02_01857	N11_01189	33_09_04312	5_91_04375	1_90_04438	12_84_03573	17_84_03020	23_83_03398	25_83_03948	26_84_03342	2_85_03423	30_83_04144	33_84_03982	38_84_04056	3_84_03878	17_92_04285	16_08_03439
bcsQ	Cellulose biosynthesis protein BcsQ	29	29	752	752	752	1	1	1	1	10_02_01686	11_02_01592	14_02_00865	15_02_02054	17_02_02750	31_02_01719	34_02_02145	38_02_02166	45_02_01980	46_02_01243	52_02_02127	53_02_02051	54_02_02068	N11_02327	33_09_02017	5_91_01794	1_90_02033	12_84_01339	17_84_01961	23_83_01605	25_83_00171	26_84_01630	2_85_01124	30_83_02060	33_84_02223	38_84_02061	3_84_02333	17_92_01156	16_08_01240
cdh	CDP-diacylglycerol pyrophosphatase	29	29	755	755	755	1	1	1	1	10_02_03565	11_02_03587	14_02_03101	15_02_03314	17_02_03721	31_02_03644	34_02_03634	38_02_03524	45_02_03659	46_02_03496	52_02_03614	53_02_03553	54_02_03336	N11_03690	33_09_03578	5_91_03550	1_90_03515	12_84_03407	17_84_03404	23_83_03320	25_83_03124	26_84_03164	2_85_03629	30_83_03502	33_84_03420	38_84_03453	3_84_03338	17_92_03274	16_08_03385
yfcP_1	putative fimbrial-like protein YfcP	29	29	491	491	491	1	1	1	1	10_02_01978	11_02_01853	14_02_00224	15_02_01296	17_02_03146	31_02_02012	34_02_02438	38_02_02971	45_02_02410	46_02_02043	52_02_02456	53_02_02844	54_02_02242	N11_03018	33_09_02682	5_91_02837	1_90_02326	12_84_02080	17_84_02253	23_83_02556	25_83_01837	26_84_02003	2_85_02162	30_83_02789	33_84_02429	38_84_02629	3_84_02539	17_92_01926	16_08_02353
rna	Ribonuclease I	29	29	806	806	806	1	1	1	1	10_02_00628	11_02_00305	14_02_01308	15_02_01000	17_02_01754	31_02_02928	34_02_01580	38_02_02676	45_02_01450	46_02_01752	52_02_01209	53_02_01090	54_02_01501	N11_01545	33_09_02256	5_91_01555	1_90_01439	12_84_01578	17_84_00639	23_83_02092	25_83_02003	26_84_01160	2_85_01374	30_83_01401	33_84_01575	38_84_02547	3_84_01049	17_92_01631	16_08_01712
ydiB	Quinate/shikimate dehydrogenase	29	29	866	866	866	1	1	1	1	10_02_01067	11_02_00972	14_02_00569	15_02_00225	17_02_00526	31_02_00224	34_02_00415	38_02_00414	45_02_00416	46_02_00524	52_02_00224	53_02_00526	54_02_00143	N11_00415	33_09_00415	5_91_00308	1_90_01330	12_84_02330	17_84_01209	23_83_00413	25_83_00706	26_84_02329	2_85_00135	30_83_00413	33_84_00426	38_84_00128	3_84_00128	17_92_00414	16_08_00224
rluE	Ribosomal large subunit pseudouridine synthase E	29	29	737	737	737	1	1	1	1	10_02_00946	11_02_00851	14_02_00448	15_02_00104	17_02_00405	31_02_00103	34_02_00536	38_02_00535	45_02_00537	46_02_00403	52_02_00103	53_02_00405	54_02_00022	N11_00536	33_09_00536	5_91_00187	1_90_00081	12_84_03779	17_84_03677	23_83_01034	25_83_03202	26_84_03821	2_85_00950	30_83_01870	33_84_02082	38_84_01887	3_84_02147	17_92_03603	16_08_00103
dld	Quinone-dependent D-lactate dehydrogenase	29	29	1730	1730	1730	1	1	1	1	10_02_02562	11_02_02143	14_02_01876	15_02_01973	17_02_00068	31_02_02304	34_02_02894	38_02_00872	45_02_00873	46_02_00066	52_02_02913	53_02_00068	54_02_02702	N11_02730	33_09_00872	5_91_02064	1_90_00417	12_84_02601	17_84_02689	23_83_01369	25_83_00331	26_84_02688	2_85_00614	30_83_01535	33_84_01746	38_84_01551	3_84_01811	17_92_02436	16_08_02707
msrQ	Protein-methionine-sulfoxide reductase heme-binding subunit MsrQ	29	29	599	599	599	1	1	1	1	10_02_04321	11_02_04072	14_02_03898	15_02_03426	17_02_03809	31_02_03756	34_02_03795	38_02_03613	45_02_04225	46_02_04088	52_02_03751	53_02_03715	54_02_04106	N11_04149	33_09_03690	5_91_04276	1_90_04352	12_84_03662	17_84_04361	23_83_04207	25_83_04226	26_84_03472	2_85_04235	30_83_03640	33_84_04207	38_84_04354	3_84_04221	17_92_03645	16_08_03683
selD	Selenide, water dikinase	29	29	1043	1043	1043	1	1	1	1	10_02_01004	11_02_00909	14_02_00506	15_02_00162	17_02_00463	31_02_00161	34_02_00478	38_02_00477	45_02_00479	46_02_00461	52_02_00161	53_02_00463	54_02_00080	N11_00478	33_09_00478	5_91_00245	1_90_00023	12_84_02267	17_84_01272	23_83_00476	25_83_00643	26_84_02392	2_85_00072	30_83_00476	33_84_00489	38_84_00065	3_84_00065	17_92_00477	16_08_00161
group_1450	hypothetical protein	29	29	734	734	734	1	1	1	1	10_02_02757	11_02_02339	14_02_01680	15_02_01777	17_02_00264	31_02_02500	34_02_02698	38_02_00675	45_02_00677	46_02_00262	52_02_02718	53_02_00264	54_02_02506	N11_02534	33_09_00676	5_91_02260	1_90_00221	12_84_02796	17_84_02494	23_83_01174	25_83_00526	26_84_02493	2_85_00809	30_83_01730	33_84_01941	38_84_01746	3_84_02006	17_92_02631	16_08_02512
group_1451	hypothetical protein	29	29	2264	2264	2264	1	1	1	1	10_02_00032	11_02_02471	14_02_01611	15_02_02570	17_02_01268	31_02_01185	34_02_01184	38_02_01668	45_02_01054	46_02_03156	52_02_01628	53_02_02287	54_02_01318	N11_01792	33_09_01698	5_91_03663	1_90_03628	12_84_00537	17_84_01451	23_83_02192	25_83_03419	26_84_00914	2_85_01711	30_83_02558	33_84_00959	38_84_01157	3_84_00884	17_92_00656	16_08_01811
tadA	tRNA-specific adenosine deaminase	29	29	518	518	518	1	1	1	1	10_02_03216	11_02_03238	14_02_02459	15_02_02933	17_02_03507	31_02_03454	34_02_03160	38_02_03334	45_02_02860	46_02_03306	52_02_03400	53_02_03080	54_02_03146	N11_03581	33_09_02941	5_91_03053	1_90_03290	12_84_03297	17_84_03263	23_83_03179	25_83_02959	26_84_03055	2_85_03385	30_83_03393	33_84_03048	38_84_03254	3_84_03229	17_92_03074	16_08_03275
yohK_2	Inner membrane protein YohK	29	29	689	689	689	1	1	1	1	10_02_03386	11_02_03408	14_02_02922	15_02_03983	17_02_02145	31_02_01039	34_02_01038	38_02_00971	45_02_03480	46_02_01061	52_02_00671	53_02_01849	54_02_00959	N11_00785	33_09_00970	5_91_00754	1_90_00515	12_84_03127	17_84_00089	23_83_00941	25_83_01520	26_84_00090	2_85_02759	30_83_00630	33_84_00756	38_84_00642	3_84_01657	17_92_03421	16_08_01038
yhbE	putative inner membrane transporter YhbE	29	29	965	965	965	1	1	1	1	10_02_04140	11_02_04294	14_02_04212	15_02_03501	17_02_03885	31_02_03832	34_02_03720	38_02_03688	45_02_04334	46_02_04333	52_02_03676	53_02_03639	54_02_04200	N11_04351	33_09_03765	5_91_04438	1_90_04501	12_84_04120	17_84_04264	23_83_03989	25_83_04000	26_84_03548	2_85_04136	30_83_03564	33_84_04083	38_84_04292	3_84_04055	17_92_03721	16_08_03759
phsC	Thiosulfate reductase cytochrome B subunit PhsC	29	29	764	764	764	1	1	1	1	10_02_02681	11_02_02263	14_02_01756	15_02_01853	17_02_00188	31_02_02424	34_02_02774	38_02_00751	45_02_00753	46_02_00186	52_02_02794	53_02_00188	54_02_02582	N11_02610	33_09_00752	5_91_02184	1_90_00297	12_84_02720	17_84_02570	23_83_01250	25_83_00450	26_84_02569	2_85_00733	30_83_01654	33_84_01865	38_84_01670	3_84_01930	17_92_02555	16_08_02588
acuI	putative acrylyl-CoA reductase AcuI	29	29	974	974	974	1	1	1	1	10_02_04319	11_02_04070	14_02_03896	15_02_03428	17_02_03811	31_02_03758	34_02_03793	38_02_03615	45_02_04223	46_02_04090	52_02_03749	53_02_03713	54_02_04108	N11_04147	33_09_03692	5_91_04274	1_90_04354	12_84_03660	17_84_04359	23_83_04209	25_83_04224	26_84_03474	2_85_04237	30_83_03638	33_84_04205	38_84_04356	3_84_04223	17_92_03647	16_08_03685
tyrS	Tyrosine--tRNA ligase	29	29	1274	1274	1274	1	1	1	1	10_02_01157	11_02_01062	14_02_00659	15_02_00315	17_02_00616	31_02_00314	34_02_00325	38_02_00324	45_02_00326	46_02_00614	52_02_00315	53_02_00616	54_02_00233	N11_00325	33_09_00325	5_91_00398	1_90_01240	12_84_02420	17_84_01119	23_83_00323	25_83_00796	26_84_02239	2_85_00225	30_83_00323	33_84_00336	38_84_00218	3_84_00218	17_92_00324	16_08_00314
gldA_2	Glycerol dehydrogenase	29	29	1103	1103	1103	1	1	1	1	10_02_03599	11_02_03621	14_02_03135	15_02_03280	17_02_03755	31_02_03610	34_02_03600	38_02_03490	45_02_03693	46_02_03462	52_02_03648	53_02_03519	54_02_03302	N11_03724	33_09_03544	5_91_03584	1_90_03549	12_84_03441	17_84_03370	23_83_03286	25_83_03158	26_84_03198	2_85_03663	30_83_03536	33_84_03454	38_84_03419	3_84_03372	17_92_03240	16_08_03419
xapA	Purine nucleoside phosphorylase 2	29	29	833	833	833	1	1	1	1	10_02_04208	11_02_04279	14_02_04105	15_02_04195	17_02_04370	31_02_04315	34_02_02963	38_02_04360	45_02_03057	46_02_04228	52_02_04380	53_02_02883	54_02_04254	N11_04248	33_09_03138	5_91_02905	1_90_03437	12_84_04115	17_84_04331	23_83_04101	25_83_04015	26_84_04203	2_85_03239	30_83_04202	33_84_03193	38_84_03399	3_84_04070	17_92_03220	16_08_04340
group_1460	hypothetical protein	29	29	290	290	290	1	1	1	1	10_02_00238	11_02_02755	14_02_01405	15_02_03088	17_02_01062	31_02_01391	34_02_01390	38_02_01874	45_02_01260	46_02_02563	52_02_01834	53_02_02493	54_02_01112	N11_01998	33_09_01492	5_91_02418	1_90_02673	12_84_00331	17_84_01657	23_83_02399	25_83_02244	26_84_00708	2_85_01918	30_83_02351	33_84_01165	38_84_01363	3_84_00678	17_92_00862	16_08_02017
group_1461	hypothetical protein	29	29	2945	2945	2945	1	1	1	1	10_02_00389	11_02_00066	14_02_01069	15_02_00761	17_02_01993	31_02_02673	34_02_01819	38_02_02436	45_02_01689	46_02_01513	52_02_01448	53_02_01329	54_02_01740	N11_01306	33_09_02495	5_91_01316	1_90_01678	12_84_01817	17_84_02837	23_83_01853	25_83_02860	26_84_01399	2_85_01613	30_83_01162	33_84_01336	38_84_02308	3_84_01288	17_92_01392	16_08_01473
group_1462	hypothetical protein	29	29	635	635	635	1	1	1	1	10_02_00123	11_02_02639	14_02_01520	15_02_02479	17_02_01177	31_02_01276	34_02_01275	38_02_01759	45_02_01145	46_02_02678	52_02_01719	53_02_02378	54_02_01227	N11_01883	33_09_01607	5_91_02533	1_90_02788	12_84_00446	17_84_01542	23_83_02283	25_83_02359	26_84_00823	2_85_01802	30_83_02467	33_84_01050	38_84_01248	3_84_00793	17_92_00747	16_08_01902
torR	TorCAD operon transcriptional regulatory protein TorR	29	29	728	728	728	1	1	1	1	10_02_03906	11_02_03989	14_02_03676	15_02_04013	17_02_04309	31_02_04249	34_02_04184	38_02_04070	45_02_04142	46_02_03914	52_02_04141	53_02_04326	54_02_04011	N11_04056	33_09_04119	5_91_04120	1_90_04130	12_84_03999	17_84_04099	23_83_03919	25_83_03833	26_84_03959	2_85_03993	30_83_03976	33_84_03732	38_84_04063	3_84_04434	17_92_03992	16_08_03565
aceF	Dihydrolipoyllysine-residue acetyltransferase component of pyruvate dehydrogenase complex	29	29	1889	1889	1889	1	1	1	1	10_02_03095	11_02_03107	14_02_03152	15_02_02311	17_02_01535	31_02_03333	34_02_03487	38_02_01467	45_02_03362	46_02_03001	52_02_03271	53_02_03416	54_02_03025	N11_03354	33_09_03441	5_91_03380	1_90_03158	12_84_00738	17_84_03479	23_83_03058	25_83_02691	26_84_00586	2_85_03149	30_83_03205	33_84_02926	38_84_03124	3_84_02933	17_92_02969	16_08_03076
pyrD	Dihydroorotate dehydrogenase (quinone)	29	29	1010	1010	1010	1	1	1	1	10_02_00055	11_02_02448	14_02_01588	15_02_02547	17_02_01245	31_02_01208	34_02_01207	38_02_01691	45_02_01077	46_02_03133	52_02_01651	53_02_02310	54_02_01295	N11_01815	33_09_01675	5_91_03640	1_90_03605	12_84_00514	17_84_01474	23_83_02215	25_83_03442	26_84_00891	2_85_01734	30_83_02535	33_84_00982	38_84_01180	3_84_00861	17_92_00679	16_08_01834
group_1466	hypothetical protein	29	29	122	122	122	1	1	1	1	10_02_02794	11_02_02375	14_02_01644	15_02_01741	17_02_00301	31_02_02537	34_02_02662	38_02_00639	45_02_00641	46_02_00299	52_02_02682	53_02_00301	54_02_02470	N11_02498	33_09_00640	5_91_02297	1_90_00185	12_84_02833	17_84_02458	23_83_01138	25_83_00563	26_84_02457	2_85_00846	30_83_01766	33_84_01978	38_84_01783	3_84_02043	17_92_02667	16_08_02476
group_1467	hypothetical protein	29	29	311	311	311	1	1	1	1	10_02_00983	11_02_00888	14_02_00485	15_02_00141	17_02_00442	31_02_00140	34_02_00499	38_02_00498	45_02_00500	46_02_00440	52_02_00140	53_02_00442	54_02_00059	N11_00499	33_09_00499	5_91_00224	1_90_00044	12_84_02246	17_84_01293	23_83_00497	25_83_00622	26_84_02413	2_85_00051	30_83_00497	33_84_04296	38_84_00044	3_84_00044	17_92_00499	16_08_00140
lysO	Lysine exporter LysO	29	29	899	899	899	1	1	1	1	10_02_00835	11_02_02511	14_02_03818	15_02_03724	17_02_01308	31_02_01145	34_02_01144	38_02_01628	45_02_01014	46_02_03196	52_02_01588	53_02_04118	54_02_01358	N11_01752	33_09_01738	5_91_00076	1_90_03870	12_84_00577	17_84_01411	23_83_03765	25_83_03546	26_84_00954	2_85_03779	30_83_03821	33_84_00919	38_84_01117	3_84_03726	17_92_00616	16_08_03937
yghA	putative oxidoreductase YghA	29	29	884	884	884	1	1	1	1	10_02_02872	11_02_02943	14_02_02346	15_02_03186	17_02_03395	31_02_03159	34_02_03273	38_02_03171	45_02_03188	46_02_02837	52_02_03106	53_02_03243	54_02_02852	N11_03131	33_09_03219	5_91_03166	1_90_02944	12_84_02912	17_84_03101	23_83_02835	25_83_02468	26_84_03256	2_85_02926	30_83_03041	33_84_02703	38_84_02910	3_84_03061	17_92_02795	16_08_02852
eutL	Ethanolamine utilization protein EutL	29	29	659	659	659	1	1	1	1	10_02_04173	11_02_04244	14_02_04070	15_02_04230	17_02_04335	31_02_04350	34_02_02998	38_02_04325	45_02_03022	46_02_04263	52_02_04345	53_02_02918	54_02_04289	N11_04282	33_09_03103	5_91_02940	1_90_03402	12_84_04081	17_84_04297	23_83_04135	25_83_04050	26_84_04169	2_85_03273	30_83_04168	33_84_03159	38_84_03365	3_84_04104	17_92_03186	16_08_04306
trmL_1	tRNA (cytidine(34)-2'-O)-methyltransferase	29	29	686	686	686	1	1	1	1	10_02_02256	11_02_00508	14_02_02837	15_02_01472	17_02_02492	31_02_00692	34_02_00691	38_02_01318	45_02_02772	46_02_00714	52_02_01020	53_02_01502	54_02_00612	N11_01132	33_09_01317	5_91_01101	1_90_00862	12_84_00887	17_84_00436	23_83_00594	25_83_01173	26_84_00437	2_85_02601	30_83_00977	33_84_03292	38_84_00989	3_84_02784	17_92_02102	16_08_00691
group_1472	hypothetical protein	29	29	698	698	698	1	1	1	1	10_02_03938	11_02_04022	14_02_03644	15_02_04045	17_02_04276	31_02_04217	34_02_04216	38_02_04102	45_02_04175	46_02_03881	52_02_04174	53_02_04294	54_02_04043	N11_04023	33_09_04087	5_91_04087	1_90_04163	12_84_03966	17_84_04131	23_83_03952	25_83_03800	26_84_03991	2_85_03960	30_83_04009	33_84_03765	38_84_04096	3_84_04145	17_92_04024	16_08_03643
group_1473	hypothetical protein	29	29	335	335	335	1	1	1	1	10_02_03403	11_02_03425	14_02_02939	15_02_04000	17_02_02162	31_02_01022	34_02_01021	38_02_00988	45_02_03497	46_02_01044	52_02_00688	53_02_01832	54_02_00942	N11_00802	33_09_00987	5_91_00771	1_90_00532	12_84_03144	17_84_00106	23_83_00924	25_83_01503	26_84_00107	2_85_02742	30_83_00647	33_84_00739	38_84_00659	3_84_01640	17_92_03438	16_08_01021
yqjG	Glutathionyl-hydroquinone reductase YqjG	29	29	986	986	986	1	1	1	1	10_02_02949	11_02_02866	14_02_02269	15_02_03929	17_02_03318	31_02_03082	34_02_03350	38_02_03248	45_02_03111	46_02_02760	52_02_03029	53_02_03166	54_02_02775	N11_03208	33_09_03297	5_91_03243	1_90_03021	12_84_02989	17_84_03178	23_83_02912	25_83_02545	26_84_03333	2_85_03003	30_83_02964	33_84_02780	38_84_02987	3_84_02984	17_92_02718	16_08_02929
psiF	Phosphate starvation-inducible protein PsiF	29	29	320	320	320	1	1	1	1	10_02_00400	11_02_00077	14_02_01080	15_02_00772	17_02_01982	31_02_02662	34_02_01808	38_02_02447	45_02_01678	46_02_01524	52_02_01437	53_02_01318	54_02_01729	N11_01317	33_09_02484	5_91_01327	1_90_01667	12_84_01806	17_84_02826	23_83_01864	25_83_02849	26_84_01388	2_85_01602	30_83_01173	33_84_01347	38_84_02319	3_84_01277	17_92_01403	16_08_01484
eno	Enolase	29	29	1298	1298	1298	1	1	1	1	10_02_01986	11_02_01861	14_02_00216	15_02_01288	17_02_03138	31_02_02020	34_02_02446	38_02_02963	45_02_02402	46_02_02035	52_02_02464	53_02_02836	54_02_02250	N11_03010	33_09_02690	5_91_02829	1_90_02334	12_84_02072	17_84_02261	23_83_02564	25_83_01829	26_84_01995	2_85_02170	30_83_02781	33_84_02437	38_84_02637	3_84_02547	17_92_01918	16_08_02344
ydgA	Protein YdgA	29	29	1508	1508	1508	1	1	1	1	10_02_01174	11_02_01079	14_02_00676	15_02_00332	17_02_00633	31_02_00331	34_02_00308	38_02_00307	45_02_00309	46_02_00631	52_02_00332	53_02_00633	54_02_00250	N11_00308	33_09_00308	5_91_00415	1_90_01223	12_84_02437	17_84_01102	23_83_00306	25_83_00813	26_84_02222	2_85_00242	30_83_00306	33_84_00319	38_84_00235	3_84_00235	17_92_00307	16_08_00331
group_1478	hypothetical protein	29	29	362	362	362	1	1	1	1	10_02_02412	11_02_00665	14_02_02681	15_02_01628	17_02_02336	31_02_00848	34_02_00847	38_02_01162	45_02_02616	46_02_00870	52_02_00864	53_02_01658	54_02_00768	N11_00976	33_09_01161	5_91_00945	1_90_00706	12_84_01043	17_84_00280	23_83_00750	25_83_01329	26_84_00281	2_85_02445	30_83_00821	33_84_00565	38_84_00833	3_84_01466	17_92_02258	16_08_00847
mliC	Membrane-bound lysozyme inhibitor of C-type lysozyme	29	29	362	362	362	1	1	1	1	10_02_01155	11_02_01060	14_02_00657	15_02_00313	17_02_00614	31_02_00312	34_02_00327	38_02_00326	45_02_00328	46_02_00612	52_02_00313	53_02_00614	54_02_00231	N11_00327	33_09_00327	5_91_00396	1_90_01242	12_84_02418	17_84_01121	23_83_00325	25_83_00794	26_84_02241	2_85_00223	30_83_00325	33_84_00338	38_84_00216	3_84_00216	17_92_00326	16_08_00312
ydiV_1	Anti-FlhC(2)FlhD(4) factor YdiV	29	29	713	713	713	1	1	1	1	10_02_01052	11_02_00957	14_02_00554	15_02_00210	17_02_00511	31_02_00209	34_02_00430	38_02_00429	45_02_00431	46_02_00509	52_02_00209	53_02_00511	54_02_00128	N11_00430	33_09_00430	5_91_00293	1_90_01345	12_84_02315	17_84_01224	23_83_00428	25_83_00691	26_84_02344	2_85_00120	30_83_00428	33_84_00441	38_84_00113	3_84_00113	17_92_00429	16_08_00209
rssB	Regulator of RpoS	29	29	1013	1013	1013	1	1	1	1	10_02_04368	11_02_02379	14_02_04343	15_02_02971	17_02_00944	31_02_01509	34_02_01508	38_02_01992	45_02_01379	46_02_02445	52_02_01953	53_02_02613	54_02_00994	N11_02117	33_09_01374	5_91_02301	1_90_02555	12_84_00212	17_84_01775	23_83_02517	25_83_04286	26_84_00590	2_85_02036	30_83_02234	33_84_01284	38_84_01482	3_84_00559	17_92_00982	16_08_02136
hmrR_1	HTH-type transcriptional regulator HmrR	29	29	332	332	332	1	1	1	1	10_02_03446	11_02_03468	14_02_02982	15_02_04327	17_02_02205	31_02_00979	34_02_00978	38_02_01031	45_02_03540	46_02_01001	52_02_00731	53_02_01789	54_02_00899	N11_00845	33_09_01030	5_91_00814	1_90_00575	12_84_03187	17_84_00149	23_83_00881	25_83_01460	26_84_00150	2_85_02699	30_83_00690	33_84_00696	38_84_00702	3_84_01597	17_92_03482	16_08_00978
rbsD	D-ribose pyranase	29	29	419	419	419	1	1	1	1	10_02_03956	11_02_04040	14_02_03626	15_02_04063	17_02_04258	31_02_04199	34_02_04234	38_02_04120	45_02_04193	46_02_03863	52_02_04192	53_02_04276	54_02_04061	N11_04005	33_09_04069	5_91_04069	1_90_04181	12_84_03948	17_84_04149	23_83_03970	25_83_03782	26_84_04009	2_85_03942	30_83_04027	33_84_03783	38_84_04114	3_84_04163	17_92_04042	16_08_03661
argT	Lysine/arginine/ornithine-binding periplasmic protein	29	29	782	782	782	1	1	1	1	10_02_03857	11_02_03878	14_02_03582	15_02_03842	17_02_04138	31_02_04092	34_02_04074	38_02_03948	45_02_03958	46_02_03819	52_02_04037	53_02_04169	54_02_03745	N11_03961	33_09_04018	5_91_04025	1_90_04081	12_84_04040	17_84_03902	23_83_03816	25_83_03590	26_84_03774	2_85_03898	30_83_03872	33_84_03684	38_84_03871	3_84_03770	17_92_03861	16_08_03988
rlmL	Ribosomal RNA large subunit methyltransferase K/L	29	29	2108	2108	2108	1	1	1	1	10_02_00058	11_02_02445	14_02_01585	15_02_02544	17_02_01242	31_02_01211	34_02_01210	38_02_01694	45_02_01080	46_02_03130	52_02_01654	53_02_02313	54_02_01292	N11_01818	33_09_01672	5_91_03637	1_90_03602	12_84_00511	17_84_01477	23_83_02218	25_83_03445	26_84_00888	2_85_01737	30_83_02532	33_84_00985	38_84_01183	3_84_00858	17_92_00682	16_08_01837
rspB	Starvation-sensing protein RspB	29	29	1019	1019	1019	1	1	1	1	10_02_01213	11_02_01118	14_02_01951	15_02_00371	17_02_00672	31_02_00370	34_02_00269	38_02_00268	45_02_00270	46_02_02433	52_02_00371	53_02_00672	54_02_00289	N11_00269	33_09_00269	5_91_00454	1_90_01184	12_84_02476	17_84_01063	23_83_00267	25_83_00852	26_84_02183	2_85_00281	30_83_00267	33_84_00280	38_84_00274	3_84_00274	17_92_00268	16_08_00371
pyrG	CTP synthase	29	29	1637	1637	1637	1	1	1	1	10_02_01985	11_02_01860	14_02_00217	15_02_01289	17_02_03139	31_02_02019	34_02_02445	38_02_02964	45_02_02403	46_02_02036	52_02_02463	53_02_02837	54_02_02249	N11_03011	33_09_02689	5_91_02830	1_90_02333	12_84_02073	17_84_02260	23_83_02563	25_83_01830	26_84_01996	2_85_02169	30_83_02782	33_84_02436	38_84_02636	3_84_02546	17_92_01919	16_08_02345
mlaA	Intermembrane phospholipid transport system lipoprotein MlaA	29	29	755	755	755	1	1	1	1	10_02_04426	11_02_04447	14_02_04432	15_02_04480	17_02_04472	31_02_04471	34_02_04476	38_02_04459	45_02_04479	46_02_04414	52_02_04455	53_02_04484	54_02_04480	N11_04392	33_09_04433	5_91_02873	1_90_04668	12_84_04298	17_84_04520	23_83_04354	25_83_04373	26_84_04416	2_85_04352	30_83_04335	33_84_04369	38_84_04470	3_84_04338	17_92_04468	16_08_04439
ytfF	Inner membrane protein YtfF	29	29	965	965	965	1	1	1	1	10_02_02452	11_02_00705	14_02_02641	15_02_01668	17_02_02296	31_02_00888	34_02_00887	38_02_01122	45_02_02576	46_02_00910	52_02_00824	53_02_01698	54_02_00808	N11_00936	33_09_01121	5_91_00905	1_90_00666	12_84_01083	17_84_00240	23_83_00790	25_83_01369	26_84_00241	2_85_02405	30_83_00781	33_84_00605	38_84_00793	3_84_01506	17_92_02298	16_08_00887
yohC	Inner membrane protein YohC	29	29	587	587	587	1	1	1	1	10_02_02560	11_02_02141	14_02_01878	15_02_01975	17_02_00066	31_02_02302	34_02_02896	38_02_00874	45_02_00875	46_02_00064	52_02_02915	53_02_00066	54_02_02704	N11_02732	33_09_00874	5_91_02062	1_90_00419	12_84_02599	17_84_02691	23_83_01371	25_83_00329	26_84_02690	2_85_00612	30_83_01533	33_84_01744	38_84_01549	3_84_01809	17_92_02434	16_08_02709
group_1491	hypothetical protein	29	29	290	290	290	1	1	1	1	10_02_01114	11_02_01019	14_02_00616	15_02_00272	17_02_00573	31_02_00271	34_02_00368	38_02_00367	45_02_00369	46_02_00571	52_02_00271	53_02_00573	54_02_00190	N11_00368	33_09_00368	5_91_00355	1_90_01283	12_84_02377	17_84_01162	23_83_00366	25_83_00753	26_84_02282	2_85_00182	30_83_00366	33_84_00379	38_84_00175	3_84_00175	17_92_00367	16_08_00271
gatC_2	PTS system galactitol-specific EIIC component	29	29	1313	1313	1313	1	1	1	1	10_02_01337	11_02_01242	14_02_02074	15_02_00495	17_02_00796	31_02_00494	34_02_00145	38_02_00145	45_02_00145	46_02_02309	52_02_00495	53_02_00796	54_02_00414	N11_00145	33_09_00145	5_91_00578	1_90_01060	12_84_00064	17_84_00940	23_83_00145	25_83_00975	26_84_02820	2_85_00404	30_83_00145	33_84_00145	38_84_00409	3_84_00411	17_92_00146	16_08_00493
thrB	Homoserine kinase	29	29	929	929	929	1	1	1	1	10_02_02254	11_02_00506	14_02_02839	15_02_01470	17_02_02494	31_02_00690	34_02_00689	38_02_01320	45_02_02774	46_02_00712	52_02_01022	53_02_01500	54_02_00610	N11_01134	33_09_01319	5_91_01103	1_90_00864	12_84_00885	17_84_00438	23_83_00592	25_83_01171	26_84_00439	2_85_02603	30_83_00979	33_84_03294	38_84_00991	3_84_02786	17_92_02100	16_08_00689
glnB	Nitrogen regulatory protein P-II 1	29	29	338	338	338	1	1	1	1	10_02_03222	11_02_03244	14_02_02465	15_02_02927	17_02_03513	31_02_03460	34_02_03154	38_02_03340	45_02_02866	46_02_03312	52_02_03406	53_02_03074	54_02_03152	N11_03575	33_09_02947	5_91_03047	1_90_03296	12_84_03291	17_84_03269	23_83_03185	25_83_02965	26_84_03049	2_85_03379	30_83_03387	33_84_03054	38_84_03260	3_84_03223	17_92_03080	16_08_03269
group_1495	hypothetical protein	29	29	278	278	278	1	1	1	1	10_02_04340	11_02_02407	14_02_04315	15_02_02999	17_02_00972	31_02_01481	34_02_01480	38_02_01964	45_02_01350	46_02_02473	52_02_01924	53_02_02584	54_02_01023	N11_02088	33_09_01403	5_91_02329	1_90_02584	12_84_00241	17_84_01747	23_83_02489	25_83_04314	26_84_00619	2_85_02008	30_83_02262	33_84_01255	38_84_01453	3_84_00588	17_92_00953	16_08_02108
group_1496	hypothetical protein	29	29	1403	1403	1403	1	1	1	1	10_02_02645	11_02_02227	14_02_01792	15_02_01889	17_02_00152	31_02_02388	34_02_02810	38_02_00787	45_02_00789	46_02_00150	52_02_02830	53_02_00152	54_02_02618	N11_02646	33_09_00788	5_91_02148	1_90_00333	12_84_02684	17_84_02606	23_83_01286	25_83_00414	26_84_02605	2_85_00697	30_83_01618	33_84_01829	38_84_01634	3_84_01894	17_92_02519	16_08_02624
group_1497	hypothetical protein	29	29	248	248	248	1	1	1	1	10_02_00126	11_02_02636	14_02_01517	15_02_02476	17_02_01174	31_02_01279	34_02_01278	38_02_01762	45_02_01148	46_02_02675	52_02_01722	53_02_02381	54_02_01224	N11_01886	33_09_01604	5_91_02530	1_90_02785	12_84_00443	17_84_01545	23_83_02286	25_83_02356	26_84_00820	2_85_01805	30_83_02464	33_84_01053	38_84_01251	3_84_00790	17_92_00750	16_08_01905
glgC	Glucose-1-phosphate adenylyltransferase	29	29	1295	1295	1295	1	1	1	1	10_02_01768	11_02_01674	14_02_00947	15_02_02136	17_02_02832	31_02_01801	34_02_02227	38_02_02084	45_02_01898	46_02_01161	52_02_02045	53_02_01969	54_02_02150	N11_02409	33_09_02099	5_91_01712	1_90_02115	12_84_01421	17_84_02043	23_83_01523	25_83_00089	26_84_01712	2_85_01042	30_83_02142	33_84_02305	38_84_01979	3_84_02415	17_92_01074	16_08_01157
emrB	Multidrug export protein EmrB	29	29	1538	1538	1538	1	1	1	1	10_02_02119	11_02_01996	14_02_00082	15_02_01153	17_02_03002	31_02_02157	34_02_02580	38_02_02826	45_02_02268	46_02_01902	52_02_02600	53_02_02700	54_02_02385	N11_02878	33_09_02824	5_91_02694	1_90_02469	12_84_01936	17_84_02399	23_83_02703	25_83_01691	26_84_01857	2_85_02307	30_83_02644	33_84_02571	38_84_02776	3_84_02685	17_92_01783	16_08_02209
sspH2	E3 ubiquitin-protein ligase SspH2	29	29	890	2420	2224	1	1	1	1	10_02_00249	11_02_02744	14_02_01394	15_02_03077	17_02_01051	31_02_01402	34_02_01401	38_02_01885	45_02_01271	46_02_02552	52_02_01845	53_02_02504	54_02_01101	N11_02009	33_09_01481	5_91_02407	1_90_02662	12_84_00320	17_84_01668	23_83_02410	25_83_02233	26_84_00697	2_85_01929	30_83_02340	33_84_01176	38_84_01374	3_84_00667	17_92_00874	16_08_02029
group_1500	hypothetical protein	29	29	1487	1487	1487	1	1	1	1	10_02_02785	11_02_02366	14_02_01653	15_02_01750	17_02_00292	31_02_02528	34_02_02671	38_02_00648	45_02_00650	46_02_00290	52_02_02691	53_02_00292	54_02_02479	N11_02507	33_09_00649	5_91_02288	1_90_00194	12_84_02824	17_84_02467	23_83_01147	25_83_00554	26_84_02466	2_85_00837	30_83_01757	33_84_01969	38_84_01774	3_84_02034	17_92_02658	16_08_02485
flgF	Flagellar basal-body rod protein FlgF	29	29	755	755	755	1	1	1	1	10_02_00887	11_02_00792	14_02_00389	15_02_00045	17_02_00346	31_02_00044	34_02_00595	38_02_00594	45_02_00596	46_02_00344	52_02_00044	53_02_00346	54_02_03900	N11_00595	33_09_00595	5_91_00128	1_90_00140	12_84_03720	17_84_03618	23_83_01093	25_83_03261	26_84_03880	2_85_00891	30_83_01811	33_84_02023	38_84_01828	3_84_02088	17_92_03544	16_08_00044
ilvN	Acetolactate synthase isozyme 1 small subunit	29	29	290	290	290	1	1	1	1	10_02_01499	11_02_01405	14_02_04293	15_02_02619	17_02_02563	31_02_01532	34_02_01958	38_02_02353	45_02_02167	46_02_01430	52_02_02314	53_02_02238	54_02_01881	N11_02140	33_09_01830	5_91_01981	1_90_01845	12_84_01174	17_84_01796	23_83_01770	25_83_04141	26_84_01465	2_85_01289	30_83_01895	33_84_04122	38_84_02226	3_84_02168	17_92_01321	16_08_01405
jefA	Drug efflux pump JefA	29	29	1208	1208	1208	1	1	1	1	10_02_02028	11_02_01903	14_02_00174	15_02_01246	17_02_03096	31_02_02062	34_02_02488	38_02_02921	45_02_02360	46_02_01993	52_02_02506	53_02_02793	54_02_02292	N11_02968	33_09_02732	5_91_02787	1_90_02376	12_84_02029	17_84_02303	23_83_02606	25_83_01787	26_84_01953	2_85_02212	30_83_02739	33_84_02479	38_84_02680	3_84_02590	17_92_01876	16_08_02302
proB	Glutamate 5-kinase	29	29	1103	1103	1103	1	1	1	1	10_02_00338	11_02_00015	14_02_01018	15_02_00710	17_02_02044	31_02_02724	34_02_01870	38_02_02385	45_02_01740	46_02_01462	52_02_01499	53_02_01380	54_02_01791	N11_01255	33_09_02546	5_91_01181	1_90_01813	12_84_04415	17_84_02954	23_83_04282	25_83_01921	26_84_01077	2_85_04274	30_83_01045	33_84_04579	38_84_03990	3_84_03944	17_92_04424	16_08_04358
pgpB	Phosphatidylglycerophosphatase B	29	29	764	764	764	1	1	1	1	10_02_01441	11_02_01346	14_02_02178	15_02_00599	17_02_00900	31_02_00598	34_02_00041	38_02_00041	45_02_00041	46_02_02205	52_02_00599	53_02_00900	54_02_00518	N11_00041	33_09_00041	5_91_00682	1_90_00956	12_84_00168	17_84_00836	23_83_00041	25_83_01079	26_84_02924	2_85_00508	30_83_00041	33_84_00041	38_84_00513	3_84_00515	17_92_00041	16_08_00597
cpxR	Transcriptional regulatory protein CpxR	29	29	698	698	698	1	1	1	1	10_02_03560	11_02_03582	14_02_03096	15_02_03319	17_02_03716	31_02_03649	34_02_03639	38_02_03529	45_02_03654	46_02_03501	52_02_03609	53_02_03558	54_02_03341	N11_03685	33_09_03583	5_91_03545	1_90_03510	12_84_03402	17_84_03409	23_83_03325	25_83_03119	26_84_03159	2_85_03624	30_83_03497	33_84_03415	38_84_03458	3_84_03333	17_92_03320	16_08_03380
group_1507	hypothetical protein	29	29	875	875	875	1	1	1	1	10_02_02748	11_02_02330	14_02_01689	15_02_01786	17_02_00255	31_02_02491	34_02_02707	38_02_00684	45_02_00686	46_02_00253	52_02_02727	53_02_00255	54_02_02515	N11_02543	33_09_00685	5_91_02251	1_90_00230	12_84_02787	17_84_02503	23_83_01183	25_83_00517	26_84_02502	2_85_00800	30_83_01721	33_84_01932	38_84_01737	3_84_01997	17_92_02622	16_08_02521
yjjX	Inosine/xanthosine triphosphatase	29	29	515	515	515	1	1	1	1	10_02_02272	11_02_00524	14_02_02821	15_02_01488	17_02_02476	31_02_00708	34_02_00707	38_02_01302	45_02_02756	46_02_00730	52_02_01004	53_02_01518	54_02_00628	N11_01116	33_09_01301	5_91_01085	1_90_00846	12_84_00903	17_84_00420	23_83_00610	25_83_01189	26_84_00421	2_85_02585	30_83_00961	33_84_03276	38_84_00973	3_84_02768	17_92_02118	16_08_00707
group_1509	hypothetical protein	29	29	344	344	344	1	1	1	1	10_02_01355	11_02_01260	14_02_02092	15_02_00513	17_02_00814	31_02_00512	34_02_00127	38_02_00127	45_02_00127	46_02_02291	52_02_00513	53_02_00814	54_02_00432	N11_00127	33_09_00127	5_91_00596	1_90_01042	12_84_00082	17_84_00922	23_83_00127	25_83_00993	26_84_02838	2_85_00422	30_83_00127	33_84_00127	38_84_00427	3_84_00429	17_92_00128	16_08_00511
cspA	Cold shock protein CspA	29	29	212	212	212	1	1	1	1	10_02_01661	11_02_01567	14_02_00840	15_02_02781	17_02_02725	31_02_01694	34_02_02120	38_02_02191	45_02_02005	46_02_01268	52_02_02152	53_02_02076	54_02_02043	N11_02302	33_09_01992	5_91_01819	1_90_02007	12_84_01314	17_84_01936	23_83_01630	25_83_00196	26_84_01605	2_85_01149	30_83_02035	33_84_02198	38_84_02086	3_84_02308	17_92_01181	16_08_01265
cysH_2	Phosphoadenosine phosphosulfate reductase	29	29	734	734	734	1	1	1	1	10_02_01993	11_02_01868	14_02_00209	15_02_01281	17_02_03131	31_02_02027	34_02_02453	38_02_02956	45_02_02395	46_02_02028	52_02_02471	53_02_02829	54_02_02257	N11_03003	33_09_02697	5_91_02822	1_90_02341	12_84_02065	17_84_02268	23_83_02571	25_83_01822	26_84_01988	2_85_02177	30_83_02774	33_84_02444	38_84_02644	3_84_02554	17_92_01911	16_08_02337
thiG	Thiazole synthase	29	29	770	770	770	1	1	1	1	10_02_04387	11_02_04399	14_02_04359	15_02_04442	17_02_04431	31_02_04427	34_02_04437	38_02_04418	45_02_04437	46_02_04398	52_02_04441	53_02_04444	54_02_04409	N11_04378	33_09_04419	5_91_04499	1_90_04564	12_84_04221	17_84_04481	23_83_04310	25_83_04332	26_84_04337	2_85_04336	30_83_04321	33_84_04317	38_84_04391	3_84_04259	17_92_04452	16_08_04395
lpxB	Lipid-A-disaccharide synthase	29	29	1148	1148	1148	1	1	1	1	10_02_03178	11_02_03024	14_02_03443	15_02_02228	17_02_01618	31_02_03416	34_02_03404	38_02_01550	45_02_03445	46_02_02918	52_02_03188	53_02_03499	54_02_03108	N11_03437	33_09_03524	5_91_03297	1_90_03075	12_84_00655	17_84_03684	23_83_03141	25_83_02774	26_84_03642	2_85_03232	30_83_03122	33_84_03009	38_84_03041	3_84_03471	17_92_03052	16_08_03159
ahpC_2	Alkyl hydroperoxide reductase C	29	29	563	563	563	1	1	1	1	10_02_00619	11_02_00296	14_02_01299	15_02_00991	17_02_01763	31_02_02937	34_02_01589	38_02_02667	45_02_01459	46_02_01743	52_02_01218	53_02_01099	54_02_01510	N11_01536	33_09_02265	5_91_01546	1_90_01448	12_84_01587	17_84_00648	23_83_02083	25_83_02012	26_84_01169	2_85_01383	30_83_01392	33_84_01566	38_84_02538	3_84_01058	17_92_01622	16_08_01703
ruvB	Holliday junction ATP-dependent DNA helicase RuvB	29	29	1010	1010	1010	1	1	1	1	10_02_00226	11_02_02767	14_02_01417	15_02_03100	17_02_01074	31_02_01379	34_02_01378	38_02_01862	45_02_01248	46_02_02575	52_02_01822	53_02_02481	54_02_01124	N11_01986	33_09_01504	5_91_02430	1_90_02685	12_84_00343	17_84_01645	23_83_02387	25_83_02256	26_84_00720	2_85_01906	30_83_02363	33_84_01153	38_84_01351	3_84_00690	17_92_00850	16_08_02005
yhhT	Putative transport protein YhhT	29	29	1049	1049	1049	1	1	1	1	10_02_01724	11_02_01630	14_02_00903	15_02_02092	17_02_02788	31_02_01757	34_02_02183	38_02_02128	45_02_01942	46_02_01205	52_02_02089	53_02_02013	54_02_02106	N11_02365	33_09_02055	5_91_01756	1_90_02071	12_84_01377	17_84_01999	23_83_01567	25_83_00133	26_84_01668	2_85_01086	30_83_02098	33_84_02261	38_84_02023	3_84_02371	17_92_01118	16_08_01201
group_1517	hypothetical protein	29	29	383	383	383	1	1	1	1	10_02_00795	11_02_02551	14_02_03858	15_02_03764	17_02_01348	31_02_01105	34_02_01104	38_02_01588	45_02_00974	46_02_03236	52_02_01548	53_02_04078	54_02_01398	N11_01712	33_09_01778	5_91_00035	1_90_03911	12_84_00617	17_84_01371	23_83_03725	25_83_03506	26_84_00994	2_85_03819	30_83_03781	33_84_00879	38_84_01077	3_84_03686	17_92_00576	16_08_03897
rfbF	Glucose-1-phosphate cytidylyltransferase	29	29	773	773	773	1	1	1	1	10_02_02652	11_02_02234	14_02_01785	15_02_01882	17_02_00159	31_02_02395	34_02_02803	38_02_00780	45_02_00782	46_02_00157	52_02_02823	53_02_00159	54_02_02611	N11_02639	33_09_00781	5_91_02155	1_90_00326	12_84_02691	17_84_02599	23_83_01279	25_83_00421	26_84_02598	2_85_00704	30_83_01625	33_84_01836	38_84_01641	3_84_01901	17_92_02526	16_08_02617
alsT_2	Amino-acid carrier protein AlsT	29	29	1433	1433	1433	1	1	1	1	10_02_00052	11_02_02451	14_02_01591	15_02_02550	17_02_01248	31_02_01205	34_02_01204	38_02_01688	45_02_01074	46_02_03136	52_02_01648	53_02_02307	54_02_01298	N11_01812	33_09_01678	5_91_03643	1_90_03608	12_84_00517	17_84_01471	23_83_02212	25_83_03439	26_84_00894	2_85_01731	30_83_02538	33_84_00979	38_84_01177	3_84_00864	17_92_00676	16_08_01831
msrB	Peptide methionine sulfoxide reductase MsrB	29	29	413	413	413	1	1	1	1	10_02_00998	11_02_00903	14_02_00500	15_02_00156	17_02_00457	31_02_00155	34_02_00484	38_02_00483	45_02_00485	46_02_00455	52_02_00155	53_02_00457	54_02_00074	N11_00484	33_09_00484	5_91_00239	1_90_00029	12_84_02261	17_84_01278	23_83_00482	25_83_00637	26_84_02398	2_85_00066	30_83_00482	33_84_00495	38_84_00059	3_84_00059	17_92_00483	16_08_00155
ais	Lipopolysaccharide core heptose(II)-phosphate phosphatase	29	29	605	605	605	1	1	1	1	10_02_04232	11_02_03963	14_02_03722	15_02_04112	17_02_04230	31_02_04171	34_02_04159	38_02_04149	45_02_04095	46_02_03960	52_02_04094	53_02_04248	54_02_03986	N11_04081	33_09_04145	5_91_04167	1_90_04209	12_84_03920	17_84_04074	23_83_03894	25_83_03754	26_84_03913	2_85_04046	30_83_03951	33_84_03811	38_84_04163	3_84_03834	17_92_04091	16_08_04129
glpR	Glycerol-3-phosphate regulon repressor	29	29	758	758	758	1	1	1	1	10_02_01781	11_02_01687	14_02_00960	15_02_02149	17_02_02845	31_02_01814	34_02_02240	38_02_02071	45_02_01885	46_02_01148	52_02_02032	53_02_01956	54_02_02163	N11_02422	33_09_02112	5_91_01699	1_90_02128	12_84_01434	17_84_02056	23_83_01510	25_83_00076	26_84_01725	2_85_01029	30_83_02155	33_84_02318	38_84_01966	3_84_02428	17_92_01061	16_08_01144
srlR_3	Glucitol operon repressor	29	29	773	773	773	1	1	1	1	10_02_02098	11_02_01973	14_02_00104	15_02_01176	17_02_03026	31_02_02132	34_02_02558	38_02_02851	45_02_02290	46_02_01923	52_02_02576	53_02_02723	54_02_02362	N11_02898	33_09_02802	5_91_02717	1_90_02446	12_84_01957	17_84_02375	23_83_02678	25_83_01715	26_84_01881	2_85_02284	30_83_02667	33_84_02551	38_84_02752	3_84_02662	17_92_01806	16_08_02232
ygaV	putative HTH-type transcriptional regulator YgaV	29	29	299	299	299	1	1	1	1	10_02_02138	11_02_02015	14_02_00063	15_02_01134	17_02_02983	31_02_02176	34_02_02599	38_02_02807	45_02_02249	46_02_01883	52_02_02619	53_02_02681	54_02_02404	N11_02859	33_09_02843	5_91_02675	1_90_02488	12_84_01917	17_84_02418	23_83_02722	25_83_01672	26_84_01838	2_85_02326	30_83_02625	33_84_02590	38_84_02795	3_84_02704	17_92_01764	16_08_02190
ycbU	putative fimbrial-like protein YcbU	29	29	545	545	545	1	1	1	1	10_02_02231	11_02_00483	14_02_02862	15_02_01447	17_02_02517	31_02_00667	34_02_00666	38_02_01343	45_02_02797	46_02_00689	52_02_01045	53_02_01477	54_02_00587	N11_01157	33_09_01342	5_91_01126	1_90_00887	12_84_00862	17_84_00461	23_83_00569	25_83_01148	26_84_00462	2_85_02626	30_83_01002	33_84_03317	38_84_01014	3_84_02809	17_92_02077	16_08_00666
osmY_2	Osmotically-inducible protein Y	29	29	617	617	617	1	1	1	1	10_02_02291	11_02_00543	14_02_02802	15_02_01507	17_02_02457	31_02_00727	34_02_00726	38_02_01283	45_02_02737	46_02_00749	52_02_00985	53_02_01537	54_02_00647	N11_01097	33_09_01282	5_91_01066	1_90_00827	12_84_00922	17_84_00401	23_83_00629	25_83_01208	26_84_00402	2_85_02566	30_83_00942	33_84_03257	38_84_00954	3_84_02749	17_92_02137	16_08_00726
group_1527	hypothetical protein	29	29	1214	1214	1214	1	1	1	1	10_02_02632	11_02_02214	14_02_01805	15_02_01902	17_02_00139	31_02_02375	34_02_02823	38_02_00800	45_02_00802	46_02_00137	52_02_02843	53_02_00139	54_02_02631	N11_02659	33_09_00801	5_91_02135	1_90_00346	12_84_02671	17_84_02619	23_83_01299	25_83_00401	26_84_02618	2_85_00684	30_83_01605	33_84_01816	38_84_01621	3_84_01881	17_92_02506	16_08_02637
gltK	Glutamate/aspartate import permease protein GltK	29	29	674	674	674	1	1	1	1	10_02_00674	11_02_00351	14_02_04142	15_02_01046	17_02_01708	31_02_02882	34_02_01534	38_02_02722	45_02_01404	46_02_01798	52_02_01163	53_02_01044	54_02_01455	N11_01591	33_09_02210	5_91_01601	1_90_01393	12_84_01532	17_84_00593	23_83_02138	25_83_01957	26_84_01114	2_85_01328	30_83_01447	33_84_01621	38_84_02593	3_84_01003	17_92_01677	16_08_01758
group_1529	hypothetical protein	29	29	299	299	299	1	1	1	1	10_02_00344	11_02_00021	14_02_01024	15_02_00716	17_02_02038	31_02_02718	34_02_01864	38_02_02391	45_02_01734	46_02_01468	52_02_01493	53_02_01374	54_02_01785	N11_01261	33_09_02540	5_91_01271	1_90_01723	12_84_01862	17_84_02882	23_83_01807	25_83_02905	26_84_01444	2_85_01659	30_83_01116	33_84_01291	38_84_02263	3_84_01333	17_92_01346	16_08_01428
fruA_1	PTS system fructose-specific EIIB'BC component	29	29	1688	1688	1688	1	1	1	1	10_02_02525	11_02_02106	14_02_01913	15_02_02010	17_02_00031	31_02_02267	34_02_02931	38_02_00909	45_02_00910	46_02_00029	52_02_02950	53_02_00031	54_02_04379	N11_02767	33_09_00909	5_91_02027	1_90_00454	12_84_02564	17_84_02726	23_83_01406	25_83_04187	26_84_02725	2_85_00577	30_83_01498	33_84_04154	38_84_01514	3_84_01774	17_92_02399	16_08_02744
group_1531	hypothetical protein	29	29	362	362	362	1	1	1	1	10_02_00250	11_02_02743	14_02_01393	15_02_03076	17_02_01049	31_02_01403	34_02_01402	38_02_01886	45_02_01272	46_02_02551	52_02_01846	53_02_02506	54_02_01100	N11_02010	33_09_01480	5_91_02406	1_90_02661	12_84_00319	17_84_01669	23_83_02411	25_83_02232	26_84_00696	2_85_01930	30_83_02339	33_84_01177	38_84_01375	3_84_00666	17_92_00875	16_08_02030
rfbG	CDP-glucose 4,6-dehydratase	29	29	1079	1079	1079	1	1	1	1	10_02_02653	11_02_02235	14_02_01784	15_02_01881	17_02_00160	31_02_02396	34_02_02802	38_02_00779	45_02_00781	46_02_00158	52_02_02822	53_02_00160	54_02_02610	N11_02638	33_09_00780	5_91_02156	1_90_00325	12_84_02692	17_84_02598	23_83_01278	25_83_00422	26_84_02597	2_85_00705	30_83_01626	33_84_01837	38_84_01642	3_84_01902	17_92_02527	16_08_02616
group_1533	hypothetical protein	29	29	1085	1085	1085	1	1	1	1	10_02_02264	11_02_00516	14_02_02829	15_02_01480	17_02_02484	31_02_00700	34_02_00699	38_02_01310	45_02_02764	46_02_00722	52_02_01012	53_02_01510	54_02_00620	N11_01124	33_09_01309	5_91_01093	1_90_00854	12_84_00895	17_84_00428	23_83_00602	25_83_01181	26_84_00429	2_85_02593	30_83_00969	33_84_03284	38_84_00981	3_84_02776	17_92_02110	16_08_00699
arnD	putative 4-deoxy-4-formamido-L-arabinose-phosphoundecaprenol deformylase ArnD	29	29	899	899	899	1	1	1	1	10_02_04228	11_02_03967	14_02_03726	15_02_04116	17_02_04234	31_02_04175	34_02_04163	38_02_04145	45_02_04091	46_02_03964	52_02_04090	53_02_04252	54_02_03990	N11_04077	33_09_04141	5_91_04171	1_90_04205	12_84_03924	17_84_04078	23_83_03898	25_83_03758	26_84_03909	2_85_04050	30_83_03955	33_84_03807	38_84_04167	3_84_03830	17_92_04095	16_08_04125
cedA	Cell division activator CedA	29	29	242	242	242	1	1	1	1	10_02_01027	11_02_00932	14_02_00529	15_02_00185	17_02_00486	31_02_00184	34_02_00455	38_02_00454	45_02_00456	46_02_00484	52_02_00184	53_02_00486	54_02_00103	N11_00455	33_09_00455	5_91_00268	1_90_01370	12_84_02290	17_84_01249	23_83_00453	25_83_00666	26_84_02369	2_85_00095	30_83_00453	33_84_00466	38_84_00088	3_84_00088	17_92_00454	16_08_00184
aptB_2	Apulose-4-phosphate transketolase subunit B	29	29	992	992	992	1	1	1	1	10_02_04031	11_02_04113	14_02_03991	15_02_04136	17_02_01384	31_02_04256	34_02_04244	38_02_04193	45_02_04267	46_02_04115	52_02_04267	53_02_04333	54_02_04133	N11_04242	33_09_04306	5_91_04369	1_90_04432	12_84_03579	17_84_04159	23_83_04042	25_83_03840	26_84_04145	2_85_04122	30_83_04090	33_84_03976	38_84_04187	3_84_03949	17_92_04178	16_08_04229
ppsA	Phosphoenolpyruvate synthase	29	29	2378	2378	2378	1	1	1	1	10_02_01057	11_02_00962	14_02_00559	15_02_00215	17_02_00516	31_02_00214	34_02_00425	38_02_00424	45_02_00426	46_02_00514	52_02_00214	53_02_00516	54_02_00133	N11_00425	33_09_00425	5_91_00298	1_90_01340	12_84_02320	17_84_01219	23_83_00423	25_83_00696	26_84_02339	2_85_00125	30_83_00423	33_84_00436	38_84_00118	3_84_00118	17_92_00424	16_08_00214
preT	NAD-dependent dihydropyrimidine dehydrogenase subunit PreT	29	29	1241	1241	1241	1	1	1	1	10_02_02544	11_02_02125	14_02_01894	15_02_01991	17_02_00050	31_02_02286	34_02_02912	38_02_00890	45_02_00891	46_02_00048	52_02_02931	53_02_00050	54_02_02720	N11_02748	33_09_00890	5_91_02046	1_90_00435	12_84_02583	17_84_02707	23_83_01387	25_83_00313	26_84_02706	2_85_00596	30_83_01517	33_84_01728	38_84_01533	3_84_01793	17_92_02418	16_08_02725
sdhB	Succinate dehydrogenase iron-sulfur subunit	29	29	716	716	716	1	1	1	1	10_02_00744	11_02_00421	14_02_03763	15_02_04364	17_02_01638	31_02_02812	34_02_04360	38_02_04017	45_02_04042	46_02_04000	52_02_01093	53_02_00974	54_02_03814	N11_01661	33_09_04234	5_91_04235	1_90_04298	12_84_03474	17_84_00523	23_83_03497	25_83_03680	26_84_03441	2_85_03522	30_83_04258	33_84_01691	38_84_03940	3_84_00933	17_92_04159	16_08_03538
oleD	2-alkyl-3-oxoalkanoate reductase	29	29	1013	1013	1013	1	1	1	1	10_02_00829	11_02_02517	14_02_03824	15_02_03730	17_02_01314	31_02_01139	34_02_01138	38_02_01622	45_02_01008	46_02_03202	52_02_01582	53_02_04112	54_02_01364	N11_01746	33_09_01744	5_91_00070	1_90_03876	12_84_00583	17_84_01405	23_83_03759	25_83_03540	26_84_00960	2_85_03785	30_83_03815	33_84_00913	38_84_01111	3_84_03720	17_92_00610	16_08_03931
apxIB	Toxin RTX-I translocation ATP-binding protein	29	29	2180	2180	2180	1	1	1	1	10_02_04287	11_02_04355	14_02_04235	15_02_04261	17_02_04385	31_02_04402	34_02_04311	38_02_04394	45_02_04414	46_02_04354	52_02_04395	53_02_04398	54_02_04320	N11_02826	33_09_04394	5_91_02642	1_90_02521	12_84_04200	17_84_04406	23_83_04162	25_83_01639	26_84_04281	2_85_04215	30_83_04236	33_84_04247	38_84_04309	3_84_04176	17_92_01731	16_08_04201
group_1542	hypothetical protein	29	29	527	527	527	1	1	1	1	10_02_00989	11_02_00894	14_02_00491	15_02_00147	17_02_00448	31_02_00146	34_02_00493	38_02_00492	45_02_00494	46_02_00446	52_02_00146	53_02_00448	54_02_00065	N11_00493	33_09_00493	5_91_00230	1_90_00038	12_84_02252	17_84_01287	23_83_00491	25_83_00628	26_84_02407	2_85_00057	30_83_00491	33_84_00504	38_84_00050	3_84_00050	17_92_00492	16_08_00146
carA	Carbamoyl-phosphate synthase small chain	29	29	1148	1148	1148	1	1	1	1	10_02_03010	11_02_03192	14_02_03237	15_02_02396	17_02_01450	31_02_03248	34_02_03572	38_02_01382	45_02_03277	46_02_03086	52_02_03356	53_02_03331	54_02_02940	N11_03269	33_09_03356	5_91_03465	1_90_03243	12_84_00823	17_84_03564	23_83_02973	25_83_02606	26_84_00501	2_85_03064	30_83_03290	33_84_02841	38_84_03209	3_84_02848	17_92_02884	16_08_02991
group_1544	hypothetical protein	29	29	230	230	230	1	1	1	1	10_02_04155	11_02_04226	14_02_04052	15_02_04248	17_02_04317	31_02_04368	34_02_03016	38_02_04307	45_02_03004	46_02_04282	52_02_04327	53_02_02936	54_02_04307	N11_04300	33_09_03085	5_91_02958	1_90_03384	12_84_04063	17_84_04279	23_83_04153	25_83_04068	26_84_04151	2_85_03291	30_83_04150	33_84_03141	38_84_03347	3_84_04122	17_92_03168	16_08_04288
dmlR_8	HTH-type transcriptional regulator DmlR	29	29	914	914	914	1	1	1	1	10_02_04087	11_02_04170	14_02_04046	15_02_00643	17_02_02111	31_02_02791	34_02_01937	38_02_04301	45_02_01807	46_02_04172	52_02_04271	53_02_01447	54_02_01858	N11_01188	33_09_04311	5_91_04374	1_90_04437	12_84_03574	17_84_03021	23_83_03397	25_83_03949	26_84_03341	2_85_03422	30_83_04145	33_84_03981	38_84_04057	3_84_03877	17_92_04286	16_08_03438
group_1546	hypothetical protein	29	29	443	443	443	1	1	1	1	10_02_04067	11_02_04190	14_02_04026	15_02_00663	17_02_02091	31_02_02771	34_02_01917	38_02_04281	45_02_01787	46_02_04192	52_02_04291	53_02_01427	54_02_01838	N11_01208	33_09_04331	5_91_04394	1_90_04457	12_84_03554	17_84_03001	23_83_03417	25_83_03929	26_84_03361	2_85_03442	30_83_04125	33_84_04001	38_84_04037	3_84_03897	17_92_04266	16_08_03458
dmlR_10	HTH-type transcriptional regulator DmlR	29	29	929	929	929	1	1	1	1	10_02_04310	11_02_04061	14_02_03887	15_02_03437	17_02_03820	31_02_03767	34_02_03784	38_02_03624	45_02_04214	46_02_04099	52_02_03740	53_02_03704	54_02_04117	N11_04138	33_09_03701	5_91_04265	1_90_04363	12_84_03651	17_84_04350	23_83_04218	25_83_04215	26_84_03483	2_85_04246	30_83_03629	33_84_04196	38_84_04365	3_84_04232	17_92_03656	16_08_03694
group_1548	hypothetical protein	29	29	200	200	200	1	1	1	1	10_02_02883	11_02_02932	14_02_02335	15_02_03175	17_02_03384	31_02_03148	34_02_03284	38_02_03182	45_02_03177	46_02_02826	52_02_03095	53_02_03232	54_02_02841	N11_03142	33_09_03230	5_91_03177	1_90_02955	12_84_02923	17_84_03112	23_83_02846	25_83_02479	26_84_03267	2_85_02937	30_83_03030	33_84_02714	38_84_02921	3_84_03050	17_92_02784	16_08_02863
rdgB	dITP/XTP pyrophosphatase	29	29	593	593	593	1	1	1	1	10_02_02820	11_02_02995	14_02_02398	15_02_03238	17_02_03447	31_02_03211	34_02_03221	38_02_03119	45_02_03240	46_02_02889	52_02_03159	53_02_03295	54_02_02904	N11_03079	33_09_03167	5_91_03114	1_90_02892	12_84_02859	17_84_03049	23_83_02783	25_83_02416	26_84_04312	2_85_02873	30_83_03093	33_84_02651	38_84_02858	3_84_03113	17_92_02847	16_08_02800
corC	Magnesium and cobalt efflux protein CorC	29	29	878	878	878	1	1	1	1	10_02_00678	11_02_00355	14_02_04146	15_02_01050	17_02_01704	31_02_02878	34_02_01530	38_02_02726	45_02_01400	46_02_01802	52_02_01159	53_02_01040	54_02_01451	N11_01595	33_09_02206	5_91_01605	1_90_01389	12_84_01528	17_84_00589	23_83_02142	25_83_01953	26_84_01110	2_85_01324	30_83_01451	33_84_01625	38_84_02597	3_84_00999	17_92_01681	16_08_01762
xseB	Exodeoxyribonuclease 7 small subunit	29	29	242	242	242	1	1	1	1	10_02_00438	11_02_00115	14_02_01118	15_02_00810	17_02_01944	31_02_02624	34_02_01770	38_02_02486	45_02_01640	46_02_01562	52_02_01399	53_02_01280	54_02_01691	N11_01355	33_09_02446	5_91_01365	1_90_01629	12_84_01768	17_84_02788	23_83_01902	25_83_02811	26_84_01350	2_85_01564	30_83_01211	33_84_01385	38_84_02357	3_84_01239	17_92_01441	16_08_01522
recJ	Single-stranded-DNA-specific exonuclease RecJ	29	29	1601	1601	1601	1	1	1	1	10_02_01891	11_02_01765	14_02_00311	15_02_01384	17_02_03233	31_02_01924	34_02_02350	38_02_03059	45_02_02498	46_02_02130	52_02_02368	53_02_03917	54_02_03575	N11_03791	33_09_02595	5_91_03855	1_90_02238	12_84_02168	17_84_02166	23_83_03548	25_83_04248	26_84_02091	2_85_02074	30_83_02879	33_84_03505	38_84_03602	3_84_03509	17_92_02014	16_08_02441
wzxC	Lipopolysaccharide biosynthesis protein WzxC	29	29	1478	1478	1478	1	1	1	1	10_02_02642	11_02_02224	14_02_01795	15_02_01892	17_02_00149	31_02_02385	34_02_02813	38_02_00790	45_02_00792	46_02_00147	52_02_02833	53_02_00149	54_02_02621	N11_02649	33_09_00791	5_91_02145	1_90_00336	12_84_02681	17_84_02609	23_83_01289	25_83_00411	26_84_02608	2_85_00694	30_83_01615	33_84_01826	38_84_01631	3_84_01891	17_92_02516	16_08_02627
dgt	Deoxyguanosinetriphosphate triphosphohydrolase	29	29	1517	1517	1517	1	1	1	1	10_02_03157	11_02_03045	14_02_03422	15_02_02249	17_02_01597	31_02_03395	34_02_03425	38_02_01529	45_02_03424	46_02_02939	52_02_03209	53_02_03478	54_02_03087	N11_03416	33_09_03503	5_91_03318	1_90_03096	12_84_00676	17_84_03705	23_83_03120	25_83_02753	26_84_03621	2_85_03211	30_83_03143	33_84_02988	38_84_03062	3_84_03450	17_92_03031	16_08_03138
folD	Bifunctional protein FolD protein	29	29	866	866	866	1	1	1	1	10_02_00553	11_02_00230	14_02_01233	15_02_00925	17_02_01829	31_02_03003	34_02_01655	38_02_02601	45_02_01525	46_02_01677	52_02_01284	53_02_01165	54_02_01576	N11_01470	33_09_02331	5_91_01480	1_90_01514	12_84_01653	17_84_00714	23_83_02017	25_83_02078	26_84_01235	2_85_01449	30_83_01326	33_84_01500	38_84_02472	3_84_01124	17_92_01556	16_08_01637
group_1556	PTS system EIIBC component	29	29	1361	1361	1361	1	1	1	1	10_02_03214	11_02_03236	14_02_02457	15_02_02935	17_02_03505	31_02_03452	34_02_03162	38_02_03332	45_02_02858	46_02_03304	52_02_03398	53_02_03082	54_02_03144	N11_03583	33_09_02939	5_91_03055	1_90_03288	12_84_03299	17_84_03261	23_83_03177	25_83_02957	26_84_03057	2_85_03387	30_83_03395	33_84_03046	38_84_03252	3_84_03231	17_92_03072	16_08_03277
marA_2	Multiple antibiotic resistance protein MarA	29	29	341	341	341	1	1	1	1	10_02_00592	11_02_00269	14_02_01272	15_02_00964	17_02_01790	31_02_02964	34_02_01616	38_02_02640	45_02_01486	46_02_01716	52_02_01245	53_02_01126	54_02_01537	N11_01509	33_09_02292	5_91_01519	1_90_01475	12_84_01614	17_84_00675	23_83_02056	25_83_02039	26_84_01196	2_85_01410	30_83_01365	33_84_01539	38_84_02511	3_84_01085	17_92_01595	16_08_01676
uhpA	Transcriptional regulatory protein UhpA	29	29	590	590	590	1	1	1	1	10_02_01504	11_02_01410	14_02_04288	15_02_02624	17_02_02568	31_02_01537	34_02_01963	38_02_02348	45_02_02162	46_02_01425	52_02_02309	53_02_02233	54_02_01886	N11_02145	33_09_01835	5_91_01976	1_90_01850	12_84_01179	17_84_01801	23_83_01765	25_83_04136	26_84_01470	2_85_01284	30_83_01900	33_84_04117	38_84_02221	3_84_02173	17_92_01316	16_08_01400
group_1559	hypothetical protein	29	29	491	491	491	1	1	1	1	10_02_00449	11_02_00126	14_02_01129	15_02_00821	17_02_01933	31_02_02613	34_02_01759	38_02_02497	45_02_01629	46_02_01573	52_02_01388	53_02_01269	54_02_01680	N11_01366	33_09_02435	5_91_01376	1_90_01618	12_84_01757	17_84_02777	23_83_01913	25_83_02800	26_84_01339	2_85_01553	30_83_01222	33_84_01396	38_84_02368	3_84_01228	17_92_01452	16_08_01533
metAS	Homoserine O-succinyltransferase	29	29	929	929	929	1	1	1	1	10_02_03617	11_02_03748	14_02_03249	15_02_03623	17_02_04008	31_02_03845	34_02_03834	38_02_03811	45_02_03711	46_02_03682	52_02_03900	53_02_03754	54_02_03522	N11_00641	33_09_03888	5_91_03803	1_90_03769	12_84_03041	17_84_00003	23_83_01028	25_83_01606	26_84_00003	2_85_02845	30_83_00543	33_84_00843	38_84_00556	3_84_01743	17_92_03985	16_08_04026
gdhA_1	NADP-specific glutamate dehydrogenase	29	29	1343	1343	1343	1	1	1	1	10_02_01006	11_02_00911	14_02_00508	15_02_00164	17_02_00465	31_02_00163	34_02_00476	38_02_00475	45_02_00477	46_02_00463	52_02_00163	53_02_00465	54_02_00082	N11_00476	33_09_00476	5_91_00247	1_90_00021	12_84_02269	17_84_01270	23_83_00474	25_83_00645	26_84_02390	2_85_00074	30_83_00474	33_84_00487	38_84_00067	3_84_00067	17_92_00475	16_08_00163
group_1562	hypothetical protein	29	29	446	446	446	1	1	1	1	10_02_02396	11_02_00649	14_02_02697	15_02_01612	17_02_02352	31_02_00832	34_02_00831	38_02_01178	45_02_02632	46_02_00854	52_02_00880	53_02_01642	54_02_00752	N11_00992	33_09_01177	5_91_00961	1_90_00722	12_84_01027	17_84_00296	23_83_00734	25_83_01313	26_84_00297	2_85_02461	30_83_00837	33_84_00549	38_84_00849	3_84_01450	17_92_02242	16_08_00831
group_1563	hypothetical protein	29	29	1310	1310	1310	1	1	1	1	10_02_02954	11_02_02861	14_02_02264	15_02_03924	17_02_03313	31_02_03077	34_02_03355	38_02_03253	45_02_03106	46_02_02755	52_02_03024	53_02_03161	54_02_02770	N11_03213	33_09_03302	5_91_03248	1_90_03026	12_84_02994	17_84_03183	23_83_02917	25_83_02550	26_84_03338	2_85_03008	30_83_02959	33_84_02785	38_84_02992	3_84_02979	17_92_02713	16_08_02934
cdd	Cytidine deaminase	29	29	884	884	884	1	1	1	1	10_02_02547	11_02_02128	14_02_01891	15_02_01988	17_02_00053	31_02_02289	34_02_02909	38_02_00887	45_02_00888	46_02_00051	52_02_02928	53_02_00053	54_02_02717	N11_02745	33_09_00887	5_91_02049	1_90_00432	12_84_02586	17_84_02704	23_83_01384	25_83_00316	26_84_02703	2_85_00599	30_83_01520	33_84_01731	38_84_01536	3_84_01796	17_92_02421	16_08_02722
rhaS_3	HTH-type transcriptional activator RhaS	29	29	917	917	917	1	1	1	1	10_02_02878	11_02_02937	14_02_02340	15_02_03180	17_02_03389	31_02_03153	34_02_03279	38_02_03177	45_02_03182	46_02_02831	52_02_03100	53_02_03237	54_02_02846	N11_03137	33_09_03225	5_91_03172	1_90_02950	12_84_02918	17_84_03107	23_83_02841	25_83_02474	26_84_03262	2_85_02932	30_83_03035	33_84_02709	38_84_02916	3_84_03055	17_92_02789	16_08_02858
ytfE	Iron-sulfur cluster repair protein YtfE	29	29	662	662	662	1	1	1	1	10_02_02453	11_02_00706	14_02_02640	15_02_01669	17_02_02295	31_02_00889	34_02_00888	38_02_01121	45_02_02575	46_02_00911	52_02_00823	53_02_01699	54_02_00809	N11_00935	33_09_01120	5_91_00904	1_90_00665	12_84_01084	17_84_00239	23_83_00791	25_83_01370	26_84_00240	2_85_02404	30_83_00780	33_84_00606	38_84_00792	3_84_01507	17_92_02299	16_08_00888
napG	Ferredoxin-type protein NapG	29	29	695	695	695	1	1	1	1	10_02_04476	11_02_03925	14_02_03684	15_02_04074	17_02_04192	31_02_04133	34_02_04121	38_02_04187	45_02_04133	46_02_03922	52_02_04132	53_02_04210	54_02_03948	N11_04119	33_09_04183	5_91_04129	1_90_04247	12_84_03882	17_84_04036	23_83_03856	25_83_03716	26_84_03951	2_85_04008	30_83_03913	33_84_03849	38_84_04125	3_84_03872	17_92_04053	16_08_04167
osmB	Osmotically-inducible lipoprotein B	29	29	218	218	218	1	1	1	1	10_02_01436	11_02_01341	14_02_02173	15_02_00594	17_02_00895	31_02_00593	34_02_00046	38_02_00046	45_02_00046	46_02_02210	52_02_00594	53_02_00895	54_02_00513	N11_00046	33_09_00046	5_91_00677	1_90_00961	12_84_00163	17_84_00841	23_83_00046	25_83_01074	26_84_02919	2_85_00503	30_83_00046	33_84_00046	38_84_00508	3_84_00510	17_92_00046	16_08_00592
yjiG	Inner membrane protein YjiG	29	29	461	461	461	1	1	1	1	10_02_02337	11_02_00589	14_02_02756	15_02_01553	17_02_02411	31_02_00773	34_02_00772	38_02_01237	45_02_02691	46_02_00795	52_02_00939	53_02_01583	54_02_00693	N11_01051	33_09_01236	5_91_01020	1_90_00781	12_84_00968	17_84_00355	23_83_00675	25_83_01254	26_84_00356	2_85_02520	30_83_00896	33_84_03211	38_84_00908	3_84_01391	17_92_02183	16_08_00772
lon_1	Lon protease	29	29	1760	1760	1760	1	1	1	1	10_02_00064	11_02_02439	14_02_01579	15_02_02538	17_02_01236	31_02_01217	34_02_01216	38_02_01700	45_02_01086	46_02_03124	52_02_01660	53_02_02319	54_02_01286	N11_01824	33_09_01666	5_91_03631	1_90_03596	12_84_00505	17_84_01483	23_83_02224	25_83_03451	26_84_00882	2_85_01743	30_83_02526	33_84_00991	38_84_01189	3_84_00852	17_92_00688	16_08_01843
hisJ	Histidine-binding periplasmic protein	29	29	782	782	782	1	1	1	1	10_02_03858	11_02_03879	14_02_03581	15_02_03841	17_02_04139	31_02_04091	34_02_04075	38_02_03947	45_02_03957	46_02_03818	52_02_04036	53_02_04168	54_02_03744	N11_03960	33_09_04019	5_91_04024	1_90_04082	12_84_04041	17_84_03901	23_83_03815	25_83_03591	26_84_03775	2_85_03897	30_83_03871	33_84_03685	38_84_03870	3_84_03771	17_92_03862	16_08_03987
cadA	Inducible lysine decarboxylase	29	29	2144	2144	2144	1	1	1	1	10_02_03224	11_02_03246	14_02_02467	15_02_02925	17_02_03515	31_02_03462	34_02_03152	38_02_03342	45_02_02868	46_02_03314	52_02_03408	53_02_03072	54_02_03154	N11_03573	33_09_02949	5_91_03045	1_90_03298	12_84_03289	17_84_03271	23_83_03187	25_83_02967	26_84_03047	2_85_03377	30_83_03385	33_84_03056	38_84_03262	3_84_03221	17_92_03082	16_08_03267
srlB	PTS system glucitol/sorbitol-specific EIIA component	29	29	362	362	362	1	1	1	1	10_02_02101	11_02_01976	14_02_00101	15_02_01173	17_02_03023	31_02_02135	34_02_02561	38_02_02848	45_02_02287	46_02_01920	52_02_02579	53_02_02720	54_02_02365	N11_02895	33_09_02805	5_91_02714	1_90_02449	12_84_01954	17_84_02378	23_83_02681	25_83_01712	26_84_01878	2_85_02287	30_83_02664	33_84_02554	38_84_02755	3_84_02665	17_92_01803	16_08_02229
appB_2	Cytochrome bd-II ubiquinol oxidase subunit 2	29	29	1010	1010	1010	1	1	1	1	10_02_00377	11_02_00054	14_02_01057	15_02_00749	17_02_02005	31_02_02685	34_02_01831	38_02_02424	45_02_01701	46_02_01501	52_02_01460	53_02_01341	54_02_01752	N11_01294	33_09_02507	5_91_01304	1_90_01690	12_84_01829	17_84_02849	23_83_01841	25_83_02872	26_84_01411	2_85_01625	30_83_01150	33_84_01324	38_84_02296	3_84_01300	17_92_01380	16_08_01461
eptA	Phosphoethanolamine transferase EptA	29	29	1643	1643	1643	1	1	1	1	10_02_03408	11_02_03430	14_02_02944	15_02_04005	17_02_02167	31_02_01017	34_02_01016	38_02_00993	45_02_03502	46_02_01039	52_02_00693	53_02_01827	54_02_00937	N11_00807	33_09_00992	5_91_00776	1_90_00537	12_84_03149	17_84_00111	23_83_00919	25_83_01498	26_84_00112	2_85_02737	30_83_00652	33_84_00734	38_84_00664	3_84_01635	17_92_03443	16_08_01016
modF	ABC transporter ATP-binding protein ModF	29	29	1475	1475	1475	1	1	1	1	10_02_03986	11_02_04158	14_02_03946	15_02_04181	17_02_01429	31_02_04301	34_02_04289	38_02_04238	45_02_04312	46_02_04160	52_02_04222	53_02_04378	54_02_04178	N11_04197	33_09_04261	5_91_04324	1_90_04387	12_84_03625	17_84_04205	23_83_04087	25_83_03886	26_84_04099	2_85_04077	30_83_04045	33_84_03930	38_84_04233	3_84_03995	17_92_04223	16_08_04274
hflD	High frequency lysogenization protein HflD	29	29	641	641	641	1	1	1	1	10_02_00942	11_02_00847	14_02_00444	15_02_00100	17_02_00401	31_02_00099	34_02_00540	38_02_00539	45_02_00541	46_02_00399	52_02_00099	53_02_00401	54_02_00018	N11_00540	33_09_00540	5_91_00183	1_90_00085	12_84_03775	17_84_03673	23_83_01038	25_83_03206	26_84_03825	2_85_00946	30_83_01866	33_84_02078	38_84_01883	3_84_02143	17_92_03599	16_08_00099
hutH	Histidine ammonia-lyase	29	29	1520	1520	1520	1	1	1	1	10_02_03999	11_02_04145	14_02_03959	15_02_04168	17_02_01416	31_02_04288	34_02_04276	38_02_04225	45_02_04299	46_02_04147	52_02_04235	53_02_04365	54_02_04165	N11_04210	33_09_04274	5_91_04337	1_90_04400	12_84_03612	17_84_04192	23_83_04074	25_83_03873	26_84_04112	2_85_04090	30_83_04058	33_84_03943	38_84_04220	3_84_03982	17_92_04210	16_08_04261
group_1579	hypothetical protein	29	29	335	335	335	1	1	1	1	10_02_02685	11_02_02267	14_02_01752	15_02_01849	17_02_00192	31_02_02428	34_02_02770	38_02_00747	45_02_00749	46_02_00190	52_02_02790	53_02_00192	54_02_02578	N11_02606	33_09_00748	5_91_02188	1_90_00293	12_84_02724	17_84_02566	23_83_01246	25_83_00454	26_84_02565	2_85_00737	30_83_01658	33_84_01869	38_84_01674	3_84_01934	17_92_02559	16_08_02584
phnS	Putative 2-aminoethylphosphonate-binding periplasmic protein	29	29	1013	1013	1013	1	1	1	1	10_02_00443	11_02_00120	14_02_01123	15_02_00815	17_02_01939	31_02_02619	34_02_01765	38_02_02491	45_02_01635	46_02_01567	52_02_01394	53_02_01275	54_02_01686	N11_01360	33_09_02441	5_91_01370	1_90_01624	12_84_01763	17_84_02783	23_83_01907	25_83_02806	26_84_01345	2_85_01559	30_83_01216	33_84_01390	38_84_02362	3_84_01234	17_92_01446	16_08_01527
group_1581	hypothetical protein	29	29	1697	1697	1697	1	1	1	1	10_02_03470	11_02_03492	14_02_03006	15_02_01735	17_02_02229	31_02_00955	34_02_00954	38_02_01055	45_02_03564	46_02_00977	52_02_00756	53_02_01765	54_02_00875	N11_00869	33_09_01054	5_91_00838	1_90_00599	12_84_01150	17_84_00173	23_83_00857	25_83_01436	26_84_00174	2_85_02675	30_83_00714	33_84_00672	38_84_00726	3_84_01573	17_92_02365	16_08_00954
cbiJ	Cobalt-precorrin-6A reductase	29	29	791	791	791	1	1	1	1	10_02_02718	11_02_02300	14_02_01719	15_02_01816	17_02_00225	31_02_02461	34_02_02737	38_02_00714	45_02_00716	46_02_00223	52_02_02757	53_02_00225	54_02_02545	N11_02573	33_09_00715	5_91_02221	1_90_00260	12_84_02757	17_84_02533	23_83_01213	25_83_00487	26_84_02532	2_85_00770	30_83_01691	33_84_01902	38_84_01707	3_84_01967	17_92_02592	16_08_02551
citG_1	2-(5''-triphosphoribosyl)-3'-dephosphocoenzyme-A synthase	29	29	896	896	896	1	1	1	1	10_02_00630	11_02_00307	14_02_01310	15_02_01002	17_02_01752	31_02_02926	34_02_01578	38_02_02678	45_02_01448	46_02_01754	52_02_01207	53_02_01088	54_02_01499	N11_01547	33_09_02254	5_91_01557	1_90_01437	12_84_01576	17_84_00637	23_83_02094	25_83_02001	26_84_01158	2_85_01372	30_83_01403	33_84_01577	38_84_02549	3_84_01047	17_92_01633	16_08_01714
metC_1	Cystathionine beta-lyase MetC	29	29	1181	1181	1181	1	1	1	1	10_02_01403	11_02_01308	14_02_02140	15_02_00561	17_02_00862	31_02_00560	34_02_00079	38_02_00079	45_02_00079	46_02_02243	52_02_00561	53_02_00862	54_02_00480	N11_00079	33_09_00079	5_91_00644	1_90_00994	12_84_00130	17_84_00874	23_83_00079	25_83_01041	26_84_02886	2_85_00470	30_83_00079	33_84_00079	38_84_00475	3_84_00477	17_92_00080	16_08_00559
group_1585	hypothetical protein	29	29	374	374	374	1	1	1	1	10_02_00915	11_02_00820	14_02_00417	15_02_00073	17_02_00374	31_02_00072	34_02_00567	38_02_00566	45_02_00568	46_02_00372	52_02_00072	53_02_00374	54_02_03872	N11_00567	33_09_00567	5_91_00156	1_90_00112	12_84_03748	17_84_03646	23_83_01065	25_83_03233	26_84_03852	2_85_00919	30_83_01839	33_84_02051	38_84_01856	3_84_02116	17_92_03572	16_08_00072
panS	Pantothenate precursors transporter PanS	29	29	941	941	941	1	1	1	1	10_02_03629	11_02_03736	14_02_03261	15_02_03611	17_02_03996	31_02_03857	34_02_03846	38_02_03799	45_02_03723	46_02_03670	52_02_03888	53_02_03766	54_02_03510	N11_00653	33_09_03876	5_91_03791	1_90_03757	12_84_03053	17_84_00015	23_83_01016	25_83_01594	26_84_00015	2_85_02833	30_83_00555	33_84_00831	38_84_00568	3_84_01731	17_92_03973	16_08_04038
ackA	Acetate kinase	29	29	1202	1202	1202	1	1	1	1	10_02_03875	11_02_03896	14_02_03564	15_02_03824	17_02_04156	31_02_04074	34_02_04092	38_02_03930	45_02_03940	46_02_03801	52_02_04019	53_02_04151	54_02_03727	N11_03943	33_09_04036	5_91_04007	1_90_04099	12_84_04058	17_84_03884	23_83_03798	25_83_03608	26_84_03792	2_85_03880	30_83_03854	33_84_03702	38_84_03853	3_84_03788	17_92_03879	16_08_03970
pepB	Peptidase B	29	29	1283	1283	1283	1	1	1	1	10_02_03247	11_02_03269	14_02_02490	15_02_02902	17_02_03538	31_02_03485	34_02_03129	38_02_03365	45_02_02891	46_02_03337	52_02_03431	53_02_03049	54_02_03177	N11_03550	33_09_02972	5_91_03022	1_90_03321	12_84_03266	17_84_03294	23_83_03210	25_83_02990	26_84_03024	2_85_03354	30_83_03362	33_84_03079	38_84_03285	3_84_03198	17_92_03105	16_08_03244
rlmI	Ribosomal RNA large subunit methyltransferase I	29	29	1211	1211	1211	1	1	1	1	10_02_00076	11_02_02427	14_02_01567	15_02_02526	17_02_01224	31_02_01229	34_02_01228	38_02_01712	45_02_01098	46_02_03112	52_02_01672	53_02_02331	54_02_01274	N11_01836	33_09_01654	5_91_03619	1_90_03584	12_84_00493	17_84_01495	23_83_02236	25_83_03463	26_84_00870	2_85_01755	30_83_02514	33_84_01003	38_84_01201	3_84_00840	17_92_00700	16_08_01855
yhjD	Inner membrane protein YhjD	29	29	1028	1028	1028	1	1	1	1	10_02_01698	11_02_01604	14_02_00877	15_02_02066	17_02_02762	31_02_01731	34_02_02157	38_02_02154	45_02_01968	46_02_01231	52_02_02115	53_02_02039	54_02_02080	N11_02339	33_09_02029	5_91_01782	1_90_02045	12_84_01351	17_84_01973	23_83_01593	25_83_00159	26_84_01642	2_85_01112	30_83_02072	33_84_02235	38_84_02049	3_84_02345	17_92_01144	16_08_01228
group_1591	hypothetical protein	29	29	767	767	767	1	1	1	1	10_02_00624	11_02_00301	14_02_01304	15_02_00996	17_02_01758	31_02_02932	34_02_01584	38_02_02672	45_02_01454	46_02_01748	52_02_01213	53_02_01094	54_02_01505	N11_01541	33_09_02260	5_91_01551	1_90_01443	12_84_01582	17_84_00643	23_83_02088	25_83_02007	26_84_01164	2_85_01378	30_83_01397	33_84_01571	38_84_02543	3_84_01053	17_92_01627	16_08_01708
tsaD	tRNA N6-adenosine threonylcarbamoyltransferase	29	29	1013	1013	1013	1	1	1	1	10_02_02924	11_02_02891	14_02_02294	15_02_03134	17_02_03343	31_02_03107	34_02_03325	38_02_03223	45_02_03136	46_02_02785	52_02_03054	53_02_03191	54_02_02800	N11_03183	33_09_03271	5_91_03218	1_90_02996	12_84_02964	17_84_03153	23_83_02887	25_83_02520	26_84_03308	2_85_02978	30_83_02989	33_84_02755	38_84_02962	3_84_03009	17_92_02743	16_08_02904
suyB	(2R)-sulfolactate sulfo-lyase subunit beta	29	29	1250	1250	1250	1	1	1	1	10_02_00661	11_02_00338	14_02_04129	15_02_01033	17_02_01721	31_02_02895	34_02_01547	38_02_02709	45_02_01417	46_02_01785	52_02_01176	53_02_01057	54_02_01468	N11_01578	33_09_02223	5_91_01588	1_90_01406	12_84_01545	17_84_00606	23_83_02125	25_83_01970	26_84_01127	2_85_01341	30_83_01434	33_84_01608	38_84_02580	3_84_01016	17_92_01664	16_08_01745
fimD_2	Outer membrane usher protein FimD	29	29	2573	2573	2573	1	1	1	1	10_02_00355	11_02_00032	14_02_01035	15_02_00727	17_02_02027	31_02_02707	34_02_01853	38_02_02402	45_02_01723	46_02_01479	52_02_01482	53_02_01363	54_02_01774	N11_01272	33_09_02529	5_91_01282	1_90_01712	12_84_01851	17_84_02871	23_83_01819	25_83_02894	26_84_01433	2_85_01647	30_83_01128	33_84_01302	38_84_02274	3_84_01322	17_92_01357	16_08_01439
group_1595	hypothetical protein	29	29	254	254	254	1	1	1	1	10_02_01386	11_02_01291	14_02_02123	15_02_00544	17_02_00845	31_02_00543	34_02_00096	38_02_00096	45_02_00096	46_02_02260	52_02_00544	53_02_00845	54_02_00463	N11_00096	33_09_00096	5_91_00627	1_90_01011	12_84_00113	17_84_00891	23_83_00096	25_83_01024	26_84_02869	2_85_00453	30_83_00096	33_84_00096	38_84_00458	3_84_00460	17_92_00097	16_08_00542
gstA	Glutathione S-transferase GstA	29	29	605	605	605	1	1	1	1	10_02_01159	11_02_01064	14_02_00661	15_02_00317	17_02_00618	31_02_00316	34_02_00323	38_02_00322	45_02_00324	46_02_00616	52_02_00317	53_02_00618	54_02_00235	N11_00323	33_09_00323	5_91_00400	1_90_01238	12_84_02422	17_84_01117	23_83_00321	25_83_00798	26_84_02237	2_85_00227	30_83_00321	33_84_00334	38_84_00220	3_84_00220	17_92_00322	16_08_00316
group_1597	hypothetical protein	29	29	98	98	98	1	1	1	1	10_02_01497	11_02_01403	14_02_04295	15_02_02617	17_02_02561	31_02_01530	34_02_01956	38_02_02355	45_02_02169	46_02_01432	52_02_02316	53_02_02240	54_02_01879	N11_02138	33_09_01828	5_91_01983	1_90_01843	12_84_01172	17_84_01794	23_83_01772	25_83_04143	26_84_01463	2_85_01291	30_83_01893	33_84_04124	38_84_02228	3_84_02166	17_92_01323	16_08_01407
flhA	Flagellar biosynthesis protein FlhA	29	29	2078	2078	2078	1	1	1	1	10_02_00206	11_02_02787	14_02_01437	15_02_03120	17_02_01094	31_02_01359	34_02_01358	38_02_01842	45_02_01228	46_02_02595	52_02_01802	53_02_02461	54_02_01144	N11_01966	33_09_01524	5_91_02450	1_90_02705	12_84_00363	17_84_01625	23_83_02367	25_83_02276	26_84_00740	2_85_01886	30_83_02383	33_84_01133	38_84_01331	3_84_00710	17_92_00830	16_08_01985
pntA	NAD(P) transhydrogenase subunit alpha	29	29	1529	1529	1529	1	1	1	1	10_02_01186	11_02_01091	14_02_00688	15_02_00344	17_02_00645	31_02_00343	34_02_00296	38_02_00295	45_02_00297	46_02_00643	52_02_00344	53_02_00645	54_02_00262	N11_00296	33_09_00296	5_91_00427	1_90_01211	12_84_02449	17_84_01090	23_83_00294	25_83_00825	26_84_02210	2_85_00254	30_83_00294	33_84_00307	38_84_00247	3_84_00247	17_92_00295	16_08_00343
mioC	Protein MioC	29	29	443	443	443	1	1	1	1	10_02_03950	11_02_04034	14_02_03632	15_02_04057	17_02_04264	31_02_04205	34_02_04228	38_02_04114	45_02_04187	46_02_03869	52_02_04186	53_02_04282	54_02_04055	N11_04011	33_09_04075	5_91_04075	1_90_04175	12_84_03954	17_84_04143	23_83_03964	25_83_03788	26_84_04003	2_85_03948	30_83_04021	33_84_03777	38_84_04108	3_84_04157	17_92_04036	16_08_03655
yhjE	Inner membrane metabolite transport protein YhjE	29	29	1322	1322	1322	1	1	1	1	10_02_01697	11_02_01603	14_02_00876	15_02_02065	17_02_02761	31_02_01730	34_02_02156	38_02_02155	45_02_01969	46_02_01232	52_02_02116	53_02_02040	54_02_02079	N11_02338	33_09_02028	5_91_01783	1_90_02044	12_84_01350	17_84_01972	23_83_01594	25_83_00160	26_84_01641	2_85_01113	30_83_02071	33_84_02234	38_84_02050	3_84_02344	17_92_01145	16_08_01229
group_1602	hypothetical protein	29	29	374	374	374	1	1	1	1	10_02_01124	11_02_01029	14_02_00626	15_02_00282	17_02_00583	31_02_00281	34_02_00358	38_02_00357	45_02_00359	46_02_00581	52_02_00281	53_02_00583	54_02_00200	N11_00358	33_09_00358	5_91_00365	1_90_01273	12_84_02387	17_84_01152	23_83_00356	25_83_00763	26_84_02272	2_85_00192	30_83_00356	33_84_00369	38_84_00185	3_84_00185	17_92_00357	16_08_00281
puuP	Putrescine importer PuuP	29	29	1343	1343	1343	1	1	1	1	10_02_01086	11_02_00991	14_02_00588	15_02_00244	17_02_00545	31_02_00243	34_02_00396	38_02_00395	45_02_00397	46_02_00543	52_02_00243	53_02_00545	54_02_00162	N11_00396	33_09_00396	5_91_00327	1_90_01311	12_84_02349	17_84_01190	23_83_00394	25_83_00725	26_84_02310	2_85_00154	30_83_00394	33_84_00407	38_84_00147	3_84_00147	17_92_00395	16_08_00243
yehR	putative lipoprotein YehR	29	29	458	458	458	1	1	1	1	10_02_02574	11_02_02155	14_02_01864	15_02_01961	17_02_00080	31_02_02316	34_02_02882	38_02_00859	45_02_00861	46_02_00078	52_02_02901	53_02_00080	54_02_02690	N11_02718	33_09_00860	5_91_02076	1_90_00405	12_84_02613	17_84_02677	23_83_01357	25_83_00343	26_84_02676	2_85_00626	30_83_01547	33_84_01758	38_84_01563	3_84_01823	17_92_02448	16_08_02695
rhaR_8	HTH-type transcriptional activator RhaR	29	29	836	836	836	1	1	1	1	10_02_03602	11_02_03624	14_02_03138	15_02_03277	17_02_03758	31_02_03607	34_02_03597	38_02_03487	45_02_03696	46_02_03459	52_02_03651	53_02_03516	54_02_03299	N11_03727	33_09_03541	5_91_03587	1_90_03552	12_84_03444	17_84_03367	23_83_03283	25_83_03161	26_84_03201	2_85_03666	30_83_03539	33_84_03457	38_84_03416	3_84_03375	17_92_03237	16_08_03422
dgaR_1	Transcriptional regulatory protein DagR	29	29	2765	2765	2765	1	1	1	1	10_02_02318	11_02_00570	14_02_02775	15_02_01534	17_02_02430	31_02_00754	34_02_00753	38_02_01256	45_02_02710	46_02_00776	52_02_00958	53_02_01564	54_02_00674	N11_01070	33_09_01255	5_91_01039	1_90_00800	12_84_00949	17_84_00374	23_83_00656	25_83_01235	26_84_00375	2_85_02539	30_83_00915	33_84_03230	38_84_00927	3_84_01372	17_92_02164	16_08_00753
group_1607	hypothetical protein	29	29	524	524	524	1	1	1	1	10_02_02747	11_02_02329	14_02_01690	15_02_01787	17_02_00254	31_02_02490	34_02_02708	38_02_00685	45_02_00687	46_02_00252	52_02_02728	53_02_00254	54_02_02516	N11_02544	33_09_00686	5_91_02250	1_90_00231	12_84_02786	17_84_02504	23_83_01184	25_83_00516	26_84_02503	2_85_00799	30_83_01720	33_84_01931	38_84_01736	3_84_01996	17_92_02621	16_08_02522
group_1608	hypothetical protein	29	29	551	551	551	1	1	1	1	10_02_02416	11_02_00669	14_02_02677	15_02_01632	17_02_02332	31_02_00852	34_02_00851	38_02_01158	45_02_02612	46_02_00874	52_02_00860	53_02_01662	54_02_00772	N11_00972	33_09_01157	5_91_00941	1_90_00702	12_84_01047	17_84_00276	23_83_00754	25_83_01333	26_84_00277	2_85_02441	30_83_00817	33_84_00569	38_84_00829	3_84_01470	17_92_02262	16_08_00851
holC	DNA polymerase III subunit chi	29	29	443	443	443	1	1	1	1	10_02_02378	11_02_00630	14_02_02715	15_02_01594	17_02_02370	31_02_00814	34_02_00813	38_02_01196	45_02_02650	46_02_00836	52_02_00898	53_02_01624	54_02_00734	N11_01010	33_09_01195	5_91_00979	1_90_00740	12_84_01009	17_84_00314	23_83_00716	25_83_01295	26_84_00315	2_85_02479	30_83_00855	33_84_00531	38_84_00867	3_84_01432	17_92_02224	16_08_00813
yciO	putative protein YciO	29	29	620	620	620	1	1	1	1	10_02_01453	11_02_01358	14_02_02190	15_02_00611	17_02_00912	31_02_00610	34_02_00029	38_02_00029	45_02_00029	46_02_02193	52_02_00611	53_02_00912	54_02_00530	N11_00029	33_09_00029	5_91_00694	1_90_00944	12_84_00180	17_84_00824	23_83_00029	25_83_01091	26_84_02936	2_85_00520	30_83_00029	33_84_00029	38_84_00525	3_84_00527	17_92_00029	16_08_00609
fucO	Lactaldehyde reductase	29	29	1148	1148	1148	1	1	1	1	10_02_01958	11_02_01833	14_02_00244	15_02_01316	17_02_03166	31_02_01992	34_02_02418	38_02_02991	45_02_02430	46_02_02063	52_02_02436	53_02_02864	54_02_02222	N11_03038	33_09_02662	5_91_02857	1_90_02306	12_84_02100	17_84_02233	23_83_02536	25_83_01857	26_84_02023	2_85_02142	30_83_02809	33_84_02409	38_84_03534	3_84_02519	17_92_01946	16_08_02373
bepA	Beta-barrel assembly-enhancing protease	29	29	1463	1463	1463	1	1	1	1	10_02_03337	11_02_03359	14_02_02580	15_02_02811	17_02_03629	31_02_03576	34_02_03037	38_02_03456	45_02_02983	46_02_03428	52_02_03522	53_02_02957	54_02_03268	N11_03458	33_09_03064	5_91_02979	1_90_03363	12_84_03223	17_84_03336	23_83_03252	25_83_03032	26_84_02982	2_85_03312	30_83_03319	33_84_03120	38_84_03326	3_84_03156	17_92_03147	16_08_03180
csgA	Major curlin subunit	29	29	455	455	455	1	1	1	1	10_02_00853	11_02_00758	14_02_00355	15_02_00011	17_02_00312	31_02_00010	34_02_00628	38_02_00628	45_02_00630	46_02_00310	52_02_00010	53_02_00312	54_02_03934	N11_00629	33_09_00629	5_91_00094	1_90_00174	12_84_03686	17_84_03584	23_83_01127	25_83_03295	26_84_04439	2_85_00857	30_83_01777	33_84_01989	38_84_01794	3_84_02054	17_92_03510	16_08_00010
epsE	Type II secretion system protein E	29	29	1385	1385	1385	1	1	1	1	10_02_03085	11_02_03117	14_02_03162	15_02_02321	17_02_01525	31_02_03323	34_02_03497	38_02_01457	45_02_03352	46_02_03011	52_02_03281	53_02_03406	54_02_03015	N11_03344	33_09_03431	5_91_03390	1_90_03168	12_84_00748	17_84_03489	23_83_03048	25_83_02681	26_84_00576	2_85_03139	30_83_03215	33_84_02916	38_84_03134	3_84_02923	17_92_02959	16_08_03066
rpsI	30S ribosomal protein S9	29	29	392	392	392	1	1	1	1	10_02_04099	11_02_04336	14_02_04171	15_02_03460	17_02_03843	31_02_03790	34_02_03761	38_02_03647	45_02_04375	46_02_04292	52_02_03717	53_02_03681	54_02_04242	N11_04310	33_09_03724	5_91_04479	1_90_04542	12_84_04163	17_84_04222	23_83_04031	25_83_03957	26_84_03506	2_85_04178	30_83_03606	33_84_04040	38_84_04250	3_84_04013	17_92_03679	16_08_03717
lldR_3	Putative L-lactate dehydrogenase operon regulatory protein	29	29	704	704	704	1	1	1	1	10_02_03963	11_02_04047	14_02_03619	15_02_04070	17_02_04251	31_02_04192	34_02_04241	38_02_04127	45_02_04200	46_02_03856	52_02_04199	53_02_04269	54_02_04068	N11_03998	33_09_04062	5_91_04062	1_90_04188	12_84_03941	17_84_04156	23_83_03977	25_83_03775	26_84_04016	2_85_03935	30_83_04034	33_84_03790	38_84_04121	3_84_04170	17_92_04049	16_08_03668
spaQ_1	Surface presentation of antigens protein SpaQ	29	29	266	266	266	1	1	1	1	10_02_01127	11_02_01032	14_02_00629	15_02_00285	17_02_00586	31_02_00284	34_02_00355	38_02_00354	45_02_00356	46_02_00584	52_02_00284	53_02_00586	54_02_00203	N11_00355	33_09_00355	5_91_00368	1_90_01270	12_84_02390	17_84_01149	23_83_00353	25_83_00766	26_84_02269	2_85_00195	30_83_00353	33_84_00366	38_84_00188	3_84_00188	17_92_00354	16_08_00284
arnE	putative 4-amino-4-deoxy-L-arabinose-phosphoundecaprenol flippase subunit ArnE	29	29	335	335	335	1	1	1	1	10_02_04226	11_02_03969	14_02_03728	15_02_04118	17_02_04236	31_02_04177	34_02_04165	38_02_04142	45_02_04089	46_02_03966	52_02_04088	53_02_04254	54_02_03992	N11_04075	33_09_04139	5_91_04173	1_90_04203	12_84_03926	17_84_04080	23_83_03900	25_83_03760	26_84_03907	2_85_04052	30_83_03957	33_84_03805	38_84_04169	3_84_03828	17_92_04097	16_08_04123
elaB	Protein ElaB	29	29	305	305	305	1	1	1	1	10_02_04217	11_02_03978	14_02_03737	15_02_04127	17_02_04245	31_02_04186	34_02_04174	38_02_04133	45_02_04080	46_02_03975	52_02_04079	53_02_04263	54_02_04001	N11_04066	33_09_04130	5_91_04182	1_90_04194	12_84_03935	17_84_04089	23_83_03909	25_83_03769	26_84_03898	2_85_04061	30_83_03966	33_84_03796	38_84_04178	3_84_03819	17_92_04106	16_08_04114
group_1620	putative protein	29	29	863	863	863	1	1	1	1	10_02_03347	11_02_03369	14_02_02590	15_02_02801	17_02_03639	31_02_03586	34_02_03027	38_02_03466	45_02_02993	46_02_03438	52_02_03532	53_02_02947	54_02_03278	N11_03448	33_09_03074	5_91_02969	1_90_03373	12_84_03213	17_84_03346	23_83_03262	25_83_03042	26_84_02972	2_85_03302	30_83_03309	33_84_03130	38_84_03336	3_84_03146	17_92_03157	16_08_03170
hycG	Formate hydrogenlyase subunit 7	29	29	767	767	767	1	1	1	1	10_02_02088	11_02_01963	14_02_00114	15_02_01186	17_02_03036	31_02_02122	34_02_02548	38_02_02861	45_02_02300	46_02_01933	52_02_02566	53_02_02733	54_02_02352	N11_02908	33_09_02792	5_91_02727	1_90_02436	12_84_01967	17_84_02365	23_83_02668	25_83_01725	26_84_01891	2_85_02274	30_83_02677	33_84_02541	38_84_02742	3_84_02652	17_92_01816	16_08_02242
yohD	Inner membrane protein YohD	29	29	569	569	569	1	1	1	1	10_02_02559	11_02_02140	14_02_01879	15_02_01976	17_02_00065	31_02_02301	34_02_02897	38_02_00875	45_02_00876	46_02_00063	52_02_02916	53_02_00065	54_02_02705	N11_02733	33_09_00875	5_91_02061	1_90_00420	12_84_02598	17_84_02692	23_83_01372	25_83_00328	26_84_02691	2_85_00611	30_83_01532	33_84_01743	38_84_01548	3_84_01808	17_92_02433	16_08_02710
wzzE	ECA polysaccharide chain length modulation protein	29	29	1046	1046	1046	1	1	1	1	10_02_03752	11_02_03773	14_02_03515	15_02_03693	17_02_04078	31_02_04025	34_02_04014	38_02_03881	45_02_03846	46_02_03707	52_02_03970	53_02_03975	54_02_03633	N11_03849	33_09_03958	5_91_03913	1_90_03794	12_84_03855	17_84_03790	23_83_03622	25_83_03373	26_84_03714	2_85_03703	30_83_03723	33_84_03624	38_84_03759	3_84_03628	17_92_03756	16_08_03794
fimC_2	Chaperone protein FimC	29	29	683	683	683	1	1	1	1	10_02_03124	11_02_03078	14_02_03389	15_02_02282	17_02_01564	31_02_03362	34_02_03458	38_02_01496	45_02_03391	46_02_02972	52_02_03242	53_02_03445	54_02_03054	N11_03383	33_09_03470	5_91_03351	1_90_03129	12_84_00709	17_84_03738	23_83_03087	25_83_02720	26_84_03588	2_85_03178	30_83_03176	33_84_02955	38_84_03095	3_84_03417	17_92_02998	16_08_03105
mgrB	PhoP/PhoQ regulator MgrB	29	29	143	143	143	1	1	1	1	10_02_00270	11_02_02724	14_02_01374	15_02_03057	17_02_01030	31_02_01423	34_02_01422	38_02_01906	45_02_01292	46_02_02531	52_02_01866	53_02_02526	54_02_01081	N11_02030	33_09_01461	5_91_02387	1_90_02642	12_84_00299	17_84_01689	23_83_02431	25_83_02213	26_84_00677	2_85_01950	30_83_02320	33_84_01197	38_84_01395	3_84_00646	17_92_00895	16_08_02050
tdcE	PFL-like enzyme TdcE	29	29	2294	2294	2294	1	1	1	1	10_02_02957	11_02_02858	14_02_02261	15_02_03921	17_02_03310	31_02_03074	34_02_03358	38_02_03256	45_02_03103	46_02_02752	52_02_03021	53_02_03158	54_02_02767	N11_03216	33_09_03305	5_91_03251	1_90_03029	12_84_02997	17_84_03186	23_83_02920	25_83_02553	26_84_04208	2_85_03011	30_83_02956	33_84_02788	38_84_02995	3_84_02976	17_92_02710	16_08_02937
group_1627	hypothetical protein	29	29	983	983	983	1	1	1	1	10_02_02761	11_02_02343	14_02_01676	15_02_01773	17_02_00268	31_02_02504	34_02_02694	38_02_00671	45_02_00673	46_02_00266	52_02_02714	53_02_00268	54_02_02502	N11_02530	33_09_00672	5_91_02264	1_90_00217	12_84_02800	17_84_02490	23_83_01170	25_83_00530	26_84_02489	2_85_00813	30_83_01734	33_84_01945	38_84_01750	3_84_02010	17_92_02635	16_08_02508
citS	Citrate-sodium symporter	29	29	1340	1340	1340	1	1	1	1	10_02_03002	11_02_03200	14_02_03245	15_02_02404	17_02_01442	31_02_03240	34_02_03580	38_02_01374	45_02_03269	46_02_03094	52_02_03364	53_02_03323	54_02_02932	N11_03261	33_09_03348	5_91_03473	1_90_03251	12_84_00831	17_84_03572	23_83_02965	25_83_02598	26_84_00493	2_85_03056	30_83_03298	33_84_02833	38_84_03217	3_84_02840	17_92_02876	16_08_02983
hldE	Bifunctional protein HldE	29	29	1433	1433	1433	1	1	1	1	10_02_02916	11_02_02899	14_02_02302	15_02_03142	17_02_03351	31_02_03115	34_02_03317	38_02_03215	45_02_03144	46_02_02793	52_02_03062	53_02_03199	54_02_02808	N11_03175	33_09_03263	5_91_03210	1_90_02988	12_84_02956	17_84_03145	23_83_02879	25_83_02512	26_84_03300	2_85_02970	30_83_02997	33_84_02747	38_84_02954	3_84_03017	17_92_02751	16_08_02896
nrdH	Glutaredoxin-like protein NrdH	29	29	245	245	245	1	1	1	1	10_02_02129	11_02_02006	14_02_00072	15_02_01143	17_02_02992	31_02_02167	34_02_02590	38_02_02816	45_02_02258	46_02_01892	52_02_02610	53_02_02690	54_02_02395	N11_02868	33_09_02834	5_91_02684	1_90_02479	12_84_01926	17_84_02409	23_83_02713	25_83_01681	26_84_01847	2_85_02317	30_83_02634	33_84_02581	38_84_02786	3_84_02695	17_92_01773	16_08_02199
group_1631	hypothetical protein	29	29	443	443	443	1	1	1	1	10_02_03402	11_02_03424	14_02_02938	15_02_03999	17_02_02161	31_02_01023	34_02_01022	38_02_00987	45_02_03496	46_02_01045	52_02_00687	53_02_01833	54_02_00943	N11_00801	33_09_00986	5_91_00770	1_90_00531	12_84_03143	17_84_00105	23_83_00925	25_83_01504	26_84_00106	2_85_02743	30_83_00646	33_84_00740	38_84_00658	3_84_01641	17_92_03437	16_08_01022
rplX	50S ribosomal protein L24	29	29	314	314	314	1	1	1	1	10_02_04442	11_02_04488	14_02_04463	15_02_04497	17_02_04503	31_02_04502	34_02_04507	38_02_04475	45_02_04510	46_02_04455	52_02_04496	53_02_04500	54_02_04511	N11_04436	33_09_04489	5_91_04545	1_90_04608	12_84_04352	17_84_04551	23_83_04385	25_83_04403	26_84_04464	2_85_04393	30_83_04390	33_84_04410	38_84_04487	3_84_04369	17_92_04510	16_08_04470
cca	Multifunctional CCA protein	29	29	1241	1241	1241	1	1	1	1	10_02_02920	11_02_02895	14_02_02298	15_02_03138	17_02_03347	31_02_03111	34_02_03321	38_02_03219	45_02_03140	46_02_02789	52_02_03058	53_02_03195	54_02_02804	N11_03179	33_09_03267	5_91_03214	1_90_02992	12_84_02960	17_84_03149	23_83_02883	25_83_02516	26_84_03304	2_85_02974	30_83_02993	33_84_02751	38_84_02958	3_84_03013	17_92_02747	16_08_02900
rpsB	30S ribosomal protein S2	29	29	725	725	725	1	1	1	1	10_02_03165	11_02_03037	14_02_03430	15_02_02241	17_02_01605	31_02_03403	34_02_03417	38_02_01537	45_02_03432	46_02_02931	52_02_03201	53_02_03486	54_02_03095	N11_03424	33_09_03511	5_91_03310	1_90_03088	12_84_00668	17_84_03697	23_83_03128	25_83_02761	26_84_03629	2_85_03219	30_83_03135	33_84_02996	38_84_03054	3_84_03458	17_92_03039	16_08_03146
dmlR_9	HTH-type transcriptional regulator DmlR	29	29	947	947	947	1	1	1	1	10_02_04037	11_02_04220	14_02_03996	15_02_00693	17_02_02061	31_02_02741	34_02_01887	38_02_04251	45_02_01757	46_02_04222	52_02_04321	53_02_01397	54_02_01808	N11_01238	33_09_04361	5_91_04424	1_90_04487	12_84_03524	17_84_02971	23_83_03447	25_83_03899	26_84_03391	2_85_03472	30_83_04095	33_84_04031	38_84_04007	3_84_03927	17_92_04236	16_08_03488
group_1636	hypothetical protein	29	29	128	128	128	1	1	1	1	10_02_01040	11_02_00945	14_02_00542	15_02_00198	17_02_00499	31_02_00197	34_02_00442	38_02_00441	45_02_00443	46_02_00497	52_02_00197	53_02_00499	54_02_00116	N11_00442	33_09_00442	5_91_00281	1_90_01357	12_84_02303	17_84_01236	23_83_00440	25_83_00679	26_84_02356	2_85_00108	30_83_00440	33_84_00453	38_84_00101	3_84_00101	17_92_00441	16_08_00197
group_1637	hypothetical protein	29	29	398	398	398	1	1	1	1	10_02_01324	11_02_01229	14_02_02061	15_02_00482	17_02_00783	31_02_00481	34_02_00158	38_02_00158	45_02_00158	46_02_02322	52_02_00482	53_02_00783	54_02_00401	N11_00158	33_09_00158	5_91_00565	1_90_01073	12_84_00051	17_84_00953	23_83_00158	25_83_00962	26_84_02807	2_85_00391	30_83_00158	33_84_00158	38_84_00396	3_84_00398	17_92_00159	16_08_00480
gadX	HTH-type transcriptional regulator GadX	29	29	875	875	875	1	1	1	1	10_02_03428	11_02_03450	14_02_02964	15_02_04309	17_02_02187	31_02_00997	34_02_00996	38_02_01013	45_02_03522	46_02_01019	52_02_00713	53_02_01807	54_02_00917	N11_00827	33_09_01012	5_91_00796	1_90_00557	12_84_03169	17_84_00131	23_83_00899	25_83_01478	26_84_00132	2_85_02717	30_83_00672	33_84_00714	38_84_00684	3_84_01615	17_92_03464	16_08_00996
metN_1	Methionine import ATP-binding protein MetN	29	29	1016	1016	1016	1	1	1	1	10_02_00523	11_02_00200	14_02_01203	15_02_00895	17_02_01859	31_02_02539	34_02_01685	38_02_02571	45_02_01555	46_02_01647	52_02_01314	53_02_01195	54_02_01606	N11_01440	33_09_02361	5_91_01450	1_90_01544	12_84_01683	17_84_00744	23_83_01987	25_83_02108	26_84_01265	2_85_01479	30_83_01296	33_84_01470	38_84_02442	3_84_01154	17_92_01526	16_08_01607
garK_2	Glycerate 2-kinase	29	29	1145	1145	1145	1	1	1	1	10_02_02962	11_02_02853	14_02_02256	15_02_03916	17_02_03305	31_02_03069	34_02_03363	38_02_03261	45_02_03098	46_02_02747	52_02_03016	53_02_03153	54_02_02762	N11_03221	33_09_03310	5_91_03256	1_90_03034	12_84_03002	17_84_03191	23_83_02925	25_83_02558	26_84_04213	2_85_03016	30_83_02951	33_84_02793	38_84_03000	3_84_02971	17_92_02705	16_08_02942
acpS	Holo-[acyl-carrier-protein] synthase	29	29	380	380	380	1	1	1	1	10_02_03207	11_02_03229	14_02_02450	15_02_02942	17_02_03498	31_02_03445	34_02_03169	38_02_03325	45_02_02851	46_02_03297	52_02_03391	53_02_03089	54_02_03137	N11_03590	33_09_02932	5_91_03062	1_90_03281	12_84_03306	17_84_03254	23_83_03170	25_83_02950	26_84_03064	2_85_03394	30_83_03402	33_84_03039	38_84_03245	3_84_03238	17_92_03065	16_08_03284
group_1642	hypothetical protein	29	29	287	287	287	1	1	1	1	10_02_03651	11_02_03714	14_02_03283	15_02_03589	17_02_03974	31_02_03879	34_02_03868	38_02_03777	45_02_03745	46_02_03648	52_02_03866	53_02_03788	54_02_03488	N11_00675	33_09_03854	5_91_03769	1_90_03735	12_84_03075	17_84_00037	23_83_00994	25_83_01572	26_84_00037	2_85_02811	30_83_00577	33_84_00809	38_84_00590	3_84_01709	17_92_03951	16_08_04060
arsC	Arsenate reductase	29	29	476	476	476	1	1	1	1	10_02_02732	11_02_02314	14_02_01705	15_02_01802	17_02_00239	31_02_02475	34_02_02723	38_02_00700	45_02_00702	46_02_00237	52_02_02743	53_02_00239	54_02_02531	N11_02559	33_09_00701	5_91_02235	1_90_00246	12_84_02771	17_84_02519	23_83_01199	25_83_00501	26_84_02518	2_85_00784	30_83_01705	33_84_01916	38_84_01721	3_84_01981	17_92_02606	16_08_02537
group_1644	hypothetical protein	29	29	209	209	209	1	1	1	1	10_02_01626	11_02_01532	14_02_00805	15_02_02746	17_02_02690	31_02_01659	34_02_02085	38_02_02226	45_02_02040	46_02_01303	52_02_02187	53_02_02111	54_02_02008	N11_02267	33_09_01957	5_91_01854	1_90_01972	12_84_01279	17_84_01901	23_83_01665	25_83_00231	26_84_01570	2_85_01184	30_83_02000	33_84_02163	38_84_02121	3_84_02273	17_92_01216	16_08_01300
group_1645	hypothetical protein	29	29	218	218	218	1	1	1	1	10_02_04204	11_02_04275	14_02_04101	15_02_04199	17_02_04366	31_02_04319	34_02_02967	38_02_04356	45_02_03053	46_02_04232	52_02_04376	53_02_02887	54_02_04258	N11_04252	33_09_03134	5_91_02909	1_90_03433	12_84_04111	17_84_04327	23_83_04105	25_83_04019	26_84_04199	2_85_03243	30_83_04198	33_84_03189	38_84_03395	3_84_04074	17_92_03216	16_08_04336
leuE	Leucine efflux protein	29	29	638	638	638	1	1	1	1	10_02_00977	11_02_00882	14_02_00479	15_02_00135	17_02_00436	31_02_00134	34_02_00505	38_02_00504	45_02_00506	46_02_00434	52_02_00134	53_02_00436	54_02_00053	N11_00505	33_09_00505	5_91_00218	1_90_00050	12_84_02240	17_84_01299	23_83_00503	25_83_00616	26_84_02419	2_85_00045	30_83_00503	33_84_04290	38_84_00038	3_84_00038	17_92_00505	16_08_00134
flgC	Flagellar basal-body rod protein FlgC	29	29	404	404	404	1	1	1	1	10_02_00884	11_02_00789	14_02_00386	15_02_00042	17_02_00343	31_02_00041	34_02_00598	38_02_00597	45_02_00599	46_02_00341	52_02_00041	53_02_00343	54_02_03903	N11_00598	33_09_00598	5_91_00125	1_90_00143	12_84_03717	17_84_03615	23_83_01096	25_83_03264	26_84_03883	2_85_00888	30_83_01808	33_84_02020	38_84_01825	3_84_02085	17_92_03541	16_08_00041
group_1648	hypothetical protein	29	29	767	767	767	1	1	1	1	10_02_04056	11_02_04201	14_02_04015	15_02_00674	17_02_02080	31_02_02760	34_02_01906	38_02_04270	45_02_01776	46_02_04203	52_02_04302	53_02_01416	54_02_01827	N11_01219	33_09_04342	5_91_04405	1_90_04468	12_84_03543	17_84_02990	23_83_03428	25_83_03918	26_84_03372	2_85_03453	30_83_04114	33_84_04012	38_84_04026	3_84_03908	17_92_04255	16_08_03469
group_1649	hypothetical protein	29	29	266	266	266	1	1	1	1	10_02_03449	11_02_03471	14_02_02985	15_02_04330	17_02_02208	31_02_00976	34_02_00975	38_02_01034	45_02_03543	46_02_00998	52_02_00734	53_02_01786	54_02_00896	N11_00848	33_09_01033	5_91_00817	1_90_00578	12_84_03190	17_84_00152	23_83_00878	25_83_01457	26_84_00153	2_85_02696	30_83_00693	33_84_00693	38_84_00705	3_84_01594	17_92_03485	16_08_00975
nrfG	Formate-dependent nitrite reductase complex subunit NrfG	29	29	620	620	620	1	1	1	1	10_02_03395	11_02_03417	14_02_02931	15_02_03992	17_02_02154	31_02_01030	34_02_01029	38_02_00980	45_02_03489	46_02_01052	52_02_00680	53_02_01840	54_02_00950	N11_00794	33_09_00979	5_91_00763	1_90_00524	12_84_03136	17_84_00098	23_83_00932	25_83_01511	26_84_00099	2_85_02750	30_83_00639	33_84_00747	38_84_00651	3_84_01648	17_92_03430	16_08_01029
group_1651	hypothetical protein	29	29	338	338	338	1	1	1	1	10_02_03367	11_02_03389	14_02_02903	15_02_03964	17_02_02126	31_02_01058	34_02_01057	38_02_00952	45_02_03461	46_02_04498	52_02_00652	53_02_01868	54_02_00978	N11_00766	33_09_00951	5_91_00735	1_90_00496	12_84_03108	17_84_00070	23_83_00960	25_83_01539	26_84_00071	2_85_02778	30_83_00611	33_84_00775	38_84_00623	3_84_01676	17_92_03402	16_08_01057
infB	Translation initiation factor IF-2	29	29	2678	2678	2678	1	1	1	1	10_02_02994	11_02_02821	14_02_02224	15_02_03884	17_02_03273	31_02_03037	34_02_03395	38_02_03293	45_02_03066	46_02_02715	52_02_02984	53_02_03121	54_02_02730	N11_03253	33_09_03342	5_91_03288	1_90_03066	12_84_03034	17_84_03223	23_83_02957	25_83_02590	26_84_04245	2_85_03048	30_83_02919	33_84_02825	38_84_03032	3_84_02939	17_92_02673	16_08_02974
fabA	3-hydroxydecanoyl-[acyl-carrier-protein] dehydratase	29	29	518	518	518	1	1	1	1	10_02_00063	11_02_02440	14_02_01580	15_02_02539	17_02_01237	31_02_01216	34_02_01215	38_02_01699	45_02_01085	46_02_03125	52_02_01659	53_02_02318	54_02_01287	N11_01823	33_09_01667	5_91_03632	1_90_03597	12_84_00506	17_84_01482	23_83_02223	25_83_03450	26_84_00883	2_85_01742	30_83_02527	33_84_00990	38_84_01188	3_84_00853	17_92_00687	16_08_01842
group_1654	hypothetical protein	29	29	671	671	671	1	1	1	1	10_02_02336	11_02_00588	14_02_02757	15_02_01552	17_02_02412	31_02_00772	34_02_00771	38_02_01238	45_02_02692	46_02_00794	52_02_00940	53_02_01582	54_02_00692	N11_01052	33_09_01237	5_91_01021	1_90_00782	12_84_00967	17_84_00356	23_83_00674	25_83_01253	26_84_00357	2_85_02521	30_83_00897	33_84_03212	38_84_00909	3_84_01390	17_92_02182	16_08_00771
wecE	dTDP-4-amino-4,6-dideoxygalactose transaminase	29	29	1130	1130	1130	1	1	1	1	10_02_03758	11_02_03779	14_02_03509	15_02_03687	17_02_04072	31_02_04019	34_02_04008	38_02_03875	45_02_03852	46_02_03713	52_02_03964	53_02_03981	54_02_03639	N11_03855	33_09_03952	5_91_03919	1_90_03800	12_84_03849	17_84_03796	23_83_03628	25_83_03367	26_84_03708	2_85_03709	30_83_03717	33_84_03618	38_84_03765	3_84_03622	17_92_03762	16_08_03800
rpoZ	DNA-directed RNA polymerase subunit omega	29	29	275	275	275	1	1	1	1	10_02_01551	11_02_01457	14_02_00730	15_02_02671	17_02_02615	31_02_01584	34_02_02010	38_02_02301	45_02_02115	46_02_01378	52_02_02262	53_02_02186	54_02_01933	N11_02192	33_09_01882	5_91_01929	1_90_01897	12_84_01226	17_84_01848	23_83_01718	25_83_00284	26_84_01517	2_85_01237	30_83_01947	33_84_02110	38_84_02174	3_84_02220	17_92_01269	16_08_01353
polA	DNA polymerase I	29	29	2786	2786	2786	1	1	1	1	10_02_03497	11_02_03519	14_02_03033	15_02_03382	17_02_03653	31_02_03712	34_02_03702	38_02_03592	45_02_03591	46_02_03564	52_02_03546	53_02_03621	54_02_03404	N11_03622	33_09_03646	5_91_03482	1_90_03447	12_84_03339	17_84_03472	23_83_03388	25_83_03056	26_84_03096	2_85_03561	30_83_03434	33_84_03352	38_84_03521	3_84_03270	17_92_03384	16_08_03317
sorB_1	PTS system sorbose-specific EIIB component	29	29	461	461	461	1	1	1	1	10_02_02316	11_02_00568	14_02_02777	15_02_01532	17_02_02432	31_02_00752	34_02_00751	38_02_01258	45_02_02712	46_02_00774	52_02_00960	53_02_01562	54_02_00672	N11_01072	33_09_01257	5_91_01041	1_90_00802	12_84_00947	17_84_00376	23_83_00654	25_83_01233	26_84_00377	2_85_02541	30_83_00917	33_84_03232	38_84_00929	3_84_01370	17_92_02162	16_08_00751
hemN	Oxygen-independent coproporphyrinogen III oxidase	29	29	1373	1373	1373	1	1	1	1	10_02_03501	11_02_03523	14_02_03037	15_02_03378	17_02_03657	31_02_03708	34_02_03698	38_02_03588	45_02_03595	46_02_03560	52_02_03550	53_02_03617	54_02_03400	N11_03626	33_09_03642	5_91_03486	1_90_03451	12_84_03343	17_84_03468	23_83_03384	25_83_03060	26_84_03100	2_85_03565	30_83_03438	33_84_03356	38_84_03517	3_84_03274	17_92_03380	16_08_03321
fliP	Flagellar biosynthetic protein FliP	29	29	737	737	737	1	1	1	1	10_02_00144	11_02_02618	14_02_01499	15_02_02458	17_02_01156	31_02_01297	34_02_01296	38_02_01780	45_02_01166	46_02_02657	52_02_01740	53_02_02399	54_02_01206	N11_01904	33_09_01586	5_91_02512	1_90_02767	12_84_00425	17_84_01563	23_83_02304	25_83_02338	26_84_00802	2_85_01823	30_83_02446	33_84_01071	38_84_01269	3_84_00772	17_92_00768	16_08_01923
sorB_2	PTS system sorbose-specific EIIB component	29	29	470	470	470	1	1	1	1	10_02_00587	11_02_00264	14_02_01267	15_02_00959	17_02_01795	31_02_02969	34_02_01621	38_02_02635	45_02_01491	46_02_01711	52_02_01250	53_02_01131	54_02_01542	N11_01504	33_09_02297	5_91_01514	1_90_01480	12_84_01619	17_84_00680	23_83_02051	25_83_02044	26_84_01201	2_85_01415	30_83_01360	33_84_01534	38_84_02506	3_84_01090	17_92_01590	16_08_01671
group_1662	hypothetical protein	29	29	545	545	545	1	1	1	1	10_02_00332	11_02_00009	14_02_01012	15_02_00704	17_02_02050	31_02_02730	34_02_01876	38_02_02379	45_02_01746	46_02_01456	52_02_01505	53_02_01386	54_02_01797	N11_01249	33_09_02552	5_91_01175	1_90_01819	12_84_04421	17_84_02960	23_83_04288	25_83_01927	26_84_01083	2_85_04268	30_83_01039	33_84_04559	38_84_03996	3_84_03938	17_92_04431	16_08_04352
prpR	Propionate catabolism operon regulatory protein	29	29	1625	1625	1625	1	1	1	1	10_02_00383	11_02_00060	14_02_01063	15_02_00755	17_02_01999	31_02_02679	34_02_01825	38_02_02430	45_02_01695	46_02_01507	52_02_01454	53_02_01335	54_02_01746	N11_01300	33_09_02501	5_91_01310	1_90_01684	12_84_01823	17_84_02843	23_83_01847	25_83_02866	26_84_01405	2_85_01619	30_83_01156	33_84_01330	38_84_02302	3_84_01294	17_92_01386	16_08_01467
arnA	Bifunctional polymyxin resistance protein ArnA	29	29	1982	1982	1982	1	1	1	1	10_02_04229	11_02_03966	14_02_03725	15_02_04115	17_02_04233	31_02_04174	34_02_04162	38_02_04146	45_02_04092	46_02_03963	52_02_04091	53_02_04251	54_02_03989	N11_04078	33_09_04142	5_91_04170	1_90_04206	12_84_03923	17_84_04077	23_83_03897	25_83_03757	26_84_03910	2_85_04049	30_83_03954	33_84_03808	38_84_04166	3_84_03831	17_92_04094	16_08_04126
group_1665	hypothetical protein	29	29	1046	1046	1046	1	1	1	1	10_02_00738	11_02_00415	14_02_03769	15_02_04358	17_02_01644	31_02_02818	34_02_04354	38_02_04023	45_02_04036	46_02_04006	52_02_01099	53_02_00980	54_02_03820	N11_01655	33_09_04228	5_91_04229	1_90_04292	12_84_03480	17_84_00529	23_83_03491	25_83_03674	26_84_03435	2_85_03516	30_83_04264	33_84_01685	38_84_03946	3_84_00939	17_92_04153	16_08_03532
rbsK_2	Ribokinase	29	29	929	929	929	1	1	1	1	10_02_03960	11_02_04044	14_02_03622	15_02_04067	17_02_04254	31_02_04195	34_02_04238	38_02_04124	45_02_04197	46_02_03859	52_02_04196	53_02_04272	54_02_04065	N11_04001	33_09_04065	5_91_04065	1_90_04185	12_84_03944	17_84_04153	23_83_03974	25_83_03778	26_84_04013	2_85_03938	30_83_04031	33_84_03787	38_84_04118	3_84_04167	17_92_04046	16_08_03665
cbiT	Cobalt-precorrin-6B C(15)-methyltransferase (decarboxylating)	29	29	578	578	578	1	1	1	1	10_02_02714	11_02_02296	14_02_01723	15_02_01820	17_02_00221	31_02_02457	34_02_02741	38_02_00718	45_02_00720	46_02_00219	52_02_02761	53_02_00221	54_02_02549	N11_02577	33_09_00719	5_91_02217	1_90_00264	12_84_02753	17_84_02537	23_83_01217	25_83_00483	26_84_02536	2_85_00766	30_83_01687	33_84_01898	38_84_01703	3_84_01963	17_92_02588	16_08_02555
group_1668	hypothetical protein	29	29	407	407	407	1	1	1	1	10_02_04035	11_02_04222	14_02_03994	15_02_00695	17_02_02059	31_02_02739	34_02_01885	38_02_04249	45_02_01755	46_02_04224	52_02_04323	53_02_01395	54_02_01806	N11_01240	33_09_04363	5_91_04426	1_90_04489	12_84_03522	17_84_02969	23_83_03449	25_83_03897	26_84_03393	2_85_03474	30_83_04093	33_84_04033	38_84_04005	3_84_03929	17_92_04234	16_08_03490
fecA	Fe(3+) dicitrate transport protein FecA	29	29	2165	2165	2165	1	1	1	1	10_02_01311	11_02_01216	14_02_02048	15_02_00469	17_02_00770	31_02_00468	34_02_00171	38_02_00171	45_02_00171	46_02_02335	52_02_00469	53_02_00770	54_02_00388	N11_00171	33_09_00171	5_91_00552	1_90_01086	12_84_00038	17_84_00966	23_83_00171	25_83_00949	26_84_02794	2_85_00378	30_83_00171	33_84_00171	38_84_00383	3_84_00385	17_92_00172	16_08_00467
menI	1,4-dihydroxy-2-naphthoyl-CoA hydrolase	29	29	410	410	410	1	1	1	1	10_02_01073	11_02_00978	14_02_00575	15_02_00231	17_02_00532	31_02_00230	34_02_00409	38_02_00408	45_02_00410	46_02_00530	52_02_00230	53_02_00532	54_02_00149	N11_00409	33_09_00409	5_91_00314	1_90_01324	12_84_02336	17_84_01203	23_83_00407	25_83_00712	26_84_02323	2_85_00141	30_83_00407	33_84_00420	38_84_00134	3_84_00134	17_92_00408	16_08_00230
ycgJ	putative methyltransferase YcgJ	29	29	770	770	770	1	1	1	1	10_02_04084	11_02_04173	14_02_04043	15_02_00646	17_02_02108	31_02_02788	34_02_01934	38_02_04298	45_02_01804	46_02_04175	52_02_04274	53_02_01444	54_02_01855	N11_01191	33_09_04314	5_91_04377	1_90_04440	12_84_03571	17_84_03018	23_83_03400	25_83_03946	26_84_03344	2_85_03425	30_83_04142	33_84_03984	38_84_04054	3_84_03880	17_92_04283	16_08_03441
ruvC	Crossover junction endodeoxyribonuclease RuvC	29	29	521	521	521	1	1	1	1	10_02_00221	11_02_02772	14_02_01422	15_02_03105	17_02_01079	31_02_01374	34_02_01373	38_02_01857	45_02_01243	46_02_02580	52_02_01817	53_02_02476	54_02_01129	N11_01981	33_09_01509	5_91_02435	1_90_02690	12_84_00348	17_84_01640	23_83_02382	25_83_02261	26_84_00725	2_85_01901	30_83_02368	33_84_01148	38_84_01346	3_84_00695	17_92_00845	16_08_02000
cyaY	Iron-sulfur cluster assembly protein CyaY	29	29	320	320	320	1	1	1	1	10_02_03776	11_02_03797	14_02_03491	15_02_03669	17_02_04054	31_02_04001	34_02_03990	38_02_03857	45_02_03870	46_02_03731	52_02_03946	53_02_03999	54_02_03657	N11_03873	33_09_03934	5_91_03937	1_90_03818	12_84_03831	17_84_03814	23_83_03646	25_83_03349	26_84_03690	2_85_03727	30_83_03699	33_84_03600	38_84_03783	3_84_03604	17_92_03780	16_08_03818
aroC	Chorismate synthase	29	29	1085	1085	1085	1	1	1	1	10_02_03828	11_02_03849	14_02_03611	15_02_03871	17_02_04109	31_02_04121	34_02_04045	38_02_03977	45_02_03987	46_02_03848	52_02_04066	53_02_04198	54_02_03774	N11_03990	33_09_03989	5_91_04054	1_90_04052	12_84_04011	17_84_03931	23_83_03845	25_83_03561	26_84_03745	2_85_03927	30_83_03901	33_84_03655	38_84_03900	3_84_03741	17_92_03832	16_08_04017
group_1675	hypothetical protein	29	29	311	311	311	1	1	1	1	10_02_01882	11_02_01756	14_02_00320	15_02_01393	17_02_03242	31_02_01915	34_02_02341	38_02_03068	45_02_02507	46_02_02139	52_02_02359	53_02_03926	54_02_03584	N11_03800	33_09_02586	5_91_03864	1_90_02229	12_84_02177	17_84_02157	23_83_03539	25_83_04257	26_84_02100	2_85_02065	30_83_02888	33_84_03496	38_84_03611	3_84_03500	17_92_02023	16_08_02450
edd	Phosphogluconate dehydratase	29	29	1811	1811	1811	1	1	1	1	10_02_00235	11_02_02758	14_02_01408	15_02_03091	17_02_01065	31_02_01388	34_02_01387	38_02_01871	45_02_01257	46_02_02566	52_02_01831	53_02_02490	54_02_01115	N11_01995	33_09_01495	5_91_02421	1_90_02676	12_84_00334	17_84_01654	23_83_02396	25_83_02247	26_84_00711	2_85_01915	30_83_02354	33_84_01162	38_84_01360	3_84_00681	17_92_00859	16_08_02014
group_1677	hypothetical protein	29	29	134	134	134	1	1	1	1	10_02_02147	11_02_02024	14_02_00054	15_02_01125	17_02_02974	31_02_02185	34_02_02608	38_02_02798	45_02_02240	46_02_01874	52_02_02628	53_02_02672	54_02_02413	N11_02850	33_09_02852	5_91_02666	1_90_02497	12_84_01908	17_84_02427	23_83_02731	25_83_01663	26_84_01829	2_85_02335	30_83_02616	33_84_02599	38_84_02804	3_84_02713	17_92_01755	16_08_02181
mntB_3	Manganese transport system membrane protein MntB	29	29	848	848	848	1	1	1	1	10_02_02071	11_02_01946	14_02_00131	15_02_01203	17_02_03053	31_02_02105	34_02_02531	38_02_02878	45_02_02317	46_02_01950	52_02_02549	53_02_02750	54_02_02335	N11_02925	33_09_02775	5_91_02744	1_90_02419	12_84_01984	17_84_02348	23_83_02651	25_83_01742	26_84_01908	2_85_02257	30_83_02694	33_84_02524	38_84_02725	3_84_02635	17_92_01833	16_08_02259
ndhC	NAD(P)H-quinone oxidoreductase subunit 3	29	29	443	443	443	1	1	1	1	10_02_03883	11_02_03904	14_02_03556	15_02_03816	17_02_04164	31_02_04066	34_02_04100	38_02_03922	45_02_03932	46_02_03793	52_02_04011	53_02_04143	54_02_03719	N11_03935	33_09_04044	5_91_03999	1_90_04107	12_84_04315	17_84_03876	23_83_03790	25_83_03616	26_84_03800	2_85_03872	30_83_03846	33_84_03710	38_84_03845	3_84_03796	17_92_03887	16_08_03962
btsT	Pyruvate/proton symporter BtsT	29	29	2150	2150	2150	1	1	1	1	10_02_02320	11_02_00572	14_02_02773	15_02_01536	17_02_02428	31_02_00756	34_02_00755	38_02_01254	45_02_02708	46_02_00778	52_02_00956	53_02_01566	54_02_00676	N11_01068	33_09_01253	5_91_01037	1_90_00798	12_84_00951	17_84_00372	23_83_00658	25_83_01237	26_84_00373	2_85_02537	30_83_00913	33_84_03228	38_84_00925	3_84_01374	17_92_02166	16_08_00755
group_1681	hypothetical protein	29	29	719	719	719	1	1	1	1	10_02_02546	11_02_02127	14_02_01892	15_02_01989	17_02_00052	31_02_02288	34_02_02910	38_02_00888	45_02_00889	46_02_00050	52_02_02929	53_02_00052	54_02_02718	N11_02746	33_09_00888	5_91_02048	1_90_00433	12_84_02585	17_84_02705	23_83_01385	25_83_00315	26_84_02704	2_85_00598	30_83_01519	33_84_01730	38_84_01535	3_84_01795	17_92_02420	16_08_02723
fliG	Flagellar motor switch protein FliG	29	29	995	995	995	1	1	1	1	10_02_00153	11_02_02609	14_02_01490	15_02_02449	17_02_01147	31_02_01306	34_02_01305	38_02_01789	45_02_01175	46_02_02648	52_02_01749	53_02_02408	54_02_01197	N11_01913	33_09_01577	5_91_02503	1_90_02758	12_84_00416	17_84_01572	23_83_02313	25_83_02329	26_84_00793	2_85_01832	30_83_02437	33_84_01080	38_84_01278	3_84_00763	17_92_00777	16_08_01932
malQ	4-alpha-glucanotransferase	29	29	2078	2078	2078	1	1	1	1	10_02_01790	11_02_01696	14_02_00969	15_02_02158	17_02_02854	31_02_01823	34_02_02249	38_02_02062	45_02_01876	46_02_01139	52_02_02023	53_02_01947	54_02_02172	N11_02431	33_09_02121	5_91_01690	1_90_02137	12_84_01443	17_84_02065	23_83_01501	25_83_00067	26_84_01734	2_85_01020	30_83_02164	33_84_02327	38_84_01957	3_84_02437	17_92_01052	16_08_01135
nnr	Bifunctional NAD(P)H-hydrate repair enzyme Nnr	29	29	1544	1544	1544	1	1	1	1	10_02_02494	11_02_00747	14_02_02599	15_02_01710	17_02_02254	31_02_00930	34_02_00929	38_02_01080	45_02_02534	46_02_00952	52_02_00781	53_02_01740	54_02_00850	N11_00894	33_09_01079	5_91_00863	1_90_00624	12_84_01125	17_84_00198	23_83_00832	25_83_01411	26_84_00199	2_85_02363	30_83_00739	33_84_00647	38_84_00751	3_84_01548	17_92_02340	16_08_00929
yafV	Omega-amidase YafV	29	29	767	767	767	1	1	1	1	10_02_00324	11_02_00001	14_02_01004	15_02_00696	17_02_02058	31_02_02738	34_02_01884	38_02_02371	45_02_01754	46_02_01448	52_02_01513	53_02_01394	54_02_01805	N11_01241	33_09_02560	5_91_01167	1_90_01827	12_84_04429	17_84_02968	23_83_04296	25_83_01935	26_84_01091	2_85_04260	30_83_01031	33_84_04551	38_84_04004	3_84_03930	17_92_04439	16_08_04344
pdhR_1	Pyruvate dehydrogenase complex repressor	29	29	671	671	671	1	1	1	1	10_02_01248	11_02_01153	14_02_01985	15_02_00406	17_02_00707	31_02_00405	34_02_00234	38_02_00233	45_02_00235	46_02_02398	52_02_00406	53_02_00707	54_02_00324	N11_00234	33_09_00234	5_91_00489	1_90_01149	12_84_02511	17_84_01028	23_83_00232	25_83_00887	26_84_02148	2_85_00316	30_83_00232	33_84_00245	38_84_00309	3_84_00309	17_92_00233	16_08_00406
ugpC	sn-glycerol-3-phosphate import ATP-binding protein UgpC	29	29	1070	1070	1070	1	1	1	1	10_02_01750	11_02_01656	14_02_00929	15_02_02118	17_02_02814	31_02_01783	34_02_02209	38_02_02102	45_02_01916	46_02_01179	52_02_02063	53_02_01987	54_02_02132	N11_02391	33_09_02081	5_91_01730	1_90_02097	12_84_01403	17_84_02025	23_83_01541	25_83_00107	26_84_01694	2_85_01060	30_83_02124	33_84_02287	38_84_01997	3_84_02397	17_92_01092	16_08_01175
proV	Glycine betaine/proline betaine transport system ATP-binding protein ProV	29	29	1202	1202	1202	1	1	1	1	10_02_02125	11_02_02002	14_02_00076	15_02_01147	17_02_02996	31_02_02163	34_02_02586	38_02_02820	45_02_02262	46_02_01896	52_02_02606	53_02_02694	54_02_02391	N11_02872	33_09_02830	5_91_02688	1_90_02475	12_84_01930	17_84_02405	23_83_02709	25_83_01685	26_84_01851	2_85_02313	30_83_02638	33_84_02577	38_84_02782	3_84_02691	17_92_01777	16_08_02203
mdoD	Glucans biosynthesis protein D	29	29	1619	1619	1619	1	1	1	1	10_02_01345	11_02_01250	14_02_02082	15_02_00503	17_02_00804	31_02_00502	34_02_00137	38_02_00137	45_02_00137	46_02_02301	52_02_00503	53_02_00804	54_02_00422	N11_00137	33_09_00137	5_91_00586	1_90_01052	12_84_00072	17_84_00932	23_83_00137	25_83_00983	26_84_02828	2_85_00412	30_83_00137	33_84_00137	38_84_00417	3_84_00419	17_92_00138	16_08_00501
ppc	Phosphoenolpyruvate carboxylase	29	29	2738	2738	2738	1	1	1	1	10_02_03604	11_02_03626	14_02_03140	15_02_03275	17_02_03760	31_02_03605	34_02_03595	38_02_03485	45_02_03698	46_02_03457	52_02_03653	53_02_03514	54_02_03297	N11_03729	33_09_03539	5_91_03589	1_90_03554	12_84_03446	17_84_03365	23_83_03281	25_83_03163	26_84_03203	2_85_03668	30_83_03541	33_84_03459	38_84_03414	3_84_03377	17_92_03235	16_08_03424
nei	Endonuclease 8	29	29	791	791	791	1	1	1	1	10_02_00737	11_02_00414	14_02_03770	15_02_04357	17_02_01645	31_02_02819	34_02_04353	38_02_04024	45_02_04035	46_02_04007	52_02_01100	53_02_00981	54_02_03821	N11_01654	33_09_04227	5_91_04228	1_90_04291	12_84_03481	17_84_00530	23_83_03490	25_83_03673	26_84_03434	2_85_03515	30_83_04265	33_84_01684	38_84_03947	3_84_00940	17_92_04152	16_08_03531
group_1692	hypothetical protein	29	29	257	257	257	1	1	1	1	10_02_02219	11_02_00471	14_02_02874	15_02_01435	17_02_02529	31_02_00655	34_02_00654	38_02_01355	45_02_02809	46_02_00677	52_02_01057	53_02_01465	54_02_00575	N11_01169	33_09_01354	5_91_01138	1_90_00899	12_84_00850	17_84_00473	23_83_00557	25_83_01136	26_84_00474	2_85_02638	30_83_01014	33_84_03329	38_84_01026	3_84_02821	17_92_02065	16_08_00654
arsD	Arsenical resistance operon trans-acting repressor ArsD	29	29	362	362	362	1	1	1	1	10_02_02733	11_02_02315	14_02_01704	15_02_01801	17_02_00240	31_02_02476	34_02_02722	38_02_00699	45_02_00701	46_02_00238	52_02_02742	53_02_00240	54_02_02530	N11_02558	33_09_00700	5_91_02236	1_90_00245	12_84_02772	17_84_02518	23_83_01198	25_83_00502	26_84_02517	2_85_00785	30_83_01706	33_84_01917	38_84_01722	3_84_01982	17_92_02607	16_08_02536
group_1694	hypothetical protein	29	29	1430	1430	1430	1	1	1	1	10_02_03803	11_02_03824	14_02_03464	15_02_03642	17_02_04027	31_02_03974	34_02_03963	38_02_03830	45_02_03897	46_02_03758	52_02_03919	53_02_04026	54_02_03684	N11_03900	33_09_03907	5_91_03964	1_90_03845	12_84_03804	17_84_03841	23_83_03673	25_83_03322	26_84_03663	2_85_03754	30_83_03672	33_84_03573	38_84_03810	3_84_03577	17_92_03807	16_08_03845
gudX	Glucarate dehydratase-related protein	29	29	1340	1340	1340	1	1	1	1	10_02_01969	11_02_01844	14_02_00233	15_02_01305	17_02_03155	31_02_02003	34_02_02429	38_02_02980	45_02_02419	46_02_02052	52_02_02447	53_02_02853	54_02_02233	N11_03027	33_09_02673	5_91_02846	1_90_02317	12_84_02089	17_84_02244	23_83_02547	25_83_01846	26_84_02012	2_85_02153	30_83_02798	33_84_02420	38_84_02620	3_84_02530	17_92_01935	16_08_02362
group_1696	hypothetical protein	29	29	221	221	221	1	1	1	1	10_02_03455	11_02_03477	14_02_02991	15_02_04336	17_02_02214	31_02_00970	34_02_00969	38_02_01040	45_02_03549	46_02_00992	52_02_00740	53_02_01780	54_02_00890	N11_00854	33_09_01039	5_91_00823	1_90_00584	12_84_03196	17_84_00158	23_83_00872	25_83_01451	26_84_00159	2_85_02690	30_83_00699	33_84_00687	38_84_00711	3_84_01588	17_92_03491	16_08_00969
group_1697	hypothetical protein	29	29	254	254	254	1	1	1	1	10_02_02519	11_02_02100	14_02_01919	15_02_02016	17_02_00025	31_02_02261	34_02_02937	38_02_00915	45_02_00916	46_02_00023	52_02_02956	53_02_00025	54_02_04373	N11_02773	33_09_00915	5_91_02021	1_90_00460	12_84_02558	17_84_02732	23_83_01412	25_83_04181	26_84_02731	2_85_00571	30_83_01492	33_84_04160	38_84_01508	3_84_01768	17_92_02393	16_08_02750
sptP	Secreted effector protein SptP	29	29	1607	1607	1607	1	1	1	1	10_02_02057	11_02_01932	14_02_00145	15_02_01217	17_02_03067	31_02_02091	34_02_02517	38_02_02892	45_02_02331	46_02_01964	52_02_02535	53_02_02764	54_02_02321	N11_02939	33_09_02761	5_91_02758	1_90_02405	12_84_01999	17_84_02333	23_83_02636	25_83_01757	26_84_01923	2_85_02242	30_83_02709	33_84_02509	38_84_02710	3_84_02620	17_92_01847	16_08_02273
spaQ_2	Surface presentation of antigens protein SpaQ	29	29	260	260	260	1	1	1	1	10_02_02046	11_02_01921	14_02_00156	15_02_01228	17_02_03078	31_02_02080	34_02_02506	38_02_02903	45_02_02342	46_02_01975	52_02_02524	53_02_02775	54_02_02310	N11_02950	33_09_02750	5_91_02769	1_90_02394	12_84_02011	17_84_02321	23_83_02624	25_83_01769	26_84_01935	2_85_02230	30_83_02721	33_84_02497	38_84_02698	3_84_02608	17_92_01858	16_08_02284
group_1700	hypothetical protein	29	29	656	656	656	1	1	1	1	10_02_00243	11_02_02750	14_02_01400	15_02_03083	17_02_01057	31_02_01396	34_02_01395	38_02_01879	45_02_01265	46_02_02558	52_02_01839	53_02_02498	54_02_01107	N11_02003	33_09_01487	5_91_02413	1_90_02668	12_84_00326	17_84_01662	23_83_02404	25_83_02239	26_84_00703	2_85_01923	30_83_02346	33_84_01170	38_84_01368	3_84_00673	17_92_00867	16_08_02022
ompC_2	Outer membrane porin C	29	29	1136	1136	1136	1	1	1	1	10_02_04486	11_02_03935	14_02_03694	15_02_04084	17_02_04202	31_02_04143	34_02_04131	38_02_04177	45_02_04123	46_02_03932	52_02_04122	53_02_04220	54_02_03958	N11_04109	33_09_04173	5_91_04139	1_90_04237	12_84_03892	17_84_04046	23_83_03866	25_83_03726	26_84_03941	2_85_04018	30_83_03923	33_84_03839	38_84_04135	3_84_03862	17_92_04063	16_08_04157
group_1702	IS3 family transposase IS1351	29	29	278	278	278	1	1	1	1	10_02_00125	11_02_02637	14_02_01518	15_02_02477	17_02_01175	31_02_01278	34_02_01277	38_02_01761	45_02_01147	46_02_02676	52_02_01721	53_02_02380	54_02_01225	N11_01885	33_09_01605	5_91_02531	1_90_02786	12_84_00444	17_84_01544	23_83_02285	25_83_02357	26_84_00821	2_85_01804	30_83_02465	33_84_01052	38_84_01250	3_84_00791	17_92_00749	16_08_01904
group_1703	hypothetical protein	29	29	272	272	272	1	1	1	1	10_02_00565	11_02_00242	14_02_01245	15_02_00937	17_02_01817	31_02_02991	34_02_01643	38_02_02613	45_02_01513	46_02_01689	52_02_01272	53_02_01153	54_02_01564	N11_01482	33_09_02319	5_91_01492	1_90_01502	12_84_01641	17_84_00702	23_83_02029	25_83_02066	26_84_01223	2_85_01437	30_83_01338	33_84_01512	38_84_02484	3_84_01112	17_92_01568	16_08_01649
lysA_2	Diaminopimelate decarboxylase	29	29	1397	1397	1397	1	1	1	1	10_02_03851	11_02_03872	14_02_03588	15_02_03848	17_02_04132	31_02_04098	34_02_04068	38_02_03954	45_02_03964	46_02_03825	52_02_04043	53_02_04175	54_02_03751	N11_03967	33_09_04012	5_91_04031	1_90_04075	12_84_04034	17_84_03908	23_83_03822	25_83_03584	26_84_03768	2_85_03904	30_83_03878	33_84_03678	38_84_03877	3_84_03764	17_92_03855	16_08_03994
group_1705	hypothetical protein	29	29	3800	3800	3800	1	1	1	1	10_02_04312	11_02_04063	14_02_03889	15_02_03435	17_02_03818	31_02_03765	34_02_03786	38_02_03622	45_02_04216	46_02_04097	52_02_03742	53_02_03706	54_02_04115	N11_04140	33_09_03699	5_91_04267	1_90_04361	12_84_03653	17_84_04352	23_83_04216	25_83_04217	26_84_03481	2_85_04244	30_83_03631	33_84_04198	38_84_04363	3_84_04230	17_92_03654	16_08_03692
group_1706	hypothetical protein	29	29	968	968	968	1	1	1	1	10_02_01125	11_02_01030	14_02_00627	15_02_00283	17_02_00584	31_02_00282	34_02_00357	38_02_00356	45_02_00358	46_02_00582	52_02_00282	53_02_00584	54_02_00201	N11_00357	33_09_00357	5_91_00366	1_90_01272	12_84_02388	17_84_01151	23_83_00355	25_83_00764	26_84_02271	2_85_00193	30_83_00355	33_84_00368	38_84_00186	3_84_00186	17_92_00356	16_08_00282
yjiE_1	HTH-type transcriptional regulator YjiE	29	29	908	908	908	1	1	1	1	10_02_02339	11_02_00591	14_02_02754	15_02_01555	17_02_02409	31_02_00775	34_02_00774	38_02_01235	45_02_02689	46_02_00797	52_02_00937	53_02_01585	54_02_00695	N11_01049	33_09_01234	5_91_01018	1_90_00779	12_84_00970	17_84_00353	23_83_00677	25_83_01256	26_84_00354	2_85_02518	30_83_00894	33_84_03209	38_84_00906	3_84_01393	17_92_02185	16_08_00774
mukB	Chromosome partition protein MukB	29	29	4466	4466	4466	1	1	1	1	10_02_00043	11_02_02460	14_02_01600	15_02_02559	17_02_01257	31_02_01196	34_02_01195	38_02_01679	45_02_01065	46_02_03145	52_02_01639	53_02_02298	54_02_01307	N11_01803	33_09_01687	5_91_03652	1_90_03617	12_84_00526	17_84_01462	23_83_02203	25_83_03430	26_84_00903	2_85_01722	30_83_02547	33_84_00970	38_84_01168	3_84_00873	17_92_00667	16_08_01822
artI	Putative ABC transporter arginine-binding protein 2	29	29	731	731	731	1	1	1	1	10_02_00824	11_02_02522	14_02_03829	15_02_03735	17_02_01319	31_02_01134	34_02_01133	38_02_01617	45_02_01003	46_02_03207	52_02_01577	53_02_04107	54_02_01369	N11_01741	33_09_01749	5_91_00065	1_90_03881	12_84_00588	17_84_01400	23_83_03754	25_83_03535	26_84_00965	2_85_03790	30_83_03810	33_84_00908	38_84_01106	3_84_03715	17_92_00605	16_08_03926
rhmR_1	putative HTH-type transcriptional regulator RhmR	29	29	755	755	755	1	1	1	1	10_02_01771	11_02_01677	14_02_00950	15_02_02139	17_02_02835	31_02_01804	34_02_02230	38_02_02081	45_02_01895	46_02_01158	52_02_02042	53_02_01966	54_02_02153	N11_02412	33_09_02102	5_91_01709	1_90_02118	12_84_01424	17_84_02046	23_83_01520	25_83_00086	26_84_01715	2_85_01039	30_83_02145	33_84_02308	38_84_01976	3_84_02418	17_92_01071	16_08_01154
edcC	Phenolic acid decarboxylase	29	29	1427	1427	1427	1	1	1	1	10_02_02017	11_02_01892	14_02_00185	15_02_01257	17_02_03107	31_02_02051	34_02_02477	38_02_02932	45_02_02371	46_02_02004	52_02_02495	53_02_02804	54_02_02281	N11_02979	33_09_02721	5_91_02798	1_90_02365	12_84_02040	17_84_02292	23_83_02595	25_83_01798	26_84_01964	2_85_02201	30_83_02750	33_84_02468	38_84_02669	3_84_02579	17_92_01887	16_08_02313
ompA	Outer membrane protein A	29	29	1052	1052	1052	1	1	1	1	10_02_00066	11_02_02437	14_02_01577	15_02_02536	17_02_01234	31_02_01219	34_02_01218	38_02_01702	45_02_01088	46_02_03122	52_02_01662	53_02_02321	54_02_01284	N11_01826	33_09_01664	5_91_03629	1_90_03594	12_84_00503	17_84_01485	23_83_02226	25_83_03453	26_84_00880	2_85_01745	30_83_02524	33_84_00993	38_84_01191	3_84_00850	17_92_00690	16_08_01845
treB	PTS system trehalose-specific EIIBC component	29	29	1418	1418	1418	1	1	1	1	10_02_02399	11_02_00652	14_02_02694	15_02_01615	17_02_02349	31_02_00835	34_02_00834	38_02_01175	45_02_02629	46_02_00857	52_02_00877	53_02_01645	54_02_00755	N11_00989	33_09_01174	5_91_00958	1_90_00719	12_84_01030	17_84_00293	23_83_00737	25_83_01316	26_84_00294	2_85_02458	30_83_00834	33_84_00552	38_84_00846	3_84_01453	17_92_02245	16_08_00834
smrA	putative DNA endonuclease SmrA	29	29	563	563	563	1	1	1	1	10_02_01382	11_02_01287	14_02_02119	15_02_00540	17_02_00841	31_02_00539	34_02_00100	38_02_00100	45_02_00100	46_02_02264	52_02_00540	53_02_00841	54_02_00459	N11_00100	33_09_00100	5_91_00623	1_90_01015	12_84_00109	17_84_00895	23_83_00100	25_83_01020	26_84_02865	2_85_00449	30_83_00100	33_84_00100	38_84_00454	3_84_00456	17_92_00101	16_08_00538
arnF	putative 4-amino-4-deoxy-L-arabinose-phosphoundecaprenol flippase subunit ArnF	29	29	377	377	377	1	1	1	1	10_02_04225	11_02_03970	14_02_03729	15_02_04119	17_02_04237	31_02_04178	34_02_04166	38_02_04141	45_02_04088	46_02_03967	52_02_04087	53_02_04255	54_02_03993	N11_04074	33_09_04138	5_91_04174	1_90_04202	12_84_03927	17_84_04081	23_83_03901	25_83_03761	26_84_03906	2_85_04053	30_83_03958	33_84_03804	38_84_04170	3_84_03827	17_92_04098	16_08_04122
feoB	Fe(2+) transporter FeoB	29	29	2318	2318	2318	1	1	1	1	10_02_01797	11_02_01703	14_02_00976	15_02_02165	17_02_02861	31_02_01830	34_02_02256	38_02_02055	45_02_01869	46_02_01132	52_02_02016	53_02_01940	54_02_02179	N11_02438	33_09_02128	5_91_01683	1_90_02144	12_84_01450	17_84_02072	23_83_01494	25_83_00060	26_84_01741	2_85_01013	30_83_02171	33_84_02334	38_84_01950	3_84_02444	17_92_01045	16_08_01128
nusB	Transcription antitermination protein NusB	29	29	419	419	419	1	1	1	1	10_02_00432	11_02_00109	14_02_01112	15_02_00804	17_02_01950	31_02_02630	34_02_01776	38_02_02480	45_02_01646	46_02_01556	52_02_01405	53_02_01286	54_02_01697	N11_01349	33_09_02452	5_91_01359	1_90_01635	12_84_01774	17_84_02794	23_83_01896	25_83_02817	26_84_01356	2_85_01570	30_83_01205	33_84_01379	38_84_02351	3_84_01245	17_92_01435	16_08_01516
sufA	Protein SufA	29	29	368	368	368	1	1	1	1	10_02_01076	11_02_00981	14_02_00578	15_02_00234	17_02_00535	31_02_00233	34_02_00406	38_02_00405	45_02_00407	46_02_00533	52_02_00233	53_02_00535	54_02_00152	N11_00406	33_09_00406	5_91_00317	1_90_01321	12_84_02339	17_84_01200	23_83_00404	25_83_00715	26_84_02320	2_85_00144	30_83_00404	33_84_00417	38_84_00137	3_84_00137	17_92_00405	16_08_00233
rpoC	DNA-directed RNA polymerase subunit beta'	29	29	4223	4223	4223	1	1	1	1	10_02_04392	11_02_04394	14_02_04354	15_02_04447	17_02_04436	31_02_04422	34_02_04442	38_02_04413	45_02_04432	46_02_04393	52_02_04446	53_02_04449	54_02_04414	N11_04383	33_09_04424	5_91_04494	1_90_04569	12_84_04226	17_84_04486	23_83_04305	25_83_04327	26_84_04332	2_85_04331	30_83_04326	33_84_04322	38_84_04386	3_84_04254	17_92_04447	16_08_04390
rhmT	Inner membrane transport protein RhmT	29	29	1289	1289	1289	1	1	1	1	10_02_04238	11_02_03957	14_02_03716	15_02_04106	17_02_04224	31_02_04165	34_02_04153	38_02_04155	45_02_04101	46_02_03954	52_02_04100	53_02_04242	54_02_03980	N11_04087	33_09_04151	5_91_04161	1_90_04215	12_84_03914	17_84_04068	23_83_03888	25_83_03748	26_84_03919	2_85_04040	30_83_03945	33_84_03817	38_84_04157	3_84_03840	17_92_04085	16_08_04135
rpoB	DNA-directed RNA polymerase subunit beta	29	29	4028	4028	4028	1	1	1	1	10_02_04393	11_02_04393	14_02_04353	15_02_04448	17_02_04437	31_02_04421	34_02_04443	38_02_04412	45_02_04431	46_02_04392	52_02_04447	53_02_04450	54_02_04415	N11_04384	33_09_04425	5_91_04493	1_90_04570	12_84_04227	17_84_04487	23_83_04304	25_83_04326	26_84_04331	2_85_04330	30_83_04327	33_84_04323	38_84_04385	3_84_04253	17_92_04446	16_08_04389
rfbJ	CDP-abequose synthase	29	29	899	899	899	1	1	1	1	10_02_02655	11_02_02237	14_02_01782	15_02_01879	17_02_00162	31_02_02398	34_02_02800	38_02_00777	45_02_00779	46_02_00160	52_02_02820	53_02_00162	54_02_02608	N11_02636	33_09_00778	5_91_02158	1_90_00323	12_84_02694	17_84_02596	23_83_01276	25_83_00424	26_84_02595	2_85_00707	30_83_01628	33_84_01839	38_84_01644	3_84_01904	17_92_02529	16_08_02614
napC	Cytochrome c-type protein NapC	29	29	602	602	602	1	1	1	1	10_02_04473	11_02_03922	14_02_03681	15_02_04071	17_02_04189	31_02_04130	34_02_04118	38_02_04190	45_02_04136	46_02_03919	52_02_04135	53_02_04207	54_02_03945	N11_04122	33_09_04186	5_91_04126	1_90_04250	12_84_03879	17_84_04033	23_83_03853	25_83_03713	26_84_03954	2_85_04005	30_83_03910	33_84_03852	38_84_04122	3_84_03875	17_92_04050	16_08_04170
licR	putative licABCH operon regulator	29	29	1913	1913	1913	1	1	1	1	10_02_02405	11_02_00658	14_02_02688	15_02_01621	17_02_02343	31_02_00841	34_02_00840	38_02_01169	45_02_02623	46_02_00863	52_02_00871	53_02_01651	54_02_00761	N11_00983	33_09_01168	5_91_00952	1_90_00713	12_84_01036	17_84_00287	23_83_00743	25_83_01322	26_84_00288	2_85_02452	30_83_00828	33_84_00558	38_84_00840	3_84_01459	17_92_02251	16_08_00840
aidB	Putative acyl-CoA dehydrogenase AidB	29	29	1622	1622	1622	1	1	1	1	10_02_02474	11_02_00727	14_02_02619	15_02_01690	17_02_02274	31_02_00910	34_02_00909	38_02_01100	45_02_02554	46_02_00932	52_02_00802	53_02_01720	54_02_00830	N11_00914	33_09_01099	5_91_00883	1_90_00644	12_84_01105	17_84_00218	23_83_00812	25_83_01391	26_84_00219	2_85_02383	30_83_00759	33_84_00627	38_84_00771	3_84_01528	17_92_02320	16_08_00909
fliF	Flagellar M-ring protein	29	29	1694	1694	1694	1	1	1	1	10_02_00154	11_02_02608	14_02_01489	15_02_02448	17_02_01146	31_02_01307	34_02_01306	38_02_01790	45_02_01176	46_02_02647	52_02_01750	53_02_02409	54_02_01196	N11_01914	33_09_01576	5_91_02502	1_90_02757	12_84_00415	17_84_01573	23_83_02314	25_83_02328	26_84_00792	2_85_01833	30_83_02436	33_84_01081	38_84_01279	3_84_00762	17_92_00778	16_08_01933
mntR	Transcriptional regulator MntR	29	29	473	473	473	1	1	1	1	10_02_00776	11_02_02570	14_02_04484	15_02_03783	17_02_01367	31_02_01086	34_02_01085	38_02_01569	45_02_00955	46_02_03255	52_02_01529	53_02_04059	54_02_01417	N11_01693	33_09_01797	5_91_00016	1_90_03930	12_84_00636	17_84_01352	23_83_03706	25_83_03487	26_84_01013	2_85_03838	30_83_03762	33_84_00860	38_84_01058	3_84_03667	17_92_00557	16_08_03878
ilvH	Acetolactate synthase isozyme 3 small subunit	29	29	494	494	494	1	1	1	1	10_02_03059	11_02_03143	14_02_03188	15_02_02347	17_02_01499	31_02_03297	34_02_03523	38_02_01431	45_02_03326	46_02_03037	52_02_03307	53_02_03380	54_02_02989	N11_03318	33_09_03405	5_91_03416	1_90_03194	12_84_00774	17_84_03515	23_83_03022	25_83_02655	26_84_00550	2_85_03113	30_83_03241	33_84_02890	38_84_03160	3_84_02897	17_92_02933	16_08_03040
group_1729	hypothetical protein	29	29	146	146	146	1	1	1	1	10_02_01988	11_02_01863	14_02_00214	15_02_01286	17_02_03136	31_02_02022	34_02_02448	38_02_02961	45_02_02400	46_02_02033	52_02_02466	53_02_02834	54_02_02252	N11_03008	33_09_02692	5_91_02827	1_90_02336	12_84_02070	17_84_02263	23_83_02566	25_83_01827	26_84_01993	2_85_02172	30_83_02779	33_84_02439	38_84_02639	3_84_02549	17_92_01916	16_08_02342
yfeO	Putative ion-transport protein YfeO	29	29	1235	1235	1235	1	1	1	1	10_02_04412	11_02_04461	14_02_04418	15_02_04466	17_02_04458	31_02_04457	34_02_04462	38_02_04445	45_02_04465	46_02_04428	52_02_04469	53_02_04470	54_02_04466	N11_04406	33_09_04447	5_91_02887	1_90_04638	12_84_04284	17_84_04506	23_83_04340	25_83_04359	26_84_04402	2_85_04366	30_83_04349	33_84_04383	38_84_04456	3_84_04324	17_92_04482	16_08_04425
group_1731	hypothetical protein	29	29	152	152	152	1	1	1	1	10_02_00736	11_02_00413	14_02_03771	15_02_04356	17_02_01646	31_02_02820	34_02_04352	38_02_04025	45_02_04034	46_02_04008	52_02_01101	53_02_00982	54_02_03822	N11_01653	33_09_04226	5_91_04227	1_90_04290	12_84_03482	17_84_00531	23_83_03489	25_83_03672	26_84_03433	2_85_03514	30_83_04266	33_84_01683	38_84_03948	3_84_00941	17_92_04151	16_08_03530
group_1732	hypothetical protein	29	29	317	317	317	1	1	1	1	10_02_02981	11_02_02834	14_02_02237	15_02_03897	17_02_03286	31_02_03050	34_02_03382	38_02_03280	45_02_03079	46_02_02728	52_02_02997	53_02_03134	54_02_02743	N11_03240	33_09_03329	5_91_03275	1_90_03053	12_84_03021	17_84_03210	23_83_02944	25_83_02577	26_84_04232	2_85_03035	30_83_02932	33_84_02812	38_84_03019	3_84_02952	17_92_02686	16_08_02961
mdtA	Multidrug resistance protein MdtA	29	29	1241	1241	1241	1	1	1	1	10_02_02617	11_02_02199	14_02_01820	15_02_01917	17_02_00124	31_02_02360	34_02_02838	38_02_00815	45_02_00817	46_02_00122	52_02_02858	53_02_00124	54_02_02646	N11_02674	33_09_00816	5_91_02120	1_90_00361	12_84_02656	17_84_02634	23_83_01314	25_83_00386	26_84_02633	2_85_00669	30_83_01590	33_84_01801	38_84_01606	3_84_01866	17_92_02491	16_08_02652
group_1734	hypothetical protein	29	29	206	206	206	1	1	1	1	10_02_00718	11_02_00395	14_02_03789	15_02_04405	17_02_01664	31_02_02838	34_02_04414	38_02_04043	45_02_04016	46_02_04026	52_02_01119	53_02_01000	54_02_03840	N11_01635	33_09_04208	5_91_04209	1_90_04272	12_84_03500	17_84_00549	23_83_03471	25_83_03654	26_84_03415	2_85_03496	30_83_04298	33_84_01665	38_84_03966	3_84_00959	17_92_04133	16_08_03512
pduF	Propanediol diffusion facilitator	29	29	794	794	794	1	1	1	1	10_02_02707	11_02_02289	14_02_01730	15_02_01827	17_02_00214	31_02_02450	34_02_02748	38_02_00725	45_02_00727	46_02_00212	52_02_02768	53_02_00214	54_02_02556	N11_02584	33_09_00726	5_91_02210	1_90_00271	12_84_02746	17_84_02544	23_83_01224	25_83_00476	26_84_02543	2_85_00759	30_83_01680	33_84_01891	38_84_01696	3_84_01956	17_92_02581	16_08_02562
group_1736	hypothetical protein	29	29	122	122	122	1	1	1	1	10_02_03601	11_02_03623	14_02_03137	15_02_03278	17_02_03757	31_02_03608	34_02_03598	38_02_03488	45_02_03695	46_02_03460	52_02_03650	53_02_03517	54_02_03300	N11_03726	33_09_03542	5_91_03586	1_90_03551	12_84_03443	17_84_03368	23_83_03284	25_83_03160	26_84_03200	2_85_03665	30_83_03538	33_84_03456	38_84_03417	3_84_03374	17_92_03238	16_08_03421
elfG	putative fimbrial-like protein ElfG	29	29	1076	1076	1076	1	1	1	1	10_02_03122	11_02_03080	14_02_03387	15_02_02284	17_02_01562	31_02_03360	34_02_03460	38_02_01494	45_02_03389	46_02_02974	52_02_03244	53_02_03443	54_02_03052	N11_03381	33_09_03468	5_91_03353	1_90_03131	12_84_00711	17_84_03740	23_83_03085	25_83_02718	26_84_03586	2_85_03176	30_83_03178	33_84_02953	38_84_03097	3_84_03415	17_92_02996	16_08_03103
yehW	Glycine betaine uptake system permease protein YehW	29	29	731	731	731	1	1	1	1	10_02_02567	11_02_02148	14_02_01871	15_02_01968	17_02_00073	31_02_02309	34_02_02889	38_02_00867	45_02_00868	46_02_00071	52_02_02908	53_02_00073	54_02_02697	N11_02725	33_09_00867	5_91_02069	1_90_00412	12_84_02606	17_84_02684	23_83_01364	25_83_00336	26_84_02683	2_85_00619	30_83_01540	33_84_01751	38_84_01556	3_84_01816	17_92_02441	16_08_02702
gntT_1	High-affinity gluconate transporter	29	29	1316	1316	1316	1	1	1	1	10_02_01791	11_02_01697	14_02_00970	15_02_02159	17_02_02855	31_02_01824	34_02_02250	38_02_02061	45_02_01875	46_02_01138	52_02_02022	53_02_01946	54_02_02173	N11_02432	33_09_02122	5_91_01689	1_90_02138	12_84_01444	17_84_02066	23_83_01500	25_83_00066	26_84_01735	2_85_01019	30_83_02165	33_84_02328	38_84_01956	3_84_02438	17_92_01051	16_08_01134
dut	Deoxyuridine 5'-triphosphate nucleotidohydrolase	29	29	458	458	458	1	1	1	1	10_02_01583	11_02_01489	14_02_00762	15_02_02703	17_02_02647	31_02_01616	34_02_02042	38_02_02269	45_02_02083	46_02_01346	52_02_02230	53_02_02154	54_02_01965	N11_02224	33_09_01914	5_91_01897	1_90_01929	12_84_01236	17_84_01858	23_83_01708	25_83_00274	26_84_01527	2_85_01227	30_83_01957	33_84_02120	38_84_02164	3_84_02230	17_92_01259	16_08_01343
nuoK	NADH-quinone oxidoreductase subunit K	29	29	302	302	302	1	1	1	1	10_02_03892	11_02_03913	14_02_03547	15_02_03807	17_02_04173	31_02_04057	34_02_04109	38_02_03913	45_02_03923	46_02_03784	52_02_04002	53_02_04134	54_02_03710	N11_03926	33_09_04053	5_91_03990	1_90_04116	12_84_04306	17_84_03867	23_83_03781	25_83_03625	26_84_03809	2_85_03863	30_83_03837	33_84_03719	38_84_03836	3_84_03805	17_92_03896	16_08_03953
fic	putative protein adenylyltransferase Fic	29	29	602	602	602	1	1	1	1	10_02_01832	11_02_04439	14_02_04399	15_02_02200	17_02_02896	31_02_01865	34_02_02291	38_02_02020	45_02_01834	46_02_01097	52_02_01981	53_02_01905	54_02_04447	N11_02473	33_09_02163	5_91_01648	1_90_02179	12_84_01485	17_84_02107	23_83_01459	25_83_00025	26_84_01776	2_85_00978	30_83_02206	33_84_02369	38_84_01915	3_84_02479	17_92_01010	16_08_01093
prmC	Release factor glutamine methyltransferase	29	29	833	833	833	1	1	1	1	10_02_04347	11_02_02400	14_02_04322	15_02_02992	17_02_00965	31_02_01488	34_02_01487	38_02_01971	45_02_01357	46_02_02466	52_02_01931	53_02_02591	54_02_01016	N11_02095	33_09_01396	5_91_02322	1_90_02577	12_84_00234	17_84_01754	23_83_02496	25_83_04307	26_84_00612	2_85_02015	30_83_02255	33_84_01262	38_84_01460	3_84_00581	17_92_00960	16_08_02115
iscA	Iron-binding protein IscA	29	29	323	323	323	1	1	1	1	10_02_03242	11_02_03264	14_02_02485	15_02_02907	17_02_03533	31_02_03480	34_02_03134	38_02_03360	45_02_02886	46_02_03332	52_02_03426	53_02_03054	54_02_03172	N11_03555	33_09_02967	5_91_03027	1_90_03316	12_84_03271	17_84_03289	23_83_03205	25_83_02985	26_84_03029	2_85_03359	30_83_03367	33_84_03074	38_84_03280	3_84_03203	17_92_03100	16_08_03249
group_1745	Multidrug efflux ATP-binding/permease protein	29	29	3656	3656	3656	1	1	1	1	10_02_02162	11_02_02039	14_02_00039	15_02_01110	17_02_02959	31_02_02200	34_02_02623	38_02_02783	45_02_02225	46_02_01859	52_02_02643	53_02_02657	54_02_02428	N11_02835	33_09_02867	5_91_02651	1_90_02512	12_84_01893	17_84_02442	23_83_02746	25_83_01648	26_84_01814	2_85_02350	30_83_02601	33_84_02614	38_84_02819	3_84_02728	17_92_01740	16_08_02166
yeaR_2	putative protein YeaR	29	29	341	341	341	1	1	1	1	10_02_00300	11_02_02694	14_02_01344	15_02_03027	17_02_01000	31_02_01453	34_02_01452	38_02_01936	45_02_01322	46_02_02501	52_02_01896	53_02_02556	54_02_01051	N11_02060	33_09_01431	5_91_02357	1_90_02612	12_84_00269	17_84_01719	23_83_02461	25_83_02183	26_84_00647	2_85_01980	30_83_02290	33_84_01227	38_84_01425	3_84_00616	17_92_00925	16_08_02080
dnaN	Beta sliding clamp	29	29	1100	1100	1100	1	1	1	1	10_02_03917	11_02_04001	14_02_03665	15_02_04024	17_02_04297	31_02_04238	34_02_04195	38_02_04081	45_02_04154	46_02_03902	52_02_04153	53_02_04315	54_02_04022	N11_04044	33_09_04108	5_91_04108	1_90_04142	12_84_03987	17_84_04110	23_83_03931	25_83_03821	26_84_03970	2_85_03981	30_83_03988	33_84_03744	38_84_04075	3_84_04446	17_92_04003	16_08_03577
ldhA	D-lactate dehydrogenase	29	29	989	989	989	1	1	1	1	10_02_01371	11_02_01276	14_02_02108	15_02_00529	17_02_00830	31_02_00528	34_02_00111	38_02_00111	45_02_00111	46_02_02275	52_02_00529	53_02_00830	54_02_00448	N11_00111	33_09_00111	5_91_00612	1_90_01026	12_84_00098	17_84_00906	23_83_00111	25_83_01009	26_84_02854	2_85_00438	30_83_00111	33_84_00111	38_84_00443	3_84_00445	17_92_00112	16_08_00527
topB	DNA topoisomerase 3	29	29	1949	1949	1949	1	1	1	1	10_02_01005	11_02_00910	14_02_00507	15_02_00163	17_02_00464	31_02_00162	34_02_00477	38_02_00476	45_02_00478	46_02_00462	52_02_00162	53_02_00464	54_02_00081	N11_00477	33_09_00477	5_91_00246	1_90_00022	12_84_02268	17_84_01271	23_83_00475	25_83_00644	26_84_02391	2_85_00073	30_83_00475	33_84_00488	38_84_00066	3_84_00066	17_92_00476	16_08_00162
aroG	Phospho-2-dehydro-3-deoxyheptonate aldolase, Phe-sensitive	29	29	1052	1052	1052	1	1	1	1	10_02_03968	11_02_00447	14_02_04522	15_02_04390	17_02_04540	31_02_04538	34_02_04386	38_02_03991	45_02_04068	46_02_04528	52_02_04204	53_02_00948	54_02_03788	N11_04487	33_09_04527	5_91_01162	1_90_04673	12_84_04473	17_84_00497	23_83_04438	25_83_03706	26_84_04574	2_85_03548	30_83_04462	33_84_01717	38_84_03914	3_84_04489	17_92_04588	16_08_04524
folC	Dihydrofolate synthase/folylpolyglutamate synthase	29	29	1268	1268	1268	1	1	1	1	10_02_03846	11_02_03867	14_02_03593	15_02_03853	17_02_04127	31_02_04103	34_02_04063	38_02_03959	45_02_03969	46_02_03830	52_02_04048	53_02_04180	54_02_03756	N11_03972	33_09_04007	5_91_04036	1_90_04070	12_84_04029	17_84_03913	23_83_03827	25_83_03579	26_84_03763	2_85_03909	30_83_03883	33_84_03673	38_84_03882	3_84_03759	17_92_03850	16_08_03999
group_1752	hypothetical protein	29	29	461	461	461	1	1	1	1	10_02_02698	11_02_02280	14_02_01739	15_02_01836	17_02_00205	31_02_02441	34_02_02757	38_02_00734	45_02_00736	46_02_00203	52_02_02777	53_02_00205	54_02_02565	N11_02593	33_09_00735	5_91_02201	1_90_00280	12_84_02737	17_84_02553	23_83_01233	25_83_00467	26_84_02552	2_85_00750	30_83_01671	33_84_01882	38_84_01687	3_84_01947	17_92_02572	16_08_02571
apaH_2	Bis(5'-nucleosyl)-tetraphosphatase, symmetrical	29	29	848	848	848	1	1	1	1	10_02_03031	11_02_03171	14_02_03216	15_02_02375	17_02_01471	31_02_03269	34_02_03551	38_02_01403	45_02_03298	46_02_03065	52_02_03335	53_02_03352	54_02_02961	N11_03290	33_09_03377	5_91_03444	1_90_03222	12_84_00802	17_84_03543	23_83_02994	25_83_02627	26_84_00522	2_85_03085	30_83_03269	33_84_02862	38_84_03188	3_84_02869	17_92_02905	16_08_03012
mutS2	Endonuclease MutS2	29	29	551	551	551	1	1	1	1	10_02_03826	11_02_03847	14_02_03613	15_02_03873	17_02_04107	31_02_04123	34_02_04043	38_02_03979	45_02_03989	46_02_03850	52_02_04068	53_02_04200	54_02_03776	N11_03992	33_09_03987	5_91_04056	1_90_04050	12_84_04009	17_84_03933	23_83_03847	25_83_03559	26_84_03743	2_85_03929	30_83_03903	33_84_03653	38_84_03902	3_84_03739	17_92_03830	16_08_04019
spoT	Bifunctional (p)ppGpp synthase/hydrolase SpoT	29	29	2111	2111	2111	1	1	1	1	10_02_01550	11_02_01456	14_02_00729	15_02_02670	17_02_02614	31_02_01583	34_02_02009	38_02_02302	45_02_02116	46_02_01379	52_02_02263	53_02_02187	54_02_01932	N11_02191	33_09_01881	5_91_01930	1_90_01896	12_84_01225	17_84_01847	23_83_01719	25_83_00285	26_84_01516	2_85_01238	30_83_01946	33_84_02109	38_84_02175	3_84_02219	17_92_01270	16_08_01354
zinT	Metal-binding protein ZinT	29	29	650	650	650	1	1	1	1	10_02_00971	11_02_00876	14_02_00473	15_02_00129	17_02_00430	31_02_00128	34_02_00511	38_02_00510	45_02_00512	46_02_00428	52_02_00128	53_02_00430	54_02_00047	N11_00511	33_09_00511	5_91_00212	1_90_00056	12_84_02234	17_84_01305	23_83_00509	25_83_00610	26_84_02425	2_85_00039	30_83_00509	33_84_04284	38_84_00032	3_84_00032	17_92_00511	16_08_00128
group_1757	hypothetical protein	29	29	434	434	434	1	1	1	1	10_02_02603	11_02_02185	14_02_01834	15_02_01931	17_02_00110	31_02_02346	34_02_02852	38_02_00829	45_02_00831	46_02_00108	52_02_02872	53_02_00110	54_02_02660	N11_02688	33_09_00830	5_91_02106	1_90_00375	12_84_02642	17_84_02648	23_83_01328	25_83_00372	26_84_02647	2_85_00655	30_83_01576	33_84_01787	38_84_01592	3_84_01852	17_92_02477	16_08_02666
pduU	Propanediol utilization protein PduU	29	29	350	350	350	1	1	1	1	10_02_02689	11_02_02271	14_02_01748	15_02_01845	17_02_00196	31_02_02432	34_02_02766	38_02_00743	45_02_00745	46_02_00194	52_02_02786	53_02_00196	54_02_02574	N11_02602	33_09_00744	5_91_02192	1_90_00289	12_84_02728	17_84_02562	23_83_01242	25_83_00458	26_84_02561	2_85_00741	30_83_01662	33_84_01873	38_84_01678	3_84_01938	17_92_02563	16_08_02580
group_1759	hypothetical protein	29	29	467	467	467	1	1	1	1	10_02_00148	11_02_02614	14_02_01495	15_02_02454	17_02_01152	31_02_01301	34_02_01300	38_02_01784	45_02_01170	46_02_02653	52_02_01744	53_02_02403	54_02_01202	N11_01908	33_09_01582	5_91_02508	1_90_02763	12_84_00421	17_84_01567	23_83_02308	25_83_02334	26_84_00798	2_85_01827	30_83_02442	33_84_01075	38_84_01273	3_84_00768	17_92_00772	16_08_01927
group_1760	hypothetical protein	29	29	341	341	341	1	1	1	1	10_02_03739	11_02_03760	14_02_03528	15_02_03706	17_02_04091	31_02_04038	34_02_04027	38_02_03894	45_02_03833	46_02_03694	52_02_03983	53_02_03962	54_02_03620	N11_03836	33_09_03971	5_91_03900	1_90_03781	12_84_03868	17_84_03777	23_83_03609	25_83_03386	26_84_03727	2_85_03690	30_83_03736	33_84_03637	38_84_03746	3_84_03641	17_92_03743	16_08_03781
group_1761	hypothetical protein	29	29	506	506	506	1	1	1	1	10_02_01906	11_02_01780	14_02_00296	15_02_01369	17_02_03218	31_02_01939	34_02_02365	38_02_03044	45_02_02483	46_02_02115	52_02_02383	53_02_03902	54_02_03560	N11_03776	33_09_02610	5_91_03840	1_90_02253	12_84_02153	17_84_02181	23_83_03563	25_83_04078	26_84_02076	2_85_02089	30_83_02864	33_84_03520	38_84_03587	3_84_03524	17_92_01999	16_08_02426
sucB	Dihydrolipoyllysine-residue succinyltransferase component of 2-oxoglutarate dehydrogenase complex	29	29	1208	1208	1208	1	1	1	1	10_02_00746	11_02_00423	14_02_03761	15_02_04366	17_02_01636	31_02_02810	34_02_04362	38_02_04015	45_02_04044	46_02_03998	52_02_01091	53_02_00972	54_02_03812	N11_01663	33_09_04236	5_91_04237	1_90_04300	12_84_03472	17_84_00521	23_83_03499	25_83_03682	26_84_03443	2_85_03524	30_83_04256	33_84_01693	38_84_03938	3_84_00931	17_92_04161	16_08_03540
group_1763	hypothetical protein	29	29	758	758	758	1	1	1	1	10_02_01035	11_02_00940	14_02_00537	15_02_00193	17_02_00494	31_02_00192	34_02_00447	38_02_00446	45_02_00448	46_02_00492	52_02_00192	53_02_00494	54_02_00111	N11_00447	33_09_00447	5_91_00276	1_90_01362	12_84_02298	17_84_01241	23_83_00445	25_83_00674	26_84_02361	2_85_00103	30_83_00445	33_84_00458	38_84_00096	3_84_00096	17_92_00446	16_08_00192
ravA	ATPase RavA	29	29	1496	1496	1496	1	1	1	1	10_02_03954	11_02_04038	14_02_03628	15_02_04061	17_02_04260	31_02_04201	34_02_04232	38_02_04118	45_02_04191	46_02_03865	52_02_04190	53_02_04278	54_02_04059	N11_04007	33_09_04071	5_91_04071	1_90_04179	12_84_03950	17_84_04147	23_83_03968	25_83_03784	26_84_04007	2_85_03944	30_83_04025	33_84_03781	38_84_04112	3_84_04161	17_92_04040	16_08_03659
group_1765	hypothetical protein	29	29	248	248	248	1	1	1	1	10_02_02365	11_02_00617	14_02_02728	15_02_01581	17_02_02383	31_02_00801	34_02_00800	38_02_01209	45_02_02663	46_02_00823	52_02_00911	53_02_01611	54_02_00721	N11_01023	33_09_01208	5_91_00992	1_90_00753	12_84_00996	17_84_00327	23_83_00703	25_83_01282	26_84_00328	2_85_02492	30_83_00868	33_84_00518	38_84_00880	3_84_01419	17_92_02211	16_08_00800
group_1766	hypothetical protein	29	29	341	341	341	1	1	1	1	10_02_02600	11_02_02182	14_02_01837	15_02_01934	17_02_00107	31_02_02343	34_02_02855	38_02_00832	45_02_00834	46_02_00105	52_02_02875	53_02_00107	54_02_02663	N11_02691	33_09_00833	5_91_02103	1_90_00378	12_84_02639	17_84_02651	23_83_01331	25_83_00369	26_84_02650	2_85_00652	30_83_01573	33_84_01784	38_84_01589	3_84_01849	17_92_02474	16_08_02669
ynfM_1	Inner membrane transport protein YnfM	29	29	1253	1253	1253	1	1	1	1	10_02_01193	11_02_01098	14_02_00695	15_02_00351	17_02_00652	31_02_00350	34_02_00289	38_02_00288	45_02_00290	46_02_00650	52_02_00351	53_02_00652	54_02_00269	N11_00289	33_09_00289	5_91_00434	1_90_01204	12_84_02456	17_84_01083	23_83_00287	25_83_00832	26_84_02203	2_85_00261	30_83_00287	33_84_00300	38_84_00254	3_84_00254	17_92_00288	16_08_00351
degS	Serine endoprotease DegS	29	29	1070	1070	1070	1	1	1	1	10_02_04094	11_02_04341	14_02_04166	15_02_03455	17_02_03838	31_02_03785	34_02_03766	38_02_03642	45_02_04380	46_02_04287	52_02_03722	53_02_03686	54_02_04247	N11_04305	33_09_03719	5_91_04484	1_90_04547	12_84_04168	17_84_04217	23_83_04036	25_83_03952	26_84_03501	2_85_04183	30_83_03611	33_84_04035	38_84_04245	3_84_04008	17_92_03674	16_08_03712
flhC	Flagellar transcriptional regulator FlhC	29	29	578	578	578	1	1	1	1	10_02_00195	11_02_02798	14_02_01448	15_02_02407	17_02_01105	31_02_01348	34_02_01347	38_02_01831	45_02_01217	46_02_02606	52_02_01791	53_02_02450	54_02_01155	N11_01955	33_09_01535	5_91_02461	1_90_02716	12_84_00374	17_84_01614	23_83_02356	25_83_02287	26_84_00751	2_85_01875	30_83_02394	33_84_01122	38_84_01320	3_84_00721	17_92_00819	16_08_01974
group_1770	hypothetical protein	29	29	809	809	809	1	1	1	1	10_02_04349	11_02_02398	14_02_04324	15_02_02990	17_02_00963	31_02_01490	34_02_01489	38_02_01973	45_02_01359	46_02_02464	52_02_01933	53_02_02593	54_02_01014	N11_02097	33_09_01394	5_91_02320	1_90_02575	12_84_00232	17_84_01756	23_83_02498	25_83_04305	26_84_00610	2_85_02017	30_83_02253	33_84_01264	38_84_01462	3_84_00579	17_92_00962	16_08_02117
psiE	Protein PsiE	29	29	410	410	410	1	1	1	1	10_02_03659	11_02_03706	14_02_03291	15_02_03581	17_02_03966	31_02_03887	34_02_03876	38_02_03769	45_02_03753	46_02_03640	52_02_03858	53_02_03796	54_02_03480	N11_00683	33_09_03846	5_91_03761	1_90_03727	12_84_03083	17_84_00045	23_83_00986	25_83_01564	26_84_00045	2_85_02803	30_83_00585	33_84_00801	38_84_00598	3_84_01701	17_92_03943	16_08_04068
group_1772	hypothetical protein	29	29	1343	1343	1343	1	1	1	1	10_02_04061	11_02_04196	14_02_04020	15_02_00669	17_02_02085	31_02_02765	34_02_01911	38_02_04275	45_02_01781	46_02_04198	52_02_04297	53_02_01421	54_02_01832	N11_01214	33_09_04337	5_91_04400	1_90_04463	12_84_03548	17_84_02995	23_83_03423	25_83_03923	26_84_03367	2_85_03448	30_83_04119	33_84_04007	38_84_04031	3_84_03903	17_92_04260	16_08_03464
group_1773	hypothetical protein	29	29	1052	1052	1052	1	1	1	1	10_02_00865	11_02_00770	14_02_00367	15_02_00023	17_02_00324	31_02_00022	34_02_00616	38_02_00616	45_02_00618	46_02_00322	52_02_00022	53_02_00324	54_02_03922	N11_00617	33_09_00617	5_91_00106	1_90_00162	12_84_03698	17_84_03596	23_83_01115	25_83_03283	26_84_04427	2_85_00869	30_83_01789	33_84_02001	38_84_01806	3_84_02066	17_92_03522	16_08_00022
ycgL	Protein YcgL	29	29	293	293	293	1	1	1	1	10_02_00295	11_02_02699	14_02_01349	15_02_03032	17_02_01005	31_02_01448	34_02_01447	38_02_01931	45_02_01317	46_02_02506	52_02_01891	53_02_02551	54_02_01056	N11_02055	33_09_01436	5_91_02362	1_90_02617	12_84_00274	17_84_01714	23_83_02456	25_83_02188	26_84_00652	2_85_01975	30_83_02295	33_84_01222	38_84_01420	3_84_00621	17_92_00920	16_08_02075
asnC	Regulatory protein AsnC	29	29	458	458	458	1	1	1	1	10_02_03951	11_02_04035	14_02_03631	15_02_04058	17_02_04263	31_02_04204	34_02_04229	38_02_04115	45_02_04188	46_02_03868	52_02_04187	53_02_04281	54_02_04056	N11_04010	33_09_04074	5_91_04074	1_90_04176	12_84_03953	17_84_04144	23_83_03965	25_83_03787	26_84_04004	2_85_03947	30_83_04022	33_84_03778	38_84_04109	3_84_04158	17_92_04037	16_08_03656
group_1776	hypothetical protein	29	29	671	671	671	1	1	1	1	10_02_02903	11_02_02912	14_02_02315	15_02_03155	17_02_03364	31_02_03128	34_02_03304	38_02_03202	45_02_03157	46_02_02806	52_02_03075	53_02_03212	54_02_02821	N11_03162	33_09_03250	5_91_03197	1_90_02975	12_84_02943	17_84_03132	23_83_02866	25_83_02499	26_84_03287	2_85_02957	30_83_03010	33_84_02734	38_84_02941	3_84_03030	17_92_02764	16_08_02883
group_1777	hypothetical protein	29	29	263	263	263	1	1	1	1	10_02_00954	11_02_00859	14_02_00456	15_02_00112	17_02_00413	31_02_00111	34_02_00528	38_02_00527	45_02_00529	46_02_00411	52_02_00111	53_02_00413	54_02_00030	N11_00528	33_09_00528	5_91_00195	1_90_00073	12_84_02217	17_84_01322	23_83_00526	25_83_00593	26_84_02442	2_85_00022	30_83_00526	33_84_04267	38_84_00015	3_84_00015	17_92_00528	16_08_00111
orgB	Oxygen-regulated invasion protein OrgB	29	29	671	671	671	1	1	1	1	10_02_02066	11_02_01941	14_02_00136	15_02_01208	17_02_03058	31_02_02100	34_02_02526	38_02_02883	45_02_02322	46_02_01955	52_02_02544	53_02_02755	54_02_02330	N11_02930	33_09_02770	5_91_02749	1_90_02414	12_84_01990	17_84_02342	23_83_02645	25_83_01748	26_84_01914	2_85_02251	30_83_02700	33_84_02518	38_84_02719	3_84_02629	17_92_01838	16_08_02264
cbiE	Cobalt-precorrin-7 C(5)-methyltransferase	29	29	605	605	605	1	1	1	1	10_02_02713	11_02_02295	14_02_01724	15_02_01821	17_02_00220	31_02_02456	34_02_02742	38_02_00719	45_02_00721	46_02_00218	52_02_02762	53_02_00220	54_02_02550	N11_02578	33_09_00720	5_91_02216	1_90_00265	12_84_02752	17_84_02538	23_83_01218	25_83_00482	26_84_02537	2_85_00765	30_83_01686	33_84_01897	38_84_01702	3_84_01962	17_92_02587	16_08_02556
fdnI	Formate dehydrogenase, nitrate-inducible, cytochrome b556(Fdn) subunit	29	29	656	656	656	1	1	1	1	10_02_01291	11_02_01196	14_02_02028	15_02_00449	17_02_00750	31_02_00448	34_02_00191	38_02_00191	45_02_00192	46_02_02355	52_02_00449	53_02_00750	54_02_00367	N11_00191	33_09_00191	5_91_00532	1_90_01106	12_84_00018	17_84_00986	23_83_00191	25_83_00929	26_84_02774	2_85_00358	30_83_00191	33_84_00191	38_84_00363	3_84_00365	17_92_00192	16_08_00447
yidH	Inner membrane protein YidH	29	29	347	347	347	1	1	1	1	10_02_01487	11_02_01393	14_02_04305	15_02_02607	17_02_02551	31_02_01520	34_02_01946	38_02_02365	45_02_02179	46_02_01442	52_02_02326	53_02_02250	54_02_01869	N11_02128	33_09_01818	5_91_01993	1_90_01833	12_84_01162	17_84_01784	23_83_01782	25_83_04153	26_84_01453	2_85_01301	30_83_01883	33_84_04134	38_84_02238	3_84_02156	17_92_01333	16_08_01417
livJ	Leu/Ile/Val/Thr-binding protein	29	29	1097	1097	1097	1	1	1	1	10_02_01739	11_02_01645	14_02_00918	15_02_02107	17_02_02803	31_02_01772	34_02_02198	38_02_02113	45_02_01927	46_02_01190	52_02_02074	53_02_01998	54_02_02121	N11_02380	33_09_02070	5_91_01741	1_90_02086	12_84_01392	17_84_02014	23_83_01552	25_83_00118	26_84_01683	2_85_01071	30_83_02113	33_84_02276	38_84_02008	3_84_02386	17_92_01103	16_08_01186
group_1783	hypothetical protein	29	29	173	173	173	1	1	1	1	10_02_01471	11_02_01376	14_02_02208	15_02_00629	17_02_00930	31_02_00628	34_02_00011	38_02_00011	45_02_00011	46_02_02175	52_02_00629	53_02_00930	54_02_00548	N11_00011	33_09_00011	5_91_00712	1_90_00926	12_84_00198	17_84_00806	23_83_00011	25_83_01109	26_84_02954	2_85_00538	30_83_00011	33_84_00011	38_84_00543	3_84_00545	17_92_00011	16_08_00627
rhmD	L-rhamnonate dehydratase	29	29	1205	1205	1205	1	1	1	1	10_02_04237	11_02_03958	14_02_03717	15_02_04107	17_02_04225	31_02_04166	34_02_04154	38_02_04154	45_02_04100	46_02_03955	52_02_04099	53_02_04243	54_02_03981	N11_04086	33_09_04150	5_91_04162	1_90_04214	12_84_03915	17_84_04069	23_83_03889	25_83_03749	26_84_03918	2_85_04041	30_83_03946	33_84_03816	38_84_04158	3_84_03839	17_92_04086	16_08_04134
ppiD	Peptidyl-prolyl cis-trans isomerase D	29	29	1871	1871	1871	1	1	1	1	10_02_00466	11_02_00143	14_02_01146	15_02_00838	17_02_01916	31_02_02596	34_02_01742	38_02_02514	45_02_01612	46_02_01590	52_02_01371	53_02_01252	54_02_01663	N11_01383	33_09_02418	5_91_01393	1_90_01601	12_84_01740	17_84_02760	23_83_01930	25_83_02783	26_84_01322	2_85_01536	30_83_01239	33_84_01413	38_84_02385	3_84_01211	17_92_01469	16_08_01550
yfcQ_1	putative fimbrial-like protein YfcQ	29	29	485	485	485	1	1	1	1	10_02_01979	11_02_01854	14_02_00223	15_02_01295	17_02_03145	31_02_02013	34_02_02439	38_02_02970	45_02_02409	46_02_02042	52_02_02457	53_02_02843	54_02_02243	N11_03017	33_09_02683	5_91_02836	1_90_02327	12_84_02079	17_84_02254	23_83_02557	25_83_01836	26_84_02002	2_85_02163	30_83_02788	33_84_02430	38_84_02630	3_84_02540	17_92_01925	16_08_02352
yijD	Inner membrane protein YijD	29	29	359	359	359	1	1	1	1	10_02_03612	11_02_03634	14_02_03148	15_02_03267	17_02_03768	31_02_03597	34_02_03587	38_02_03477	45_02_03706	46_02_03449	52_02_03661	53_02_03506	54_02_03289	N11_03737	33_09_03531	5_91_03597	1_90_03562	12_84_03454	17_84_03357	23_83_03273	25_83_03171	26_84_03211	2_85_03676	30_83_03549	33_84_03467	38_84_03406	3_84_03385	17_92_03227	16_08_03432
qseC_1	Sensor protein QseC	29	29	1415	1415	1415	1	1	1	1	10_02_02152	11_02_02029	14_02_00049	15_02_01120	17_02_02969	31_02_02190	34_02_02613	38_02_02793	45_02_02235	46_02_01869	52_02_02633	53_02_02667	54_02_02418	N11_02845	33_09_02857	5_91_02661	1_90_02502	12_84_01903	17_84_02432	23_83_02736	25_83_01658	26_84_01824	2_85_02340	30_83_02611	33_84_02604	38_84_02809	3_84_02718	17_92_01750	16_08_02176
tabA_1	Toxin-antitoxin biofilm protein TabA	29	29	452	452	452	1	1	1	1	10_02_02386	11_02_00638	14_02_02707	15_02_01602	17_02_02362	31_02_00822	34_02_00821	38_02_01188	45_02_02642	46_02_00844	52_02_00890	53_02_01632	54_02_00742	N11_01002	33_09_01187	5_91_00971	1_90_00732	12_84_01017	17_84_00306	23_83_00724	25_83_01303	26_84_00307	2_85_02471	30_83_00847	33_84_00539	38_84_00859	3_84_01440	17_92_02232	16_08_00821
recF	DNA replication and repair protein RecF	29	29	1073	1073	1073	1	1	1	1	10_02_03916	11_02_04000	14_02_03666	15_02_04023	17_02_04298	31_02_04239	34_02_04194	38_02_04080	45_02_04153	46_02_03903	52_02_04152	53_02_04316	54_02_04021	N11_04045	33_09_04109	5_91_04109	1_90_04141	12_84_03988	17_84_04109	23_83_03930	25_83_03822	26_84_03969	2_85_03982	30_83_03987	33_84_03743	38_84_04074	3_84_04445	17_92_04002	16_08_03576
group_1791	hypothetical protein	29	29	719	719	719	1	1	1	1	10_02_02824	11_02_02991	14_02_02394	15_02_03234	17_02_03443	31_02_03207	34_02_03225	38_02_03123	45_02_03236	46_02_02885	52_02_03155	53_02_03291	54_02_02900	N11_03083	33_09_03171	5_91_03118	1_90_02896	12_84_02863	17_84_03053	23_83_02787	25_83_02420	26_84_04316	2_85_02877	30_83_03089	33_84_02655	38_84_02862	3_84_03109	17_92_02843	16_08_02804
group_1792	hypothetical protein	29	29	158	158	158	1	1	1	1	10_02_04210	11_02_04281	14_02_04107	15_02_04193	17_02_04372	31_02_04313	34_02_02961	38_02_04362	45_02_03059	46_02_04226	52_02_04382	53_02_02881	54_02_04252	N11_04246	33_09_03140	5_91_02903	1_90_03439	12_84_04117	17_84_04333	23_83_04099	25_83_04013	26_84_04205	2_85_03237	30_83_04204	33_84_03195	38_84_03401	3_84_04068	17_92_03222	16_08_04342
gatA_1	PTS system galactitol-specific EIIA component	29	29	422	422	422	1	1	1	1	10_02_01260	11_02_01165	14_02_01997	15_02_00418	17_02_00719	31_02_00417	34_02_00222	38_02_00221	45_02_00223	46_02_02386	52_02_00418	53_02_00719	54_02_00336	N11_00222	33_09_00222	5_91_00501	1_90_01137	12_84_02523	17_84_01016	23_83_00220	25_83_00899	26_84_02136	2_85_00328	30_83_00220	33_84_00233	38_84_00321	3_84_00321	17_92_00221	16_08_00418
yceI_1	Protein YceI	29	29	566	566	566	1	1	1	1	10_02_01344	11_02_01249	14_02_02081	15_02_00502	17_02_00803	31_02_00501	34_02_00138	38_02_00138	45_02_00138	46_02_02302	52_02_00502	53_02_00803	54_02_00421	N11_00138	33_09_00138	5_91_00585	1_90_01053	12_84_00071	17_84_00933	23_83_00138	25_83_00982	26_84_02827	2_85_00411	30_83_00138	33_84_00138	38_84_00416	3_84_00418	17_92_00139	16_08_00500
hyi	Hydroxypyruvate isomerase	29	29	776	776	776	1	1	1	1	10_02_00530	11_02_00207	14_02_01210	15_02_00902	17_02_01852	31_02_03026	34_02_01678	38_02_02578	45_02_01548	46_02_01654	52_02_01307	53_02_01188	54_02_01599	N11_01447	33_09_02354	5_91_01457	1_90_01537	12_84_01676	17_84_00737	23_83_01994	25_83_02101	26_84_01258	2_85_01472	30_83_01303	33_84_01477	38_84_02449	3_84_01147	17_92_01533	16_08_01614
fnr	Fumarate and nitrate reduction regulatory protein	29	29	752	752	752	1	1	1	1	10_02_01384	11_02_01289	14_02_02121	15_02_00542	17_02_00843	31_02_00541	34_02_00098	38_02_00098	45_02_00098	46_02_02262	52_02_00542	53_02_00843	54_02_00461	N11_00098	33_09_00098	5_91_00625	1_90_01013	12_84_00111	17_84_00893	23_83_00098	25_83_01022	26_84_02867	2_85_00451	30_83_00098	33_84_00098	38_84_00456	3_84_00458	17_92_00099	16_08_00540
steT	Serine/threonine exchanger SteT	29	29	1499	1499	1499	1	1	1	1	10_02_02841	11_02_02974	14_02_02377	15_02_03217	17_02_03426	31_02_03190	34_02_03242	38_02_03140	45_02_03219	46_02_02868	52_02_03138	53_02_03274	54_02_02883	N11_03100	33_09_03188	5_91_03135	1_90_02913	12_84_02881	17_84_03070	23_83_02804	25_83_02437	26_84_03225	2_85_02894	30_83_03072	33_84_02672	38_84_02879	3_84_03092	17_92_02826	16_08_02821
racX	Broad specificity amino-acid racemase RacX	29	29	734	734	734	1	1	1	1	10_02_02340	11_02_00592	14_02_02753	15_02_01556	17_02_02408	31_02_00776	34_02_00775	38_02_01234	45_02_02688	46_02_00798	52_02_00936	53_02_01586	54_02_00696	N11_01048	33_09_01233	5_91_01017	1_90_00778	12_84_00971	17_84_00352	23_83_00678	25_83_01257	26_84_00353	2_85_02517	30_83_00893	33_84_03208	38_84_00905	3_84_01394	17_92_02186	16_08_00775
hpcD	5-carboxymethyl-2-hydroxymuconate Delta-isomerase	29	29	380	380	380	1	1	1	1	10_02_00098	11_02_02664	14_02_01545	15_02_02504	17_02_01202	31_02_01251	34_02_01250	38_02_01734	45_02_01120	46_02_02703	52_02_01694	53_02_02353	54_02_01252	N11_01858	33_09_01632	5_91_02558	1_90_02813	12_84_00471	17_84_01517	23_83_02258	25_83_02384	26_84_00848	2_85_01777	30_83_02492	33_84_01025	38_84_01223	3_84_00818	17_92_00722	16_08_01877
group_1800	hypothetical protein	29	29	761	761	761	1	1	1	1	10_02_04207	11_02_04278	14_02_04104	15_02_04196	17_02_04369	31_02_04316	34_02_02964	38_02_04359	45_02_03056	46_02_04229	52_02_04379	53_02_02884	54_02_04255	N11_04249	33_09_03137	5_91_02906	1_90_03436	12_84_04114	17_84_04330	23_83_04102	25_83_04016	26_84_04202	2_85_03240	30_83_04201	33_84_03192	38_84_03398	3_84_04071	17_92_03219	16_08_04339
gltP	Proton/glutamate-aspartate symporter	29	29	1310	1310	1310	1	1	1	1	10_02_03396	11_02_03418	14_02_02932	15_02_03993	17_02_02155	31_02_01029	34_02_01028	38_02_00981	45_02_03490	46_02_01051	52_02_00681	53_02_01839	54_02_00949	N11_00795	33_09_00980	5_91_00764	1_90_00525	12_84_03137	17_84_00099	23_83_00931	25_83_01510	26_84_00100	2_85_02749	30_83_00640	33_84_00746	38_84_00652	3_84_01647	17_92_03431	16_08_01028
ptsJ	Vitamin B6 salvage pathway transcriptional repressor PtsJ	29	29	1292	1292	1292	1	1	1	1	10_02_04194	11_02_04265	14_02_04091	15_02_04209	17_02_04356	31_02_04329	34_02_02977	38_02_04346	45_02_03043	46_02_04242	52_02_04366	53_02_02897	54_02_04268	N11_04262	33_09_03124	5_91_02919	1_90_03423	12_84_04101	17_84_04317	23_83_04115	25_83_04030	26_84_04189	2_85_03253	30_83_04188	33_84_03179	38_84_03385	3_84_04084	17_92_03206	16_08_04326
secG	Protein-export membrane protein SecG	29	29	332	332	332	1	1	1	1	10_02_04150	11_02_04284	14_02_04222	15_02_03511	17_02_03895	31_02_03842	34_02_03710	38_02_03698	45_02_04324	46_02_04343	52_02_03666	53_02_03629	54_02_04190	N11_04361	33_09_03775	5_91_04428	1_90_04491	12_84_04495	17_84_04274	23_83_03979	25_83_04010	26_84_03558	2_85_04126	30_83_03554	33_84_04093	38_84_04302	3_84_04065	17_92_03731	16_08_03769
group_1804	hypothetical protein	29	29	809	809	809	1	1	1	1	10_02_02091	11_02_01966	14_02_00111	15_02_01183	17_02_03033	31_02_02125	34_02_02551	38_02_02858	45_02_02297	46_02_01930	52_02_02569	53_02_02730	54_02_02355	N11_02905	33_09_02795	5_91_02724	1_90_02439	12_84_01964	17_84_02368	23_83_02671	25_83_01722	26_84_01888	2_85_02277	30_83_02674	33_84_02544	38_84_02745	3_84_02655	17_92_01813	16_08_02239
group_1805	hypothetical protein	29	29	257	257	257	1	1	1	1	10_02_01272	11_02_01177	14_02_02009	15_02_00430	17_02_00731	31_02_00429	34_02_00210	38_02_00209	45_02_00211	46_02_02374	52_02_00430	53_02_00731	54_02_00348	N11_00210	33_09_00210	5_91_00513	1_90_01125	12_84_02534	17_84_01005	23_83_00209	25_83_00910	26_84_02756	2_85_00339	30_83_00209	33_84_00222	38_84_00332	3_84_00332	17_92_00210	16_08_00429
folP	Dihydropteroate synthase	29	29	848	848	848	1	1	1	1	10_02_04148	11_02_04286	14_02_04220	15_02_03509	17_02_03893	31_02_03840	34_02_03712	38_02_03696	45_02_04326	46_02_04341	52_02_03668	53_02_03631	54_02_04192	N11_04359	33_09_03773	5_91_04430	1_90_04493	12_84_04493	17_84_04272	23_83_03981	25_83_04008	26_84_03556	2_85_04128	30_83_03556	33_84_04091	38_84_04300	3_84_04063	17_92_03729	16_08_03767
group_1807	hypothetical protein	29	29	431	431	431	1	1	1	1	10_02_01123	11_02_01028	14_02_00625	15_02_00281	17_02_00582	31_02_00280	34_02_00359	38_02_00358	45_02_00360	46_02_00580	52_02_00280	53_02_00582	54_02_00199	N11_00359	33_09_00359	5_91_00364	1_90_01274	12_84_02386	17_84_01153	23_83_00357	25_83_00762	26_84_02273	2_85_00191	30_83_00357	33_84_00370	38_84_00184	3_84_00184	17_92_00358	16_08_00280
yihI	Der GTPase-activating protein YihI	29	29	515	515	515	1	1	1	1	10_02_03500	11_02_03522	14_02_03036	15_02_03379	17_02_03656	31_02_03709	34_02_03699	38_02_03589	45_02_03594	46_02_03561	52_02_03549	53_02_03618	54_02_03401	N11_03625	33_09_03643	5_91_03485	1_90_03450	12_84_03342	17_84_03469	23_83_03385	25_83_03059	26_84_03099	2_85_03564	30_83_03437	33_84_03355	38_84_03518	3_84_03273	17_92_03381	16_08_03320
tusA	Sulfur carrier protein TusA	29	29	335	335	335	1	1	1	1	10_02_01728	11_02_01634	14_02_00907	15_02_02096	17_02_02792	31_02_01761	34_02_02187	38_02_02124	45_02_01938	46_02_01201	52_02_02085	53_02_02009	54_02_02110	N11_02369	33_09_02059	5_91_01752	1_90_02075	12_84_01381	17_84_02003	23_83_01563	25_83_00129	26_84_01672	2_85_01082	30_83_02102	33_84_02265	38_84_02019	3_84_02375	17_92_01114	16_08_01197
pdeD	putative cyclic di-GMP phosphodiesterase PdeD	29	29	1601	1601	1601	1	1	1	1	10_02_00281	11_02_02713	14_02_01363	15_02_03046	17_02_01019	31_02_01434	34_02_01433	38_02_01917	45_02_01303	46_02_02520	52_02_01877	53_02_02537	54_02_01070	N11_02041	33_09_01450	5_91_02376	1_90_02631	12_84_00288	17_84_01700	23_83_02442	25_83_02202	26_84_00666	2_85_01961	30_83_02309	33_84_01208	38_84_01406	3_84_00635	17_92_00906	16_08_02061
yiaX1	putative protein YiaX1	29	29	932	932	932	1	1	1	1	10_02_01644	11_02_01550	14_02_00823	15_02_02764	17_02_02708	31_02_01677	34_02_02103	38_02_02208	45_02_02022	46_02_01285	52_02_02169	53_02_02093	54_02_02026	N11_02285	33_09_01975	5_91_01836	1_90_01990	12_84_01297	17_84_01919	23_83_01647	25_83_00213	26_84_01588	2_85_01166	30_83_02018	33_84_02181	38_84_02103	3_84_02291	17_92_01198	16_08_01282
aspT_1	Aspartate/alanine antiporter	29	29	1685	1685	1685	1	1	1	1	10_02_00805	11_02_02541	14_02_03848	15_02_03754	17_02_01338	31_02_01115	34_02_01114	38_02_01598	45_02_00984	46_02_03226	52_02_01558	53_02_04088	54_02_01388	N11_01722	33_09_01768	5_91_00046	1_90_03900	12_84_00607	17_84_01381	23_83_03735	25_83_03516	26_84_00984	2_85_03809	30_83_03791	33_84_00889	38_84_01087	3_84_03696	17_92_00586	16_08_03907
truB	tRNA pseudouridine synthase B	29	29	944	944	944	1	1	1	1	10_02_02992	11_02_02823	14_02_02226	15_02_03886	17_02_03275	31_02_03039	34_02_03393	38_02_03291	45_02_03068	46_02_02717	52_02_02986	53_02_03123	54_02_02732	N11_03251	33_09_03340	5_91_03286	1_90_03064	12_84_03032	17_84_03221	23_83_02955	25_83_02588	26_84_04243	2_85_03046	30_83_02921	33_84_02823	38_84_03030	3_84_02941	17_92_02675	16_08_02972
allE	(S)-ureidoglycine aminohydrolase	29	29	785	785	785	1	1	1	1	10_02_00537	11_02_00214	14_02_01217	15_02_00909	17_02_01845	31_02_03019	34_02_01671	38_02_02585	45_02_01541	46_02_01661	52_02_01300	53_02_01181	54_02_01592	N11_01454	33_09_02347	5_91_01464	1_90_01530	12_84_01669	17_84_00730	23_83_02001	25_83_02094	26_84_01251	2_85_01465	30_83_01310	33_84_01484	38_84_02456	3_84_01140	17_92_01540	16_08_01621
group_1815	hypothetical protein	29	29	470	470	470	1	1	1	1	10_02_01932	11_02_01806	14_02_00270	15_02_01343	17_02_03192	31_02_01965	34_02_02391	38_02_03018	45_02_02457	46_02_02089	52_02_02409	53_02_03876	54_02_03534	N11_03750	33_09_02636	5_91_03814	1_90_02279	12_84_02127	17_84_02207	23_83_03589	25_83_04104	26_84_02050	2_85_02115	30_83_02838	33_84_03546	38_84_03561	3_84_03550	17_92_01973	16_08_02400
mdoC	Glucans biosynthesis protein C	29	29	1154	1154	1154	1	1	1	1	10_02_00858	11_02_00763	14_02_00360	15_02_00016	17_02_00317	31_02_00015	34_02_00623	38_02_00623	45_02_00625	46_02_00315	52_02_00015	53_02_00317	54_02_03929	N11_00624	33_09_00624	5_91_00099	1_90_00169	12_84_03691	17_84_03589	23_83_01122	25_83_03290	26_84_04434	2_85_00862	30_83_01782	33_84_01994	38_84_01799	3_84_02059	17_92_03515	16_08_00015
ybcI	Inner membrane protein YbcI	29	29	545	545	545	1	1	1	1	10_02_00551	11_02_00228	14_02_01231	15_02_00923	17_02_01831	31_02_03005	34_02_01657	38_02_02599	45_02_01527	46_02_01675	52_02_01286	53_02_01167	54_02_01578	N11_01468	33_09_02333	5_91_01478	1_90_01516	12_84_01655	17_84_00716	23_83_02015	25_83_02080	26_84_01237	2_85_01451	30_83_01324	33_84_01498	38_84_02470	3_84_01126	17_92_01554	16_08_01635
emrD	Multidrug resistance protein D	29	29	1184	1184	1184	1	1	1	1	10_02_01494	11_02_01400	14_02_04298	15_02_02614	17_02_02558	31_02_01527	34_02_01953	38_02_02358	45_02_02172	46_02_01435	52_02_02319	53_02_02243	54_02_01876	N11_02135	33_09_01825	5_91_01986	1_90_01840	12_84_01169	17_84_01791	23_83_01775	25_83_04146	26_84_01460	2_85_01294	30_83_01890	33_84_04127	38_84_02231	3_84_02163	17_92_01326	16_08_01410
rcnB	Nickel/cobalt homeostasis protein RcnB	29	29	314	314	314	1	1	1	1	10_02_02583	11_02_02164	14_02_01855	15_02_01952	17_02_00089	31_02_02325	34_02_02873	38_02_00850	45_02_00852	46_02_00087	52_02_02892	53_02_00089	54_02_02681	N11_02709	33_09_00851	5_91_02085	1_90_00396	12_84_02621	17_84_02669	23_83_01349	25_83_00351	26_84_02668	2_85_00634	30_83_01555	33_84_01766	38_84_01571	3_84_01831	17_92_02456	16_08_02687
group_1820	hypothetical protein	29	29	920	920	920	1	1	1	1	10_02_02329	11_02_00581	14_02_02764	15_02_01545	17_02_02419	31_02_00765	34_02_00764	38_02_01245	45_02_02699	46_02_00787	52_02_00947	53_02_01575	54_02_00685	N11_01059	33_09_01244	5_91_01028	1_90_00789	12_84_00960	17_84_00363	23_83_00667	25_83_01246	26_84_00364	2_85_02528	30_83_00904	33_84_03219	38_84_00916	3_84_01383	17_92_02175	16_08_00764
malS	Periplasmic alpha-amylase	29	29	2027	2027	2027	1	1	1	1	10_02_01650	11_02_01556	14_02_00829	15_02_02770	17_02_02714	31_02_01683	34_02_02109	38_02_02202	45_02_02016	46_02_01279	52_02_02163	53_02_02087	54_02_02032	N11_02291	33_09_01981	5_91_01830	1_90_01996	12_84_01303	17_84_01925	23_83_01641	25_83_00207	26_84_01594	2_85_01160	30_83_02024	33_84_02187	38_84_02097	3_84_02297	17_92_01192	16_08_01276
frlB_1	Fructosamine deglycase FrlB	29	29	1010	1010	1010	1	1	1	1	10_02_02312	11_02_00564	14_02_02781	15_02_01528	17_02_02436	31_02_00748	34_02_00747	38_02_01262	45_02_02716	46_02_00770	52_02_00964	53_02_01558	54_02_00668	N11_01076	33_09_01261	5_91_01045	1_90_00806	12_84_00943	17_84_00380	23_83_00650	25_83_01229	26_84_00381	2_85_02545	30_83_00921	33_84_03236	38_84_00933	3_84_01366	17_92_02158	16_08_00747
mglA	Galactose/methyl galactoside import ATP-binding protein MglA	29	29	1520	1520	1520	1	1	1	1	10_02_02541	11_02_02122	14_02_01897	15_02_01994	17_02_00047	31_02_02283	34_02_02915	38_02_00893	45_02_00894	46_02_00045	52_02_02934	53_02_00047	54_02_02723	N11_02751	33_09_00893	5_91_02043	1_90_00438	12_84_02580	17_84_02710	23_83_01390	25_83_00310	26_84_02709	2_85_00593	30_83_01514	33_84_01725	38_84_01530	3_84_01790	17_92_02415	16_08_02728
yddG	Methyl viologen resistance protein YddG	29	29	881	881	881	1	1	1	1	10_02_01295	11_02_01200	14_02_02032	15_02_00453	17_02_00754	31_02_00452	34_02_00187	38_02_00187	45_02_00188	46_02_02351	52_02_00453	53_02_00754	54_02_00371	N11_00187	33_09_00187	5_91_00536	1_90_01102	12_84_00022	17_84_00982	23_83_00187	25_83_00933	26_84_02778	2_85_00362	30_83_00187	33_84_00187	38_84_00367	3_84_00369	17_92_00188	16_08_00451
group_1825	hypothetical protein	29	29	896	896	896	1	1	1	1	10_02_02155	11_02_02032	14_02_00046	15_02_01117	17_02_02966	31_02_02193	34_02_02616	38_02_02790	45_02_02232	46_02_01866	52_02_02636	53_02_02664	54_02_02421	N11_02842	33_09_02860	5_91_02658	1_90_02505	12_84_01900	17_84_02435	23_83_02739	25_83_01655	26_84_01821	2_85_02343	30_83_02608	33_84_02607	38_84_02812	3_84_02721	17_92_01747	16_08_02173
crp	cAMP-activated global transcriptional regulator CRP	29	29	632	632	632	1	1	1	1	10_02_01836	11_02_04435	14_02_04395	15_02_02204	17_02_02900	31_02_01869	34_02_02295	38_02_02016	45_02_01830	46_02_01093	52_02_01977	53_02_01901	54_02_04443	N11_02477	33_09_02167	5_91_01644	1_90_02183	12_84_01489	17_84_02111	23_83_01455	25_83_00021	26_84_01780	2_85_00974	30_83_02210	33_84_02373	38_84_01911	3_84_02483	17_92_01006	16_08_01089
ygjP	UTP pyrophosphatase	29	29	497	497	497	1	1	1	1	10_02_02937	11_02_02878	14_02_02281	15_02_03941	17_02_03330	31_02_03094	34_02_03338	38_02_03236	45_02_03123	46_02_02772	52_02_03041	53_02_03178	54_02_02787	N11_03196	33_09_03284	5_91_03231	1_90_03009	12_84_02977	17_84_03166	23_83_02900	25_83_02533	26_84_03321	2_85_02991	30_83_02976	33_84_02768	38_84_02975	3_84_02996	17_92_02730	16_08_02917
group_1828	putative protein	29	29	326	326	326	1	1	1	1	10_02_02825	11_02_02990	14_02_02393	15_02_03233	17_02_03442	31_02_03206	34_02_03226	38_02_03124	45_02_03235	46_02_02884	52_02_03154	53_02_03290	54_02_02899	N11_03084	33_09_03172	5_91_03119	1_90_02897	12_84_02864	17_84_03054	23_83_02788	25_83_02421	26_84_04317	2_85_02878	30_83_03088	33_84_02656	38_84_02863	3_84_03108	17_92_02842	16_08_02805
cspD	Cold shock-like protein CspD	29	29	221	221	221	1	1	1	1	10_02_00840	11_02_02506	14_02_03813	15_02_03719	17_02_01303	31_02_01150	34_02_01149	38_02_01633	45_02_01019	46_02_03191	52_02_01593	53_02_04123	54_02_01353	N11_01757	33_09_01733	5_91_00081	1_90_03865	12_84_00572	17_84_01416	23_83_03770	25_83_03551	26_84_00949	2_85_03774	30_83_03826	33_84_00924	38_84_01122	3_84_03731	17_92_00621	16_08_03942
lysS	Lysine--tRNA ligase	29	29	1517	1517	1517	1	1	1	1	10_02_01893	11_02_01767	14_02_00309	15_02_01382	17_02_03231	31_02_01926	34_02_02352	38_02_03057	45_02_02496	46_02_02128	52_02_02370	53_02_03915	54_02_03573	N11_03789	33_09_02597	5_91_03853	1_90_02240	12_84_02166	17_84_02168	23_83_03550	25_83_04246	26_84_02089	2_85_02076	30_83_02877	33_84_03507	38_84_03600	3_84_03511	17_92_02012	16_08_02439
recX	Regulatory protein RecX	29	29	539	539	539	1	1	1	1	10_02_02108	11_02_01983	14_02_00094	15_02_01166	17_02_03016	31_02_02142	34_02_02568	38_02_02841	45_02_02280	46_02_01913	52_02_02586	53_02_02713	54_02_02372	N11_02888	33_09_02812	5_91_02707	1_90_02456	12_84_01947	17_84_02385	23_83_02688	25_83_01705	26_84_01871	2_85_02294	30_83_02657	33_84_02561	38_84_02762	3_84_02672	17_92_01796	16_08_02222
rcnR	Transcriptional repressor RcnR	29	29	272	272	272	1	1	1	1	10_02_01909	11_02_01783	14_02_00293	15_02_01366	17_02_03215	31_02_01942	34_02_02368	38_02_03041	45_02_02480	46_02_02112	52_02_02386	53_02_03899	54_02_03557	N11_03773	33_09_02613	5_91_03837	1_90_02256	12_84_02150	17_84_02184	23_83_03566	25_83_04081	26_84_02073	2_85_02092	30_83_02861	33_84_03523	38_84_03584	3_84_03527	17_92_01996	16_08_02423
group_1833	hypothetical protein	29	29	263	263	263	1	1	1	1	10_02_00647	11_02_00324	14_02_04115	15_02_01019	17_02_01735	31_02_02909	34_02_01561	38_02_02695	45_02_01431	46_02_01771	52_02_01190	53_02_01071	54_02_01482	N11_01564	33_09_02237	5_91_01574	1_90_01420	12_84_01559	17_84_00620	23_83_02111	25_83_01984	26_84_01141	2_85_01355	30_83_01420	33_84_01594	38_84_02566	3_84_01030	17_92_01650	16_08_01731
group_1834	hypothetical protein	29	29	1433	1433	1433	1	1	1	1	10_02_00830	11_02_02516	14_02_03823	15_02_03729	17_02_01313	31_02_01140	34_02_01139	38_02_01623	45_02_01009	46_02_03201	52_02_01583	53_02_04113	54_02_01363	N11_01747	33_09_01743	5_91_00071	1_90_03875	12_84_00582	17_84_01406	23_83_03760	25_83_03541	26_84_00959	2_85_03784	30_83_03816	33_84_00914	38_84_01112	3_84_03721	17_92_00611	16_08_03932
hda	DnaA regulatory inactivator Hda	29	29	725	725	725	1	1	1	1	10_02_03335	11_02_03357	14_02_02578	15_02_02813	17_02_03627	31_02_03574	34_02_03039	38_02_03454	45_02_02981	46_02_03426	52_02_03520	53_02_02959	54_02_03266	N11_03460	33_09_03062	5_91_02981	1_90_03361	12_84_03225	17_84_03334	23_83_03250	25_83_03030	26_84_02984	2_85_03314	30_83_03321	33_84_03118	38_84_03324	3_84_03158	17_92_03145	16_08_03182
nuoI	NADH-quinone oxidoreductase subunit I	29	29	542	542	542	1	1	1	1	10_02_03890	11_02_03911	14_02_03549	15_02_03809	17_02_04171	31_02_04059	34_02_04107	38_02_03915	45_02_03925	46_02_03786	52_02_04004	53_02_04136	54_02_03712	N11_03928	33_09_04051	5_91_03992	1_90_04114	12_84_04308	17_84_03869	23_83_03783	25_83_03623	26_84_03807	2_85_03865	30_83_03839	33_84_03717	38_84_03838	3_84_03803	17_92_03894	16_08_03955
rho	Transcription termination factor Rho	29	29	1259	1259	1259	1	1	1	1	10_02_03750	11_02_03771	14_02_03517	15_02_03695	17_02_04080	31_02_04027	34_02_04016	38_02_03883	45_02_03844	46_02_03705	52_02_03972	53_02_03973	54_02_03631	N11_03847	33_09_03960	5_91_03911	1_90_03792	12_84_03857	17_84_03788	23_83_03620	25_83_03375	26_84_03716	2_85_03701	30_83_03725	33_84_03626	38_84_03757	3_84_03630	17_92_03754	16_08_03792
aphA	Class B acid phosphatase	29	29	713	713	713	1	1	1	1	10_02_03364	11_02_03386	14_02_02900	15_02_03961	17_02_02123	31_02_01061	34_02_01060	38_02_00949	45_02_03458	46_02_04495	52_02_00649	53_02_01871	54_02_00981	N11_00763	33_09_00948	5_91_00732	1_90_00493	12_84_03105	17_84_00067	23_83_00963	25_83_01542	26_84_00068	2_85_02781	30_83_00608	33_84_00778	38_84_00620	3_84_01679	17_92_03399	16_08_01060
yfiH	Polyphenol oxidase	29	29	731	731	731	1	1	1	1	10_02_04258	11_02_04384	14_02_04264	15_02_04290	17_02_04414	31_02_04373	34_02_04340	38_02_04365	45_02_04385	46_02_04383	52_02_04424	53_02_04427	54_02_04349	N11_02797	33_09_04365	5_91_02613	1_90_02550	12_84_04171	17_84_04377	23_83_04191	25_83_01610	26_84_04252	2_85_04186	30_83_04207	33_84_04593	38_84_04338	3_84_04205	17_92_01701	16_08_04172
group_1840	hypothetical protein	29	29	1511	1511	1511	1	1	1	1	10_02_00451	11_02_00128	14_02_01131	15_02_00823	17_02_01931	31_02_02611	34_02_01757	38_02_02499	45_02_01627	46_02_01575	52_02_01386	53_02_01267	54_02_01678	N11_01368	33_09_02433	5_91_01378	1_90_01616	12_84_01755	17_84_02775	23_83_01915	25_83_02798	26_84_01337	2_85_01551	30_83_01224	33_84_01398	38_84_02370	3_84_01226	17_92_01454	16_08_01535
yceD	Large ribosomal RNA subunit accumulation protein YceD	29	29	521	521	521	1	1	1	1	10_02_00899	11_02_00804	14_02_00401	15_02_00057	17_02_00358	31_02_00056	34_02_00583	38_02_00582	45_02_00584	46_02_00356	52_02_00056	53_02_00358	54_02_03888	N11_00583	33_09_00583	5_91_00140	1_90_00128	12_84_03732	17_84_03630	23_83_01081	25_83_03249	26_84_03868	2_85_00903	30_83_01823	33_84_02035	38_84_01840	3_84_02100	17_92_03556	16_08_00056
group_1842	hypothetical protein	29	29	332	332	332	1	1	1	1	10_02_04048	11_02_04209	14_02_04007	15_02_00682	17_02_02072	31_02_02752	34_02_01898	38_02_04262	45_02_01768	46_02_04211	52_02_04310	53_02_01408	54_02_01819	N11_01227	33_09_04350	5_91_04413	1_90_04476	12_84_03535	17_84_02982	23_83_03436	25_83_03910	26_84_03380	2_85_03461	30_83_04106	33_84_04020	38_84_04018	3_84_03916	17_92_04247	16_08_03477
fepD	Ferric enterobactin transport system permease protein FepD	29	29	1007	1007	1007	1	1	1	1	10_02_00603	11_02_00280	14_02_01283	15_02_00975	17_02_01779	31_02_02953	34_02_01605	38_02_02651	45_02_01475	46_02_01727	52_02_01234	53_02_01115	54_02_01526	N11_01520	33_09_02281	5_91_01530	1_90_01464	12_84_01603	17_84_00664	23_83_02067	25_83_02028	26_84_01185	2_85_01399	30_83_01376	33_84_01550	38_84_02522	3_84_01074	17_92_01606	16_08_01687
group_1844	hypothetical protein	29	29	689	689	689	1	1	1	1	10_02_01112	11_02_01017	14_02_00614	15_02_00270	17_02_00571	31_02_00269	34_02_00370	38_02_00369	45_02_00371	46_02_00569	52_02_00269	53_02_00571	54_02_00188	N11_00370	33_09_00370	5_91_00353	1_90_01285	12_84_02375	17_84_01164	23_83_00368	25_83_00751	26_84_02284	2_85_00180	30_83_00368	33_84_00381	38_84_00173	3_84_00173	17_92_00369	16_08_00269
yciK	putative oxidoreductase YciK	29	29	761	761	761	1	1	1	1	10_02_01450	11_02_01355	14_02_02187	15_02_00608	17_02_00909	31_02_00607	34_02_00032	38_02_00032	45_02_00032	46_02_02196	52_02_00608	53_02_00909	54_02_00527	N11_00032	33_09_00032	5_91_00691	1_90_00947	12_84_00177	17_84_00827	23_83_00032	25_83_01088	26_84_02933	2_85_00517	30_83_00032	33_84_00032	38_84_00522	3_84_00524	17_92_00032	16_08_00606
agaC_2	N-acetylgalactosamine permease IIC component 1	29	29	749	749	749	1	1	1	1	10_02_01517	11_02_01423	14_02_04275	15_02_02637	17_02_02581	31_02_01550	34_02_01976	38_02_02335	45_02_02149	46_02_01412	52_02_02296	53_02_02220	54_02_01899	N11_02158	33_09_01848	5_91_01963	1_90_01863	12_84_01192	17_84_01814	23_83_01752	25_83_04123	26_84_01483	2_85_01271	30_83_01913	33_84_04104	38_84_02208	3_84_02186	17_92_01303	16_08_01387
group_1847	hypothetical protein	29	29	248	248	248	1	1	1	1	10_02_00981	11_02_00886	14_02_00483	15_02_00139	17_02_00440	31_02_00138	34_02_00501	38_02_00500	45_02_00502	46_02_00438	52_02_00138	53_02_00440	54_02_00057	N11_00501	33_09_00501	5_91_00222	1_90_00046	12_84_02244	17_84_01295	23_83_00499	25_83_00620	26_84_02415	2_85_00049	30_83_00499	33_84_04294	38_84_00042	3_84_00042	17_92_00501	16_08_00138
yheH	putative multidrug resistance ABC transporter ATP-binding/permease protein YheH	29	29	1721	1721	1721	1	1	1	1	10_02_00006	11_02_02497	14_02_01637	15_02_02596	17_02_01294	31_02_01159	34_02_01158	38_02_01642	45_02_01028	46_02_03182	52_02_01602	53_02_02261	54_02_01344	N11_01766	33_09_01724	5_91_03689	1_90_03654	12_84_00563	17_84_01425	23_83_02166	25_83_04440	26_84_00940	2_85_01685	30_83_02584	33_84_00933	38_84_01131	3_84_00910	17_92_00630	16_08_01785
group_1849	hypothetical protein	29	29	1061	1061	1061	1	1	1	1	10_02_01415	11_02_01320	14_02_02152	15_02_00573	17_02_00874	31_02_00572	34_02_00067	38_02_00067	45_02_00067	46_02_02231	52_02_00573	53_02_00874	54_02_00492	N11_00067	33_09_00067	5_91_00656	1_90_00982	12_84_00142	17_84_00862	23_83_00067	25_83_01053	26_84_02898	2_85_00482	30_83_00067	33_84_00067	38_84_00487	3_84_00489	17_92_00068	16_08_00571
mltG	Endolytic murein transglycosylase	29	29	1022	1022	1022	1	1	1	1	10_02_00908	11_02_00813	14_02_00410	15_02_00066	17_02_00367	31_02_00065	34_02_00574	38_02_00573	45_02_00575	46_02_00365	52_02_00065	53_02_00367	54_02_03879	N11_00574	33_09_00574	5_91_00149	1_90_00119	12_84_03741	17_84_03639	23_83_01072	25_83_03240	26_84_03859	2_85_00912	30_83_01832	33_84_02044	38_84_01849	3_84_02109	17_92_03565	16_08_00065
mnmA	tRNA-specific 2-thiouridylase MnmA	29	29	1106	1106	1106	1	1	1	1	10_02_00943	11_02_00848	14_02_00445	15_02_00101	17_02_00402	31_02_00100	34_02_00539	38_02_00538	45_02_00540	46_02_00400	52_02_00100	53_02_00402	54_02_00019	N11_00539	33_09_00539	5_91_00184	1_90_00084	12_84_03776	17_84_03674	23_83_01037	25_83_03205	26_84_03824	2_85_00947	30_83_01867	33_84_02079	38_84_01884	3_84_02144	17_92_03600	16_08_00100
group_1852	hypothetical protein	29	29	1184	1184	1184	1	1	1	1	10_02_02335	11_02_00587	14_02_02758	15_02_01551	17_02_02413	31_02_00771	34_02_00770	38_02_01239	45_02_02693	46_02_00793	52_02_00941	53_02_01581	54_02_00691	N11_01053	33_09_01238	5_91_01022	1_90_00783	12_84_00966	17_84_00357	23_83_00673	25_83_01252	26_84_00358	2_85_02522	30_83_00898	33_84_03213	38_84_00910	3_84_01389	17_92_02181	16_08_00770
dctM_1	C4-dicarboxylate TRAP transporter large permease protein DctM	29	29	1307	1307	1307	1	1	1	1	10_02_02887	11_02_02928	14_02_02331	15_02_03171	17_02_03380	31_02_03144	34_02_03288	38_02_03186	45_02_03173	46_02_02822	52_02_03091	53_02_03228	54_02_02837	N11_03146	33_09_03234	5_91_03181	1_90_02959	12_84_02927	17_84_03116	23_83_02850	25_83_02483	26_84_03271	2_85_02941	30_83_03026	33_84_02718	38_84_02925	3_84_03046	17_92_02780	16_08_02867
group_1854	hypothetical protein	29	29	1472	1472	1472	1	1	1	1	10_02_03457	11_02_03479	14_02_02993	15_02_04338	17_02_02216	31_02_00968	34_02_00967	38_02_01042	45_02_03551	46_02_00990	52_02_00742	53_02_01778	54_02_00888	N11_00856	33_09_01041	5_91_00825	1_90_00586	12_84_03198	17_84_00160	23_83_00870	25_83_01449	26_84_00161	2_85_02688	30_83_00701	33_84_00685	38_84_00713	3_84_01586	17_92_03493	16_08_00967
tgt	Queuine tRNA-ribosyltransferase	29	29	1127	1127	1127	1	1	1	1	10_02_00421	11_02_00098	14_02_01101	15_02_00793	17_02_01961	31_02_02641	34_02_01787	38_02_02468	45_02_01657	46_02_01545	52_02_01416	53_02_01297	54_02_01708	N11_01338	33_09_02463	5_91_01348	1_90_01646	12_84_01785	17_84_02805	23_83_01885	25_83_02828	26_84_01367	2_85_01581	30_83_01194	33_84_01368	38_84_02340	3_84_01256	17_92_01424	16_08_01505
rocC	Amino-acid permease RocC	29	29	602	602	602	1	1	1	1	10_02_03854	11_02_03875	14_02_03585	15_02_03845	17_02_04135	31_02_04095	34_02_04071	38_02_03951	45_02_03961	46_02_03822	52_02_04040	53_02_04172	54_02_03748	N11_03964	33_09_04015	5_91_04028	1_90_04078	12_84_04037	17_84_03905	23_83_03819	25_83_03587	26_84_03771	2_85_03901	30_83_03875	33_84_03681	38_84_03874	3_84_03767	17_92_03858	16_08_03991
glk	Glucokinase	29	29	965	965	965	1	1	1	1	10_02_04413	11_02_04460	14_02_04419	15_02_04467	17_02_04459	31_02_04458	34_02_04463	38_02_04446	45_02_04466	46_02_04427	52_02_04468	53_02_04471	54_02_04467	N11_04405	33_09_04446	5_91_02886	1_90_04639	12_84_04285	17_84_04507	23_83_04341	25_83_04360	26_84_04403	2_85_04365	30_83_04348	33_84_04382	38_84_04457	3_84_04325	17_92_04481	16_08_04426
fliA	RNA polymerase sigma factor FliA	29	29	719	719	719	1	1	1	1	10_02_00166	11_02_02596	14_02_01477	15_02_02436	17_02_01134	31_02_01319	34_02_01318	38_02_01802	45_02_01188	46_02_02635	52_02_01762	53_02_02421	54_02_01184	N11_01926	33_09_01564	5_91_02490	1_90_02745	12_84_00403	17_84_01585	23_83_02327	25_83_02316	26_84_00780	2_85_01846	30_83_02423	33_84_01093	38_84_01291	3_84_00750	17_92_00790	16_08_01945
kdgR	Transcriptional regulator KdgR	29	29	791	791	791	1	1	1	1	10_02_00268	11_02_02726	14_02_01376	15_02_03059	17_02_01032	31_02_01421	34_02_01420	38_02_01904	45_02_01290	46_02_02533	52_02_01864	53_02_02524	54_02_01083	N11_02028	33_09_01463	5_91_02389	1_90_02644	12_84_00301	17_84_01687	23_83_02429	25_83_02215	26_84_00679	2_85_01948	30_83_02322	33_84_01195	38_84_01393	3_84_00648	17_92_00893	16_08_02048
mglB	D-galactose-binding periplasmic protein	29	29	998	998	998	1	1	1	1	10_02_02540	11_02_02121	14_02_01898	15_02_01995	17_02_00046	31_02_02282	34_02_02916	38_02_00894	45_02_00895	46_02_00044	52_02_02935	53_02_00046	54_02_02724	N11_02752	33_09_00894	5_91_02042	1_90_00439	12_84_02579	17_84_02711	23_83_01391	25_83_00309	26_84_02710	2_85_00592	30_83_01513	33_84_01724	38_84_01529	3_84_01789	17_92_02414	16_08_02729
menB	1,4-dihydroxy-2-naphthoyl-CoA synthase	29	29	857	857	857	1	1	1	1	10_02_04221	11_02_03974	14_02_03733	15_02_04123	17_02_04241	31_02_04182	34_02_04170	38_02_04137	45_02_04084	46_02_03971	52_02_04083	53_02_04259	54_02_03997	N11_04070	33_09_04134	5_91_04178	1_90_04198	12_84_03931	17_84_04085	23_83_03905	25_83_03765	26_84_03902	2_85_04057	30_83_03962	33_84_03800	38_84_04174	3_84_03823	17_92_04102	16_08_04118
fmt	Methionyl-tRNA formyltransferase	29	29	947	947	947	1	1	1	1	10_02_04464	11_02_04510	14_02_04441	15_02_04519	17_02_04481	31_02_04480	34_02_04485	38_02_04497	45_02_04488	46_02_04477	52_02_04518	53_02_04522	54_02_04489	N11_04458	33_09_04467	5_91_04523	1_90_04586	12_84_04330	17_84_04529	23_83_04363	25_83_04382	26_84_04486	2_85_04414	30_83_04369	33_84_04432	38_84_04509	3_84_04347	17_92_04532	16_08_04448
cyoC	Cytochrome bo(3) ubiquinol oxidase subunit 3	29	29	614	614	614	1	1	1	1	10_02_00455	11_02_00132	14_02_01135	15_02_00827	17_02_01927	31_02_02607	34_02_01753	38_02_02503	45_02_01623	46_02_01579	52_02_01382	53_02_01263	54_02_01674	N11_01372	33_09_02429	5_91_01382	1_90_01612	12_84_01751	17_84_02771	23_83_01919	25_83_02794	26_84_01333	2_85_01547	30_83_01228	33_84_01402	38_84_02374	3_84_01222	17_92_01458	16_08_01539
proP_1	Proline/betaine transporter	29	29	1502	1502	1502	1	1	1	1	10_02_03404	11_02_03426	14_02_02940	15_02_04001	17_02_02163	31_02_01021	34_02_01020	38_02_00989	45_02_03498	46_02_01043	52_02_00689	53_02_01831	54_02_00941	N11_00803	33_09_00988	5_91_00772	1_90_00533	12_84_03145	17_84_00107	23_83_00923	25_83_01502	26_84_00108	2_85_02741	30_83_00648	33_84_00738	38_84_00660	3_84_01639	17_92_03439	16_08_01020
pilQ	Type IV pilus biogenesis and competence protein PilQ	29	29	1202	1202	1202	1	1	1	1	10_02_01815	11_02_01721	14_02_00994	15_02_02183	17_02_02879	31_02_01848	34_02_02274	38_02_02037	45_02_01851	46_02_01114	52_02_01998	53_02_01922	54_02_02197	N11_02456	33_09_02146	5_91_01665	1_90_02162	12_84_01468	17_84_02090	23_83_01476	25_83_00042	26_84_01759	2_85_00995	30_83_02189	33_84_02352	38_84_01932	3_84_02462	17_92_01027	16_08_01110
sufD	FeS cluster assembly protein SufD	29	29	1271	1271	1271	1	1	1	1	10_02_01079	11_02_00984	14_02_00581	15_02_00237	17_02_00538	31_02_00236	34_02_00403	38_02_00402	45_02_00404	46_02_00536	52_02_00236	53_02_00538	54_02_00155	N11_00403	33_09_00403	5_91_00320	1_90_01318	12_84_02342	17_84_01197	23_83_00401	25_83_00718	26_84_02317	2_85_00147	30_83_00401	33_84_00414	38_84_00140	3_84_00140	17_92_00402	16_08_00236
udp	Uridine phosphorylase	29	29	761	761	761	1	1	1	1	10_02_03802	11_02_03823	14_02_03465	15_02_03643	17_02_04028	31_02_03975	34_02_03964	38_02_03831	45_02_03896	46_02_03757	52_02_03920	53_02_04025	54_02_03683	N11_03899	33_09_03908	5_91_03963	1_90_03844	12_84_03805	17_84_03840	23_83_03672	25_83_03323	26_84_03664	2_85_03753	30_83_03673	33_84_03574	38_84_03809	3_84_03578	17_92_03806	16_08_03844
pdeA	putative cyclic di-GMP phosphodiesterase PdeA	29	29	2189	2189	2189	1	1	1	1	10_02_04406	11_02_04467	14_02_04412	15_02_04460	17_02_04452	31_02_04451	34_02_04456	38_02_04439	45_02_04459	46_02_04434	52_02_04475	53_02_04464	54_02_04460	N11_04412	33_09_04453	5_91_02893	1_90_04632	12_84_04278	17_84_04500	23_83_04334	25_83_04353	26_84_04396	2_85_04372	30_83_04355	33_84_04389	38_84_04450	3_84_04318	17_92_04488	16_08_04419
cmpR	HTH-type transcriptional activator CmpR	29	29	863	863	863	1	1	1	1	10_02_02528	11_02_02109	14_02_01910	15_02_02007	17_02_00034	31_02_02270	34_02_02928	38_02_00906	45_02_00907	46_02_00032	52_02_02947	53_02_00034	54_02_04382	N11_02764	33_09_00906	5_91_02030	1_90_00451	12_84_02567	17_84_02723	23_83_01403	25_83_04190	26_84_02722	2_85_00580	30_83_01501	33_84_04151	38_84_01517	3_84_01777	17_92_02402	16_08_02741
artJ_1	ABC transporter arginine-binding protein 1	29	29	740	740	740	1	1	1	1	10_02_03490	11_02_03512	14_02_03026	15_02_01715	17_02_02249	31_02_00935	34_02_00934	38_02_01075	45_02_03584	46_02_00957	52_02_00776	53_02_01745	54_02_00855	N11_00889	33_09_01074	5_91_00858	1_90_00619	12_84_01130	17_84_00193	23_83_00837	25_83_01416	26_84_00194	2_85_02655	30_83_00734	33_84_00652	38_84_00746	3_84_01553	17_92_02345	16_08_00934
malP_1	Maltodextrin phosphorylase	29	29	2447	2447	2447	1	1	1	1	10_02_01770	11_02_01676	14_02_00949	15_02_02138	17_02_02834	31_02_01803	34_02_02229	38_02_02082	45_02_01896	46_02_01159	52_02_02043	53_02_01967	54_02_02152	N11_02411	33_09_02101	5_91_01710	1_90_02117	12_84_01423	17_84_02045	23_83_01521	25_83_00087	26_84_01714	2_85_01040	30_83_02144	33_84_02307	38_84_01977	3_84_02417	17_92_01072	16_08_01155
nuoH	NADH-quinone oxidoreductase subunit H	29	29	977	977	977	1	1	1	1	10_02_03889	11_02_03910	14_02_03550	15_02_03810	17_02_04170	31_02_04060	34_02_04106	38_02_03916	45_02_03926	46_02_03787	52_02_04005	53_02_04137	54_02_03713	N11_03929	33_09_04050	5_91_03993	1_90_04113	12_84_04309	17_84_03870	23_83_03784	25_83_03622	26_84_03806	2_85_03866	30_83_03840	33_84_03716	38_84_03839	3_84_03802	17_92_03893	16_08_03956
wzb	Low molecular weight protein-tyrosine-phosphatase Wzb	29	29	449	449	449	1	1	1	1	10_02_02627	11_02_02209	14_02_01810	15_02_01907	17_02_00134	31_02_02370	34_02_02828	38_02_00805	45_02_00807	46_02_00132	52_02_02848	53_02_00134	54_02_02636	N11_02664	33_09_00806	5_91_02130	1_90_00351	12_84_02666	17_84_02624	23_83_01304	25_83_00396	26_84_02623	2_85_00679	30_83_01600	33_84_01811	38_84_01616	3_84_01876	17_92_02501	16_08_02642
trpS2	Tryptophan--tRNA ligase 2	29	29	1013	1013	1013	1	1	1	1	10_02_02342	11_02_00594	14_02_02751	15_02_01558	17_02_02406	31_02_00778	34_02_00777	38_02_01232	45_02_02686	46_02_00800	52_02_00934	53_02_01588	54_02_00698	N11_01046	33_09_01231	5_91_01015	1_90_00776	12_84_00973	17_84_00350	23_83_00680	25_83_01259	26_84_00351	2_85_02515	30_83_00891	33_84_03206	38_84_00903	3_84_01396	17_92_02188	16_08_00777
sbnA	N-(2-amino-2-carboxyethyl)-L-glutamate synthase	29	29	1055	1055	1055	1	1	1	1	10_02_00472	11_02_00149	14_02_01152	15_02_00844	17_02_01910	31_02_02590	34_02_01736	38_02_02520	45_02_01606	46_02_01596	52_02_01365	53_02_01246	54_02_01657	N11_01389	33_09_02412	5_91_01399	1_90_01595	12_84_01734	17_84_00795	23_83_01936	25_83_02159	26_84_01316	2_85_01530	30_83_01245	33_84_01419	38_84_02391	3_84_01205	17_92_01475	16_08_01556
exuT_2	Hexuronate transporter	29	29	1304	1304	1304	1	1	1	1	10_02_02849	11_02_02966	14_02_02369	15_02_03209	17_02_03418	31_02_03182	34_02_03250	38_02_03148	45_02_03211	46_02_02860	52_02_03130	53_02_03266	54_02_02875	N11_03108	33_09_03196	5_91_03143	1_90_02921	12_84_02889	17_84_03078	23_83_02812	25_83_02445	26_84_03233	2_85_02902	30_83_03064	33_84_02680	38_84_02887	3_84_03084	17_92_02818	16_08_02829
group_1877	hypothetical protein	29	29	1223	1223	1223	1	1	1	1	10_02_01039	11_02_00944	14_02_00541	15_02_00197	17_02_00498	31_02_00196	34_02_00443	38_02_00442	45_02_00444	46_02_00496	52_02_00196	53_02_00498	54_02_00115	N11_00443	33_09_00443	5_91_00280	1_90_01358	12_84_02302	17_84_01237	23_83_00441	25_83_00678	26_84_02357	2_85_00107	30_83_00441	33_84_00454	38_84_00100	3_84_00100	17_92_00442	16_08_00196
fabI	Enoyl-[acyl-carrier-protein] reductase [NADH] FabI	29	29	788	788	788	1	1	1	1	10_02_01430	11_02_01335	14_02_02167	15_02_00588	17_02_00889	31_02_00587	34_02_00052	38_02_00052	45_02_00052	46_02_02216	52_02_00588	53_02_00889	54_02_00507	N11_00052	33_09_00052	5_91_00671	1_90_00967	12_84_00157	17_84_00847	23_83_00052	25_83_01068	26_84_02913	2_85_00497	30_83_00052	33_84_00052	38_84_00502	3_84_00504	17_92_00052	16_08_00586
aaeB_1	p-hydroxybenzoic acid efflux pump subunit AaeB	29	29	2039	2039	2039	1	1	1	1	10_02_01149	11_02_01054	14_02_00651	15_02_00307	17_02_00608	31_02_00306	34_02_00333	38_02_00332	45_02_00334	46_02_00606	52_02_00307	53_02_00608	54_02_00225	N11_00333	33_09_00333	5_91_00390	1_90_01248	12_84_02412	17_84_01127	23_83_00331	25_83_00788	26_84_02247	2_85_00217	30_83_00331	33_84_00344	38_84_00210	3_84_00210	17_92_00332	16_08_00306
manA	Mannose-6-phosphate isomerase	29	29	1175	1175	1175	1	1	1	1	10_02_01175	11_02_01080	14_02_00677	15_02_00333	17_02_00634	31_02_00332	34_02_00307	38_02_00306	45_02_00308	46_02_00632	52_02_00333	53_02_00634	54_02_00251	N11_00307	33_09_00307	5_91_00416	1_90_01222	12_84_02438	17_84_01101	23_83_00305	25_83_00814	26_84_02221	2_85_00243	30_83_00305	33_84_00318	38_84_00236	3_84_00236	17_92_00306	16_08_00332
ubiB	putative protein kinase UbiB	29	29	1640	1640	1640	1	1	1	1	10_02_03806	11_02_03827	14_02_03461	15_02_03639	17_02_04024	31_02_03971	34_02_03960	38_02_03827	45_02_03900	46_02_03761	52_02_03916	53_02_04029	54_02_03687	N11_03903	33_09_03904	5_91_03967	1_90_03848	12_84_03801	17_84_03844	23_83_03676	25_83_03319	26_84_03660	2_85_03757	30_83_03669	33_84_03570	38_84_03813	3_84_03574	17_92_03810	16_08_03848
prgK	Lipoprotein PrgK	29	29	758	758	758	1	1	1	1	10_02_02064	11_02_01939	14_02_00138	15_02_01210	17_02_03060	31_02_02098	34_02_02524	38_02_02885	45_02_02324	46_02_01957	52_02_02542	53_02_02757	54_02_02328	N11_02932	33_09_02768	5_91_02751	1_90_02412	12_84_01992	17_84_02340	23_83_02643	25_83_01750	26_84_01916	2_85_02249	30_83_02702	33_84_02516	38_84_02717	3_84_02627	17_92_01840	16_08_02266
group_1883	26 kDa periplasmic immunogenic protein	29	29	746	746	746	1	1	1	1	10_02_01867	11_02_01741	14_02_00335	15_02_01408	17_02_03257	31_02_01900	34_02_02326	38_02_03083	45_02_02522	46_02_02154	52_02_02344	53_02_03941	54_02_03599	N11_03815	33_09_02571	5_91_03879	1_90_02214	12_84_02192	17_84_02142	23_83_03524	25_83_04272	26_84_02115	2_85_02050	30_83_02903	33_84_03481	38_84_03626	3_84_03485	17_92_02038	16_08_02465
ybdM	putative protein YbdM	29	29	617	617	617	1	1	1	1	10_02_00615	11_02_00292	14_02_01295	15_02_00987	17_02_01767	31_02_02941	34_02_01593	38_02_02663	45_02_01463	46_02_01739	52_02_01222	53_02_01103	54_02_01514	N11_01532	33_09_02269	5_91_01542	1_90_01452	12_84_01591	17_84_00652	23_83_02079	25_83_02016	26_84_01173	2_85_01387	30_83_01388	33_84_01562	38_84_02534	3_84_01062	17_92_01618	16_08_01699
gatC_3	PTS system galactitol-specific EIIC component	29	29	1373	1373	1373	1	1	1	1	10_02_02970	11_02_02845	14_02_02248	15_02_03908	17_02_03297	31_02_03061	34_02_03371	38_02_03269	45_02_03090	46_02_02739	52_02_03008	53_02_03145	54_02_02754	N11_03229	33_09_03318	5_91_03264	1_90_03042	12_84_03010	17_84_03199	23_83_02933	25_83_02566	26_84_04221	2_85_03024	30_83_02943	33_84_02801	38_84_03008	3_84_02963	17_92_02697	16_08_02950
group_1886	hypothetical protein	29	29	1310	1310	1310	1	1	1	1	10_02_03674	11_02_03691	14_02_03306	15_02_03566	17_02_03951	31_02_03902	34_02_03891	38_02_03754	45_02_03768	46_02_03625	52_02_03843	53_02_03812	54_02_03464	N11_00698	33_09_03831	5_91_03746	1_90_03712	12_84_03098	17_84_00060	23_83_00970	25_83_01549	26_84_00061	2_85_02788	30_83_00601	33_84_00785	38_84_00613	3_84_01686	17_92_03928	16_08_04083
surE_2	5'/3'-nucleotidase SurE	29	29	761	761	761	1	1	1	1	10_02_02012	11_02_01887	14_02_00190	15_02_01262	17_02_03112	31_02_02046	34_02_02472	38_02_02937	45_02_02376	46_02_02009	52_02_02490	53_02_02810	54_02_02276	N11_02984	33_09_02716	5_91_02803	1_90_02360	12_84_02046	17_84_02287	23_83_02590	25_83_01803	26_84_01969	2_85_02196	30_83_02755	33_84_02463	38_84_02663	3_84_02573	17_92_01892	16_08_02318
group_1888	hypothetical protein	29	29	731	731	731	1	1	1	1	10_02_02607	11_02_02189	14_02_01830	15_02_01927	17_02_00114	31_02_02350	34_02_02848	38_02_00825	45_02_00827	46_02_00112	52_02_02868	53_02_00114	54_02_02656	N11_02684	33_09_00826	5_91_02110	1_90_00371	12_84_02646	17_84_02644	23_83_01324	25_83_00376	26_84_02643	2_85_00659	30_83_01580	33_84_01791	38_84_01596	3_84_01856	17_92_02481	16_08_02662
cutA	Divalent-cation tolerance protein CutA	29	29	347	347	347	1	1	1	1	10_02_03463	11_02_03485	14_02_02999	15_02_04344	17_02_02222	31_02_00962	34_02_00961	38_02_01048	45_02_03557	46_02_00984	52_02_00748	53_02_01772	54_02_00882	N11_00862	33_09_01047	5_91_00831	1_90_00592	12_84_03204	17_84_00166	23_83_00864	25_83_01443	26_84_00167	2_85_02682	30_83_00707	33_84_00679	38_84_00719	3_84_01580	17_92_03499	16_08_00961
dedD	Cell division protein DedD	29	29	674	674	674	1	1	1	1	10_02_03847	11_02_03868	14_02_03592	15_02_03852	17_02_04128	31_02_04102	34_02_04064	38_02_03958	45_02_03968	46_02_03829	52_02_04047	53_02_04179	54_02_03755	N11_03971	33_09_04008	5_91_04035	1_90_04071	12_84_04030	17_84_03912	23_83_03826	25_83_03580	26_84_03764	2_85_03908	30_83_03882	33_84_03674	38_84_03881	3_84_03760	17_92_03851	16_08_03998
group_1891	hypothetical protein	29	29	2144	2144	2144	1	1	1	1	10_02_01319	11_02_01224	14_02_02056	15_02_00477	17_02_00778	31_02_00476	34_02_00163	38_02_00163	45_02_00163	46_02_02327	52_02_00477	53_02_00778	54_02_00396	N11_00163	33_09_00163	5_91_00560	1_90_01078	12_84_00046	17_84_00958	23_83_00163	25_83_00957	26_84_02802	2_85_00386	30_83_00163	33_84_00163	38_84_00391	3_84_00393	17_92_00164	16_08_00475
phnU	Putative 2-aminoethylphosphonate transport system permease protein PhnU	29	29	869	869	869	1	1	1	1	10_02_00441	11_02_00118	14_02_01121	15_02_00813	17_02_01941	31_02_02621	34_02_01767	38_02_02489	45_02_01637	46_02_01565	52_02_01396	53_02_01277	54_02_01688	N11_01358	33_09_02443	5_91_01368	1_90_01626	12_84_01765	17_84_02785	23_83_01905	25_83_02808	26_84_01347	2_85_01561	30_83_01214	33_84_01388	38_84_02360	3_84_01236	17_92_01444	16_08_01525
yecS_3	L-cystine transport system permease protein YecS	29	29	668	668	668	1	1	1	1	10_02_00170	11_02_02592	14_02_01473	15_02_02432	17_02_01130	31_02_01323	34_02_01322	38_02_01806	45_02_01192	46_02_02631	52_02_01766	53_02_02425	54_02_01180	N11_01930	33_09_01560	5_91_02486	1_90_02741	12_84_00399	17_84_01589	23_83_02331	25_83_02312	26_84_00776	2_85_01850	30_83_02419	33_84_01097	38_84_01295	3_84_00746	17_92_00794	16_08_01949
hsrA	putative transport protein HsrA	29	29	1427	1427	1427	1	1	1	1	10_02_03962	11_02_04046	14_02_03620	15_02_04069	17_02_04252	31_02_04193	34_02_04240	38_02_04126	45_02_04199	46_02_03857	52_02_04198	53_02_04270	54_02_04067	N11_03999	33_09_04063	5_91_04063	1_90_04187	12_84_03942	17_84_04155	23_83_03976	25_83_03776	26_84_04015	2_85_03936	30_83_04033	33_84_03789	38_84_04120	3_84_04169	17_92_04048	16_08_03667
group_1895	hypothetical protein	29	29	533	533	533	1	1	1	1	10_02_02240	11_02_00492	14_02_02853	15_02_01456	17_02_02508	31_02_00676	34_02_00675	38_02_01334	45_02_02788	46_02_00698	52_02_01036	53_02_01486	54_02_00596	N11_01148	33_09_01333	5_91_01117	1_90_00878	12_84_00871	17_84_00452	23_83_00578	25_83_01157	26_84_00453	2_85_02617	30_83_00993	33_84_03308	38_84_01005	3_84_02800	17_92_02086	16_08_00675
yehZ	Glycine betaine-binding protein YehZ	29	29	917	917	917	1	1	1	1	10_02_02564	11_02_02145	14_02_01874	15_02_01971	17_02_00070	31_02_02306	34_02_02892	38_02_00870	45_02_00871	46_02_00068	52_02_02911	53_02_00070	54_02_02700	N11_02728	33_09_00870	5_91_02066	1_90_00415	12_84_02603	17_84_02687	23_83_01367	25_83_00333	26_84_02686	2_85_00616	30_83_01537	33_84_01748	38_84_01553	3_84_01813	17_92_02438	16_08_02705
tesA	Thioesterase 1/protease 1/lysophospholipase L1	29	29	584	584	584	1	1	1	1	10_02_00518	11_02_00195	14_02_01198	15_02_00890	17_02_01864	31_02_02544	34_02_01690	38_02_02566	45_02_01560	46_02_01642	52_02_01319	53_02_01200	54_02_01611	N11_01435	33_09_02366	5_91_01445	1_90_01549	12_84_01688	17_84_00749	23_83_01982	25_83_02113	26_84_01270	2_85_01484	30_83_01291	33_84_01465	38_84_02437	3_84_01159	17_92_01521	16_08_01602
sifA_2	Secreted effector protein SifA	29	29	1010	1010	1010	1	1	1	1	10_02_00933	11_02_00838	14_02_00435	15_02_00091	17_02_00392	31_02_00090	34_02_00549	38_02_00548	45_02_00550	46_02_00390	52_02_00090	53_02_00392	54_02_00009	N11_00549	33_09_00549	5_91_00174	1_90_00094	12_84_03766	17_84_03664	23_83_01047	25_83_03215	26_84_03834	2_85_00937	30_83_01857	33_84_02069	38_84_01874	3_84_02134	17_92_03590	16_08_00090
relE	mRNA interferase toxin RelE	29	29	284	284	284	1	1	1	1	10_02_01258	11_02_01163	14_02_01995	15_02_00416	17_02_00717	31_02_00415	34_02_00224	38_02_00223	45_02_00225	46_02_02388	52_02_00416	53_02_00717	54_02_00334	N11_00224	33_09_00224	5_91_00499	1_90_01139	12_84_02521	17_84_01018	23_83_00222	25_83_00897	26_84_02138	2_85_00326	30_83_00222	33_84_00235	38_84_00319	3_84_00319	17_92_00223	16_08_00416
igaA	Intracellular growth attenuator protein igaA	29	29	2132	2132	2132	1	1	1	1	10_02_01808	11_02_01714	14_02_00987	15_02_02176	17_02_02872	31_02_01841	34_02_02267	38_02_02044	45_02_01858	46_02_01121	52_02_02005	53_02_01929	54_02_02190	N11_02449	33_09_02139	5_91_01672	1_90_02155	12_84_01461	17_84_02083	23_83_01483	25_83_00049	26_84_01752	2_85_01002	30_83_02182	33_84_02345	38_84_01939	3_84_02455	17_92_01034	16_08_01117
garD	Galactarate dehydratase (L-threo-forming)	29	29	1571	1571	1571	1	1	1	1	10_02_02965	11_02_02850	14_02_02253	15_02_03913	17_02_03302	31_02_03066	34_02_03366	38_02_03264	45_02_03095	46_02_02744	52_02_03013	53_02_03150	54_02_02759	N11_03224	33_09_03313	5_91_03259	1_90_03037	12_84_03005	17_84_03194	23_83_02928	25_83_02561	26_84_04216	2_85_03019	30_83_02948	33_84_02796	38_84_03003	3_84_02968	17_92_02702	16_08_02945
group_1902	hypothetical protein	29	29	1658	1658	1658	1	1	1	1	10_02_00836	11_02_02510	14_02_03817	15_02_03723	17_02_01307	31_02_01146	34_02_01145	38_02_01629	45_02_01015	46_02_03195	52_02_01589	53_02_04119	54_02_01357	N11_01753	33_09_01737	5_91_00077	1_90_03869	12_84_00576	17_84_01412	23_83_03766	25_83_03547	26_84_00953	2_85_03778	30_83_03822	33_84_00920	38_84_01118	3_84_03727	17_92_00617	16_08_03938
mrdA_2	Peptidoglycan D,D-transpeptidase MrdA	29	29	1901	1901	1901	1	1	1	1	10_02_00651	11_02_00328	14_02_04119	15_02_01023	17_02_01731	31_02_02905	34_02_01557	38_02_02699	45_02_01427	46_02_01775	52_02_01186	53_02_01067	54_02_01478	N11_01568	33_09_02233	5_91_01578	1_90_01416	12_84_01555	17_84_00616	23_83_02115	25_83_01980	26_84_01137	2_85_01351	30_83_01424	33_84_01598	38_84_02570	3_84_01026	17_92_01654	16_08_01735
group_1904	hypothetical protein	29	29	1532	1532	1532	1	1	1	1	10_02_00304	11_02_02690	14_02_01340	15_02_03023	17_02_00996	31_02_01457	34_02_01456	38_02_01940	45_02_01326	46_02_02497	52_02_01900	53_02_02560	54_02_01047	N11_02064	33_09_01427	5_91_02353	1_90_02608	12_84_00265	17_84_01723	23_83_02465	25_83_02179	26_84_00643	2_85_01984	30_83_02286	33_84_01231	38_84_01429	3_84_00612	17_92_00929	16_08_02084
queE	7-carboxy-7-deazaguanine synthase	29	29	671	671	671	1	1	1	1	10_02_01987	11_02_01862	14_02_00215	15_02_01287	17_02_03137	31_02_02021	34_02_02447	38_02_02962	45_02_02401	46_02_02034	52_02_02465	53_02_02835	54_02_02251	N11_03009	33_09_02691	5_91_02828	1_90_02335	12_84_02071	17_84_02262	23_83_02565	25_83_01828	26_84_01994	2_85_02171	30_83_02780	33_84_02438	38_84_02638	3_84_02548	17_92_01917	16_08_02343
group_1906	hypothetical protein	29	29	470	470	470	1	1	1	1	10_02_02776	11_02_02358	14_02_01661	15_02_01758	17_02_00283	31_02_02519	34_02_02679	38_02_00656	45_02_00658	46_02_00281	52_02_02699	53_02_00283	54_02_02487	N11_02515	33_09_00657	5_91_02279	1_90_00202	12_84_02815	17_84_02475	23_83_01155	25_83_00545	26_84_02474	2_85_00828	30_83_01748	33_84_01960	38_84_01765	3_84_02025	17_92_02649	16_08_02493
uspG	Universal stress protein UP12	29	29	428	428	428	1	1	1	1	10_02_00625	11_02_00302	14_02_01305	15_02_00997	17_02_01757	31_02_02931	34_02_01583	38_02_02673	45_02_01453	46_02_01749	52_02_01212	53_02_01093	54_02_01504	N11_01542	33_09_02259	5_91_01552	1_90_01442	12_84_01581	17_84_00642	23_83_02089	25_83_02006	26_84_01163	2_85_01377	30_83_01398	33_84_01572	38_84_02544	3_84_01052	17_92_01628	16_08_01709
alkB	Alpha-ketoglutarate-dependent dioxygenase AlkB	29	29	650	650	650	1	1	1	1	10_02_04483	11_02_03932	14_02_03691	15_02_04081	17_02_04199	31_02_04140	34_02_04128	38_02_04180	45_02_04126	46_02_03929	52_02_04125	53_02_04217	54_02_03955	N11_04112	33_09_04176	5_91_04136	1_90_04240	12_84_03889	17_84_04043	23_83_03863	25_83_03723	26_84_03944	2_85_04015	30_83_03920	33_84_03842	38_84_04132	3_84_03865	17_92_04060	16_08_04160
ppx	Exopolyphosphatase	29	29	1541	1541	1541	1	1	1	1	10_02_03329	11_02_03351	14_02_02572	15_02_02819	17_02_03621	31_02_03568	34_02_03045	38_02_03448	45_02_02975	46_02_03420	52_02_03514	53_02_02965	54_02_03260	N11_03466	33_09_03056	5_91_02987	1_90_03355	12_84_03231	17_84_03328	23_83_03244	25_83_03024	26_84_02990	2_85_03320	30_83_03327	33_84_03112	38_84_03318	3_84_03164	17_92_03139	16_08_03188
phnW	2-aminoethylphosphonate--pyruvate transaminase	29	29	1103	1103	1103	1	1	1	1	10_02_00445	11_02_00122	14_02_01125	15_02_00817	17_02_01937	31_02_02617	34_02_01763	38_02_02493	45_02_01633	46_02_01569	52_02_01392	53_02_01273	54_02_01684	N11_01362	33_09_02439	5_91_01372	1_90_01622	12_84_01761	17_84_02781	23_83_01909	25_83_02804	26_84_01343	2_85_01557	30_83_01218	33_84_01392	38_84_02364	3_84_01232	17_92_01448	16_08_01529
ybdO_2	putative HTH-type transcriptional regulator YbdO	29	29	953	953	953	1	1	1	1	10_02_00645	11_02_00322	14_02_04113	15_02_01017	17_02_01737	31_02_02911	34_02_01563	38_02_02693	45_02_01433	46_02_01769	52_02_01192	53_02_01073	54_02_01484	N11_01562	33_09_02239	5_91_01572	1_90_01422	12_84_01561	17_84_00622	23_83_02109	25_83_01986	26_84_01143	2_85_01357	30_83_01418	33_84_01592	38_84_02564	3_84_01032	17_92_01648	16_08_01729
osmC	Peroxiredoxin OsmC	29	29	431	431	431	1	1	1	1	10_02_01286	11_02_01191	14_02_02023	15_02_00444	17_02_00745	31_02_00443	34_02_00196	38_02_00196	45_02_00197	46_02_02360	52_02_00444	53_02_00745	54_02_00362	N11_00196	33_09_00196	5_91_00527	1_90_01111	12_84_00013	17_84_00991	23_83_00196	25_83_00924	26_84_02769	2_85_00353	30_83_00196	33_84_00196	38_84_00358	3_84_00360	17_92_00197	16_08_00442
parE	DNA topoisomerase 4 subunit B	29	29	1892	1892	1892	1	1	1	1	10_02_02897	11_02_02918	14_02_02321	15_02_03161	17_02_03370	31_02_03134	34_02_03298	38_02_03196	45_02_03163	46_02_02812	52_02_03081	53_02_03218	54_02_02827	N11_03156	33_09_03244	5_91_03191	1_90_02969	12_84_02937	17_84_03126	23_83_02860	25_83_02493	26_84_03281	2_85_02951	30_83_03016	33_84_02728	38_84_02935	3_84_03036	17_92_02770	16_08_02877
group_1914	hypothetical protein	29	29	164	164	164	1	1	1	1	10_02_03913	11_02_03996	14_02_03669	15_02_04020	17_02_04302	31_02_04242	34_02_04191	38_02_04077	45_02_04149	46_02_03907	52_02_04148	53_02_04319	54_02_04018	N11_04049	33_09_04112	5_91_04113	1_90_04137	12_84_03992	17_84_04106	23_83_03926	25_83_03826	26_84_03966	2_85_03986	30_83_03983	33_84_03739	38_84_04070	3_84_04441	17_92_03999	16_08_03572
dmlR_4	HTH-type transcriptional regulator DmlR	29	29	965	965	965	1	1	1	1	10_02_00350	11_02_00027	14_02_01030	15_02_00722	17_02_02032	31_02_02712	34_02_01858	38_02_02397	45_02_01728	46_02_01474	52_02_01487	53_02_01368	54_02_01779	N11_01267	33_09_02534	5_91_01277	1_90_01717	12_84_01856	17_84_02876	23_83_01813	25_83_02899	26_84_01438	2_85_01653	30_83_01122	33_84_01297	38_84_02269	3_84_01327	17_92_01352	16_08_01434
phoU	Phosphate-specific transport system accessory protein PhoU	29	29	725	725	725	1	1	1	1	10_02_03928	11_02_04012	14_02_03654	15_02_04035	17_02_04286	31_02_04227	34_02_04206	38_02_04092	45_02_04165	46_02_03891	52_02_04164	53_02_04304	54_02_04033	N11_04033	33_09_04097	5_91_04097	1_90_04153	12_84_03976	17_84_04121	23_83_03942	25_83_03810	26_84_03981	2_85_03970	30_83_03999	33_84_03755	38_84_04086	3_84_04135	17_92_04014	16_08_03633
dnaG	DNA primase	29	29	1745	1745	1745	1	1	1	1	10_02_02926	11_02_02889	14_02_02292	15_02_03132	17_02_03341	31_02_03105	34_02_03327	38_02_03225	45_02_03134	46_02_02783	52_02_03052	53_02_03189	54_02_02798	N11_03185	33_09_03273	5_91_03220	1_90_02998	12_84_02966	17_84_03155	23_83_02889	25_83_02522	26_84_03310	2_85_02980	30_83_02987	33_84_02757	38_84_02964	3_84_03007	17_92_02741	16_08_02906
rpmB	50S ribosomal protein L28	29	29	236	236	236	1	1	1	1	10_02_01586	11_02_01492	14_02_00765	15_02_02706	17_02_02650	31_02_01619	34_02_02045	38_02_02266	45_02_02080	46_02_01343	52_02_02227	53_02_02151	54_02_01968	N11_02227	33_09_01917	5_91_01894	1_90_01932	12_84_01239	17_84_01861	23_83_01705	25_83_00271	26_84_01530	2_85_01224	30_83_01960	33_84_02123	38_84_02161	3_84_02233	17_92_01256	16_08_01340
csrD	RNase E specificity factor CsrD	29	29	1940	1940	1940	1	1	1	1	10_02_04318	11_02_04069	14_02_03895	15_02_03429	17_02_03812	31_02_03759	34_02_03792	38_02_03616	45_02_04222	46_02_04091	52_02_03748	53_02_03712	54_02_04109	N11_04146	33_09_03693	5_91_04273	1_90_04355	12_84_03659	17_84_04358	23_83_04210	25_83_04223	26_84_03475	2_85_04238	30_83_03637	33_84_04204	38_84_04357	3_84_04224	17_92_03648	16_08_03686
group_1920	hypothetical protein	29	29	539	539	539	1	1	1	1	10_02_00921	11_02_00826	14_02_00423	15_02_00079	17_02_00380	31_02_00078	34_02_00561	38_02_00560	45_02_00562	46_02_00378	52_02_00078	53_02_00380	54_02_03866	N11_00561	33_09_00561	5_91_00162	1_90_00106	12_84_03754	17_84_03652	23_83_01059	25_83_03227	26_84_03846	2_85_00925	30_83_01845	33_84_02057	38_84_01862	3_84_02122	17_92_03578	16_08_00078
group_1921	hypothetical protein	29	29	404	404	404	1	1	1	1	10_02_02871	11_02_02944	14_02_02347	15_02_03187	17_02_03396	31_02_03160	34_02_03272	38_02_03170	45_02_03189	46_02_02838	52_02_03107	53_02_03244	54_02_02853	N11_03130	33_09_03218	5_91_03165	1_90_02943	12_84_02911	17_84_03100	23_83_02834	25_83_02467	26_84_03255	2_85_02925	30_83_03042	33_84_02702	38_84_02909	3_84_03062	17_92_02796	16_08_02851
cyoE	Protoheme IX farnesyltransferase	29	29	890	890	890	1	1	1	1	10_02_00453	11_02_00130	14_02_01133	15_02_00825	17_02_01929	31_02_02609	34_02_01755	38_02_02501	45_02_01625	46_02_01577	52_02_01384	53_02_01265	54_02_01676	N11_01370	33_09_02431	5_91_01380	1_90_01614	12_84_01753	17_84_02773	23_83_01917	25_83_02796	26_84_01335	2_85_01549	30_83_01226	33_84_01400	38_84_02372	3_84_01224	17_92_01456	16_08_01537
tsaE	tRNA threonylcarbamoyladenosine biosynthesis protein TsaE	29	29	461	461	461	1	1	1	1	10_02_02493	11_02_00746	14_02_02600	15_02_01709	17_02_02255	31_02_00929	34_02_00928	38_02_01081	45_02_02535	46_02_00951	52_02_00782	53_02_01739	54_02_00849	N11_00895	33_09_01080	5_91_00864	1_90_00625	12_84_01124	17_84_00199	23_83_00831	25_83_01410	26_84_00200	2_85_02364	30_83_00740	33_84_00646	38_84_00752	3_84_01547	17_92_02339	16_08_00928
tpx_2	Thiol peroxidase	29	29	506	506	506	1	1	1	1	10_02_01413	11_02_01318	14_02_02150	15_02_00571	17_02_00872	31_02_00570	34_02_00069	38_02_00069	45_02_00069	46_02_02233	52_02_00571	53_02_00872	54_02_00490	N11_00069	33_09_00069	5_91_00654	1_90_00984	12_84_00140	17_84_00864	23_83_00069	25_83_01051	26_84_02896	2_85_00480	30_83_00069	33_84_00069	38_84_00485	3_84_00487	17_92_00070	16_08_00569
group_1925	hypothetical protein	29	29	821	821	821	1	1	1	1	10_02_04038	11_02_04219	14_02_03997	15_02_00692	17_02_02062	31_02_02742	34_02_01888	38_02_04252	45_02_01758	46_02_04221	52_02_04320	53_02_01398	54_02_01809	N11_01237	33_09_04360	5_91_04423	1_90_04486	12_84_03525	17_84_02972	23_83_03446	25_83_03900	26_84_03390	2_85_03471	30_83_04096	33_84_04030	38_84_04008	3_84_03926	17_92_04237	16_08_03487
dcuS	Sensor histidine kinase DcuS	29	29	1631	1631	1631	1	1	1	1	10_02_03419	11_02_03441	14_02_02955	15_02_04300	17_02_02178	31_02_01006	34_02_01005	38_02_01004	45_02_03513	46_02_01028	52_02_00704	53_02_01816	54_02_00926	N11_00818	33_09_01003	5_91_00787	1_90_00548	12_84_03160	17_84_00122	23_83_00908	25_83_01487	26_84_00123	2_85_02726	30_83_00663	33_84_00723	38_84_00675	3_84_01624	17_92_03454	16_08_01005
dmsA_2	Dimethyl sulfoxide reductase DmsA	29	29	2444	2444	2444	1	1	1	1	10_02_00014	11_02_02489	14_02_01629	15_02_02588	17_02_01286	31_02_01167	34_02_01166	38_02_01650	45_02_01036	46_02_03174	52_02_01610	53_02_02269	54_02_01336	N11_01774	33_09_01716	5_91_03681	1_90_03646	12_84_00555	17_84_01433	23_83_02174	25_83_03401	26_84_00932	2_85_01693	30_83_02576	33_84_00941	38_84_01139	3_84_00902	17_92_00638	16_08_01793
group_1928	hypothetical protein	29	29	185	185	185	1	1	1	1	10_02_00136	11_02_02626	14_02_01507	15_02_02466	17_02_01164	31_02_01289	34_02_01288	38_02_01772	45_02_01158	46_02_02665	52_02_01732	53_02_02391	54_02_01214	N11_01896	33_09_01594	5_91_02520	1_90_02775	12_84_00433	17_84_01555	23_83_02296	25_83_02346	26_84_00810	2_85_01815	30_83_02454	33_84_01063	38_84_01261	3_84_00780	17_92_00760	16_08_01915
gltD	Glutamate synthase [NADPH] small chain	29	29	1418	1418	1418	1	1	1	1	10_02_04111	11_02_04324	14_02_04183	15_02_03472	17_02_03855	31_02_03802	34_02_03749	38_02_03659	45_02_04363	46_02_04304	52_02_03705	53_02_03669	54_02_04230	N11_04322	33_09_03736	5_91_04467	1_90_04530	12_84_04150	17_84_04235	23_83_04018	25_83_03970	26_84_03519	2_85_04165	30_83_03593	33_84_04053	38_84_04263	3_84_04026	17_92_03692	16_08_03730
yhcH_2	putative protein YhcH	29	29	467	467	467	1	1	1	1	10_02_04108	11_02_04327	14_02_04180	15_02_03469	17_02_03852	31_02_03799	34_02_03752	38_02_03656	45_02_04366	46_02_04301	52_02_03708	53_02_03672	54_02_04233	N11_04319	33_09_03733	5_91_04470	1_90_04533	12_84_04154	17_84_04231	23_83_04022	25_83_03966	26_84_03515	2_85_04169	30_83_03597	33_84_04049	38_84_04259	3_84_04022	17_92_03688	16_08_03726
fabZ	3-hydroxyacyl-[acyl-carrier-protein] dehydratase FabZ	29	29	455	455	455	1	1	1	1	10_02_03176	11_02_03026	14_02_03441	15_02_02230	17_02_01616	31_02_03414	34_02_03406	38_02_01548	45_02_03443	46_02_02920	52_02_03190	53_02_03497	54_02_03106	N11_03435	33_09_03522	5_91_03299	1_90_03077	12_84_00657	17_84_03686	23_83_03139	25_83_02772	26_84_03640	2_85_03230	30_83_03124	33_84_03007	38_84_03043	3_84_03469	17_92_03050	16_08_03157
hyfA_1	Hydrogenase-4 component A	29	29	473	473	473	1	1	1	1	10_02_01648	11_02_01554	14_02_00827	15_02_02768	17_02_02712	31_02_01681	34_02_02107	38_02_02204	45_02_02018	46_02_01281	52_02_02165	53_02_02089	54_02_02030	N11_02289	33_09_01979	5_91_01832	1_90_01994	12_84_01301	17_84_01923	23_83_01643	25_83_00209	26_84_01592	2_85_01162	30_83_02022	33_84_02185	38_84_02099	3_84_02295	17_92_01194	16_08_01278
group_1933	hypothetical protein	29	29	416	416	416	1	1	1	1	10_02_03365	11_02_03387	14_02_02901	15_02_03962	17_02_02124	31_02_01060	34_02_01059	38_02_00950	45_02_03459	46_02_04496	52_02_00650	53_02_01870	54_02_00980	N11_00764	33_09_00949	5_91_00733	1_90_00494	12_84_03106	17_84_00068	23_83_00962	25_83_01541	26_84_00069	2_85_02780	30_83_00609	33_84_00777	38_84_00621	3_84_01678	17_92_03400	16_08_01059
prpB	2-methylisocitrate lyase	29	29	887	887	887	1	1	1	1	10_02_00384	11_02_00061	14_02_01064	15_02_00756	17_02_01998	31_02_02678	34_02_01824	38_02_02431	45_02_01694	46_02_01508	52_02_01453	53_02_01334	54_02_01745	N11_01301	33_09_02500	5_91_01311	1_90_01683	12_84_01822	17_84_02842	23_83_01848	25_83_02865	26_84_01404	2_85_01618	30_83_01157	33_84_01331	38_84_02303	3_84_01293	17_92_01387	16_08_01468
fepE	Ferric enterobactin transport protein FepE	29	29	1136	1136	1136	1	1	1	1	10_02_00600	11_02_00277	14_02_01280	15_02_00972	17_02_01782	31_02_02956	34_02_01608	38_02_02648	45_02_01478	46_02_01724	52_02_01237	53_02_01118	54_02_01529	N11_01517	33_09_02284	5_91_01527	1_90_01467	12_84_01606	17_84_00667	23_83_02064	25_83_02031	26_84_01188	2_85_01402	30_83_01373	33_84_01547	38_84_02519	3_84_01077	17_92_01603	16_08_01684
tal	Transaldolase	29	29	950	950	950	1	1	1	1	10_02_04157	11_02_04228	14_02_04054	15_02_04246	17_02_04319	31_02_04366	34_02_03014	38_02_04309	45_02_03006	46_02_04280	52_02_04329	53_02_02934	54_02_04305	N11_04298	33_09_03087	5_91_02956	1_90_03386	12_84_04065	17_84_04281	23_83_04151	25_83_04066	26_84_04153	2_85_03289	30_83_04152	33_84_03143	38_84_03349	3_84_04120	17_92_03170	16_08_04290
yjjG	Pyrimidine 5'-nucleotidase YjjG	29	29	680	680	680	1	1	1	1	10_02_02293	11_02_00545	14_02_02800	15_02_01509	17_02_02455	31_02_00729	34_02_00728	38_02_01281	45_02_02735	46_02_00751	52_02_00983	53_02_01539	54_02_00649	N11_01095	33_09_01280	5_91_01064	1_90_00825	12_84_00924	17_84_00399	23_83_00631	25_83_01210	26_84_00400	2_85_02564	30_83_00940	33_84_03255	38_84_00952	3_84_02747	17_92_02139	16_08_00728
yqiJ	Inner membrane protein YqiJ	29	29	620	620	620	1	1	1	1	10_02_02914	11_02_02901	14_02_02304	15_02_03144	17_02_03353	31_02_03117	34_02_03315	38_02_03213	45_02_03146	46_02_02795	52_02_03064	53_02_03201	54_02_02810	N11_03173	33_09_03261	5_91_03208	1_90_02986	12_84_02954	17_84_03143	23_83_02877	25_83_02510	26_84_03298	2_85_02968	30_83_02999	33_84_02745	38_84_02952	3_84_03019	17_92_02753	16_08_02894
group_1939	hypothetical protein	29	29	272	272	272	1	1	1	1	10_02_01831	11_02_04440	14_02_04400	15_02_02199	17_02_02895	31_02_01864	34_02_02290	38_02_02021	45_02_01835	46_02_01098	52_02_01982	53_02_01906	54_02_04448	N11_02472	33_09_02162	5_91_01649	1_90_02178	12_84_01484	17_84_02106	23_83_01460	25_83_00026	26_84_01775	2_85_00979	30_83_02205	33_84_02368	38_84_01916	3_84_02478	17_92_01011	16_08_01094
rfbV	Abequosyltransferase RfbV	29	29	1001	1001	1001	1	1	1	1	10_02_02657	11_02_02239	14_02_01780	15_02_01877	17_02_00164	31_02_02400	34_02_02798	38_02_00775	45_02_00777	46_02_00162	52_02_02818	53_02_00164	54_02_02606	N11_02634	33_09_00776	5_91_02160	1_90_00321	12_84_02696	17_84_02594	23_83_01274	25_83_00426	26_84_02593	2_85_00709	30_83_01630	33_84_01841	38_84_01646	3_84_01906	17_92_02531	16_08_02612
group_1941	hypothetical protein	29	29	794	794	794	1	1	1	1	10_02_00508	11_02_00185	14_02_01188	15_02_00880	17_02_01874	31_02_02554	34_02_01700	38_02_02556	45_02_01570	46_02_01632	52_02_01329	53_02_01210	54_02_01621	N11_01425	33_09_02376	5_91_01435	1_90_01559	12_84_01698	17_84_00759	23_83_01972	25_83_02123	26_84_01280	2_85_01494	30_83_01281	33_84_01455	38_84_02427	3_84_01169	17_92_01511	16_08_01592
ybeY	Endoribonuclease YbeY	29	29	473	473	473	1	1	1	1	10_02_00679	11_02_00356	14_02_04147	15_02_01051	17_02_01703	31_02_02877	34_02_01529	38_02_02727	45_02_01399	46_02_01803	52_02_01158	53_02_01039	54_02_01450	N11_01596	33_09_02205	5_91_01606	1_90_01388	12_84_01527	17_84_00588	23_83_02143	25_83_01952	26_84_01109	2_85_01323	30_83_01452	33_84_01626	38_84_02598	3_84_00998	17_92_01682	16_08_01763
aer	Aerotaxis receptor	29	29	1520	1520	1520	1	1	1	1	10_02_02933	11_02_02882	14_02_02285	15_02_03945	17_02_03334	31_02_03098	34_02_03334	38_02_03232	45_02_03127	46_02_02776	52_02_03045	53_02_03182	54_02_02791	N11_03192	33_09_03280	5_91_03227	1_90_03005	12_84_02973	17_84_03162	23_83_02896	25_83_02529	26_84_03317	2_85_02987	30_83_02980	33_84_02764	38_84_02971	3_84_03000	17_92_02734	16_08_02913
group_1944	hypothetical protein	29	29	632	632	632	1	1	1	1	10_02_03371	11_02_03393	14_02_02907	15_02_03968	17_02_02130	31_02_01054	34_02_01053	38_02_00956	45_02_03465	46_02_04502	52_02_00656	53_02_01864	54_02_00974	N11_00770	33_09_00955	5_91_00739	1_90_00500	12_84_03112	17_84_00074	23_83_00956	25_83_01535	26_84_00075	2_85_02774	30_83_00615	33_84_00771	38_84_00627	3_84_01672	17_92_03406	16_08_01053
zitB	Zinc transporter ZitB	29	29	938	938	938	1	1	1	1	10_02_03966	11_02_00445	14_02_04524	15_02_04388	17_02_04538	31_02_04536	34_02_04384	38_02_03993	45_02_04066	46_02_04530	52_02_04202	53_02_00950	54_02_03790	N11_04485	33_09_04529	5_91_01164	1_90_04671	12_84_04475	17_84_00499	23_83_04436	25_83_03704	26_84_04576	2_85_03546	30_83_04460	33_84_01715	38_84_03916	3_84_04487	17_92_04586	16_08_04522
menF	Isochorismate synthase MenF	29	29	1295	1295	1295	1	1	1	1	10_02_04218	11_02_03977	14_02_03736	15_02_04126	17_02_04244	31_02_04185	34_02_04173	38_02_04134	45_02_04081	46_02_03974	52_02_04080	53_02_04262	54_02_04000	N11_04067	33_09_04131	5_91_04181	1_90_04195	12_84_03934	17_84_04088	23_83_03908	25_83_03768	26_84_03899	2_85_04060	30_83_03965	33_84_03797	38_84_04177	3_84_03820	17_92_04105	16_08_04115
rfaY	Lipopolysaccharide core heptose(II) kinase RfaY	29	29	698	698	698	1	1	1	1	10_02_01597	11_02_01503	14_02_00776	15_02_02717	17_02_02661	31_02_01630	34_02_02056	38_02_02255	45_02_02069	46_02_01332	52_02_02216	53_02_02140	54_02_01979	N11_02238	33_09_01928	5_91_01883	1_90_01943	12_84_01250	17_84_01872	23_83_01694	25_83_00260	26_84_01541	2_85_01213	30_83_01971	33_84_02134	38_84_02150	3_84_02244	17_92_01245	16_08_01329
rpsG	30S ribosomal protein S7	29	29	470	470	470	1	1	1	1	10_02_01855	11_02_04416	14_02_04376	15_02_02223	17_02_02919	31_02_01888	34_02_02314	38_02_01997	45_02_01811	46_02_01074	52_02_01958	53_02_01882	54_02_04424	N11_02496	33_09_02186	5_91_01625	1_90_02202	12_84_01508	17_84_02130	23_83_01436	25_83_00002	26_84_01799	2_85_00955	30_83_02229	33_84_02392	38_84_01892	3_84_02502	17_92_00987	16_08_01070
yedP	Mannosyl-3-phosphoglycerate phosphatase	29	29	815	815	815	1	1	1	1	10_02_00138	11_02_02624	14_02_01505	15_02_02464	17_02_01162	31_02_01291	34_02_01290	38_02_01774	45_02_01160	46_02_02663	52_02_01734	53_02_02393	54_02_01212	N11_01898	33_09_01592	5_91_02518	1_90_02773	12_84_00431	17_84_01557	23_83_02298	25_83_02344	26_84_00808	2_85_01817	30_83_02452	33_84_01065	38_84_01263	3_84_00778	17_92_00762	16_08_01917
ftsA_1	Cell division protein FtsA	29	29	1262	1262	1262	1	1	1	1	10_02_03074	11_02_03128	14_02_03173	15_02_02332	17_02_01514	31_02_03312	34_02_03508	38_02_01446	45_02_03341	46_02_03022	52_02_03292	53_02_03395	54_02_03004	N11_03333	33_09_03420	5_91_03401	1_90_03179	12_84_00759	17_84_03500	23_83_03037	25_83_02670	26_84_00565	2_85_03128	30_83_03226	33_84_02905	38_84_03145	3_84_02912	17_92_02948	16_08_03055
rsxG	Ion-translocating oxidoreductase complex subunit G	29	29	620	620	620	1	1	1	1	10_02_01163	11_02_01068	14_02_00665	15_02_00321	17_02_00622	31_02_00320	34_02_00319	38_02_00318	45_02_00320	46_02_00620	52_02_00321	53_02_00622	54_02_00239	N11_00319	33_09_00319	5_91_00404	1_90_01234	12_84_02426	17_84_01113	23_83_00317	25_83_00802	26_84_02233	2_85_00231	30_83_00317	33_84_00330	38_84_00224	3_84_00224	17_92_00318	16_08_00320
narL_1	Nitrate/nitrite response regulator protein NarL	29	29	647	647	647	1	1	1	1	10_02_02497	11_02_02078	14_02_01941	15_02_02038	17_02_00003	31_02_02239	34_02_02959	38_02_00937	45_02_00938	46_02_00001	52_02_02978	53_02_00003	54_02_04351	N11_02795	33_09_00937	5_91_01999	1_90_00482	12_84_02536	17_84_02754	23_83_01434	25_83_04159	26_84_02753	2_85_00549	30_83_01470	33_84_04182	38_84_01486	3_84_01746	17_92_02371	16_08_02772
galF	UTP--glucose-1-phosphate uridylyltransferase	29	29	893	893	893	1	1	1	1	10_02_02646	11_02_02228	14_02_01791	15_02_01888	17_02_00153	31_02_02389	34_02_02809	38_02_00786	45_02_00788	46_02_00151	52_02_02829	53_02_00153	54_02_02617	N11_02645	33_09_00787	5_91_02149	1_90_00332	12_84_02685	17_84_02605	23_83_01285	25_83_00415	26_84_02604	2_85_00698	30_83_01619	33_84_01830	38_84_01635	3_84_01895	17_92_02520	16_08_02623
hemH	Ferrochelatase	29	29	962	962	962	1	1	1	1	10_02_00501	11_02_00178	14_02_01181	15_02_00873	17_02_01881	31_02_02561	34_02_01707	38_02_02549	45_02_01577	46_02_01625	52_02_01336	53_02_01217	54_02_01628	N11_01418	33_09_02383	5_91_01428	1_90_01566	12_84_01705	17_84_00766	23_83_01965	25_83_02130	26_84_01287	2_85_01501	30_83_01274	33_84_01448	38_84_02420	3_84_01176	17_92_01504	16_08_01585
tusE	Sulfurtransferase TusE	29	29	329	329	329	1	1	1	1	10_02_00080	11_02_02423	14_02_01563	15_02_02522	17_02_01220	31_02_01233	34_02_01232	38_02_01716	45_02_01102	46_02_03108	52_02_01676	53_02_02335	54_02_01270	N11_01840	33_09_01650	5_91_03615	1_90_03580	12_84_00489	17_84_01499	23_83_02240	25_83_03467	26_84_00866	2_85_01759	30_83_02510	33_84_01007	38_84_01205	3_84_00836	17_92_00704	16_08_01859
group_1956	hypothetical protein	29	29	203	203	203	1	1	1	1	10_02_02321	11_02_00573	14_02_02772	15_02_01537	17_02_02427	31_02_00757	34_02_00756	38_02_01253	45_02_02707	46_02_00779	52_02_00955	53_02_01567	54_02_00677	N11_01067	33_09_01252	5_91_01036	1_90_00797	12_84_00952	17_84_00371	23_83_00659	25_83_01238	26_84_00372	2_85_02536	30_83_00912	33_84_03227	38_84_00924	3_84_01375	17_92_02167	16_08_00756
maa	Maltose O-acetyltransferase	29	29	551	551	551	1	1	1	1	10_02_00484	11_02_00161	14_02_01164	15_02_00856	17_02_01898	31_02_02578	34_02_01724	38_02_02532	45_02_01594	46_02_01608	52_02_01353	53_02_01234	54_02_01645	N11_01401	33_09_02400	5_91_01411	1_90_01583	12_84_01722	17_84_00783	23_83_01948	25_83_02147	26_84_01304	2_85_01518	30_83_01257	33_84_01431	38_84_02403	3_84_01193	17_92_01487	16_08_01568
purF	Amidophosphoribosyltransferase	29	29	1517	1517	1517	1	1	1	1	10_02_03849	11_02_03870	14_02_03590	15_02_03850	17_02_04130	31_02_04100	34_02_04066	38_02_03956	45_02_03966	46_02_03827	52_02_04045	53_02_04177	54_02_03753	N11_03969	33_09_04010	5_91_04033	1_90_04073	12_84_04032	17_84_03910	23_83_03824	25_83_03582	26_84_03766	2_85_03906	30_83_03880	33_84_03676	38_84_03879	3_84_03762	17_92_03853	16_08_03996
glmS_2	Glutamine--fructose-6-phosphate aminotransferase [isomerizing]	29	29	1829	1829	1829	1	1	1	1	10_02_03936	11_02_04020	14_02_03646	15_02_04043	17_02_04278	31_02_04219	34_02_04214	38_02_04100	45_02_04173	46_02_03883	52_02_04172	53_02_04296	54_02_04041	N11_04025	33_09_04089	5_91_04089	1_90_04161	12_84_03968	17_84_04129	23_83_03950	25_83_03802	26_84_03989	2_85_03962	30_83_04007	33_84_03763	38_84_04094	3_84_04143	17_92_04022	16_08_03641
csgF	Curli production assembly/transport component CsgF	29	29	416	416	416	1	1	1	1	10_02_00849	11_02_00754	14_02_00351	15_02_00007	17_02_00308	31_02_00006	34_02_00632	38_02_00632	45_02_00634	46_02_00306	52_02_00006	53_02_00308	54_02_03938	N11_00633	33_09_00633	5_91_00090	1_90_00178	12_84_03682	17_84_03580	23_83_01131	25_83_03299	26_84_04443	2_85_00853	30_83_01773	33_84_01985	38_84_01790	3_84_02050	17_92_03506	16_08_00006
ybiS	putative L,D-transpeptidase YbiS	29	29	920	920	920	1	1	1	1	10_02_00778	11_02_02568	14_02_04482	15_02_03781	17_02_01365	31_02_01088	34_02_01087	38_02_01571	45_02_00957	46_02_03253	52_02_01531	53_02_04061	54_02_01415	N11_01695	33_09_01795	5_91_00018	1_90_03928	12_84_00634	17_84_01354	23_83_03708	25_83_03489	26_84_01011	2_85_03836	30_83_03764	33_84_00862	38_84_01060	3_84_03669	17_92_00559	16_08_03880
rfaP	Lipopolysaccharide core heptose(I) kinase RfaP	29	29	797	797	797	1	1	1	1	10_02_01593	11_02_01499	14_02_00772	15_02_02713	17_02_02657	31_02_01626	34_02_02052	38_02_02259	45_02_02073	46_02_01336	52_02_02220	53_02_02144	54_02_01975	N11_02234	33_09_01924	5_91_01887	1_90_01939	12_84_01246	17_84_01868	23_83_01698	25_83_00264	26_84_01537	2_85_01217	30_83_01967	33_84_02130	38_84_02154	3_84_02240	17_92_01249	16_08_01333
yihG	putative acyltransferase YihG	29	29	908	908	908	1	1	1	1	10_02_03496	11_02_03518	14_02_03032	15_02_03383	17_02_03652	31_02_03713	34_02_03703	38_02_03593	45_02_03590	46_02_03565	52_02_03545	53_02_03622	54_02_03405	N11_03621	33_09_03647	5_91_03481	1_90_03446	12_84_03338	17_84_03473	23_83_03389	25_83_03055	26_84_03095	2_85_03560	30_83_03433	33_84_03351	38_84_03522	3_84_03269	17_92_03385	16_08_03316
acs_2	Acetyl-coenzyme A synthetase	29	29	1886	1886	1886	1	1	1	1	10_02_00387	11_02_00064	14_02_01067	15_02_00759	17_02_01995	31_02_02675	34_02_01821	38_02_02434	45_02_01691	46_02_01511	52_02_01450	53_02_01331	54_02_01742	N11_01304	33_09_02497	5_91_01314	1_90_01680	12_84_01819	17_84_02839	23_83_01851	25_83_02862	26_84_01401	2_85_01615	30_83_01160	33_84_01334	38_84_02306	3_84_01290	17_92_01390	16_08_01471
gloC	Hydroxyacylglutathione hydrolase GloC	29	29	647	647	647	1	1	1	1	10_02_00046	11_02_02457	14_02_01597	15_02_02556	17_02_01254	31_02_01199	34_02_01198	38_02_01682	45_02_01068	46_02_03142	52_02_01642	53_02_02301	54_02_01304	N11_01806	33_09_01684	5_91_03649	1_90_03614	12_84_00523	17_84_01465	23_83_02206	25_83_03433	26_84_00900	2_85_01725	30_83_02544	33_84_00973	38_84_01171	3_84_00870	17_92_00670	16_08_01825
group_1966	hypothetical protein	29	29	1241	1241	1241	1	1	1	1	10_02_04274	11_02_04368	14_02_04248	15_02_04274	17_02_04398	31_02_04389	34_02_04324	38_02_04381	45_02_04401	46_02_04367	52_02_04408	53_02_04411	54_02_04333	N11_02813	33_09_04381	5_91_02629	1_90_02534	12_84_04187	17_84_04393	23_83_04175	25_83_01626	26_84_04268	2_85_04202	30_83_04223	33_84_04234	38_84_04322	3_84_04189	17_92_01717	16_08_04188
[truncated: 4,093 more rows]
