# Supplementary material for: Genotypic and phenotypic analysis of Salmonella enterica serovar Derby, looking for clues explaining the impairment of egg isolates to cause human disease
Source: Front Microbiol. 2024 Jun 6;15:1357881. doi: 10.3389/fmicb.2024.1357881 (PMC11186997; doi:10.3389/fmicb.2024.1357881)
Supplement: Supplementary file 3 [file Data_Sheet_3.XLSX]

## Sheet: Supplementary Table 3
Supplementary Table 3
Group-specific genes are those found in at least 80% of the genomes within one group and in less than 10% of the genomes in the other group. The reference sequences are available at zenodo.org/records/11217703. Reference strain of isolates recovered from eggs is 11/02 and reference strain of human-pork isolates is 12/84.
Group-specific genes in isolates recovered from Eggs
Protein	Length (AA)	Accession (Pfam)	Pfam description	Accession (InterPro)	InterPro annotations - description	Reference sequence
soft_egg_03307		-	-	-	-	11_02_03307
soft_egg_03330		PF21628	Major coat protein-like	IPR049302	Major coat protein-like	11_02_03330
soft_egg_03306		-	-	-	-	11_02_03306
soft_egg_03328		PF21190	Bbp16	IPR048922	Bbp16	11_02_03328
soft_egg_03323		PF12236	Bacteriophage head to tail connecting protein	IPR020991	Head-to-tail connector protein, podovirus-type	11_02_03323
soft_egg_03339		-	-	-	-	11_02_03339
soft_egg_03303		PF05930	Prophage CP4-57 regulatory protein (AlpA)	IPR010260	DNA-binding transcriptional activator AlpA	11_02_03303
soft_egg_03321		-	-	-	-	11_02_03321
soft_egg_03334		-	-	-	-	11_02_03334
soft_egg_03320		-	-	IPR027417	P-loop containing nucleoside triphosphate hydrolase	11_02_03320
soft_egg_03308		-	-	-	-	11_02_03308
soft_egg_03302		-	-	-	-	11_02_03302
soft_egg_03333		-	-	IPR016181	Acyl-CoA N-acyltransferase	11_02_03333
soft_egg_01646		PF12568	Acetyltransferase (GNAT) domain, PanZ	IPR040448	PanZ, acetyltransferase (GNAT) domain	11_02_01646
soft_egg_03338		-	-	-	-	11_02_03338
soft_egg_03299		PF05063	MT-A70	IPR007757	MT-A70-like	11_02_03299
soft_egg_03322		-	-	-	-	11_02_03322
soft_egg_03327		PF20911	Major capsid protein GP7	IPR048813	Major capsid protein GP7-like	11_02_03327
soft_egg_03311		-	-	-	-	11_02_03311
soft_egg_03331		-	-	-	-	11_02_03331
soft_egg_03337		-	-	-	-	11_02_03337
soft_egg_03301		-	-	-	-	11_02_03301
soft_egg_03317		PF04448	Protein of unknown function (DUF551)	IPR007539	Domain of unknown function DUF551	11_02_03317
soft_egg_03325		-	-	-	-	11_02_03325
soft_egg_03318		-	-	-	-	11_02_03318
soft_egg_03309		PF01381	Helix-turn-helix	IPR001387	Cro/C1-type helix-turn-helix domain	11_02_03309
soft_egg_03324		-	-	-	-	11_02_03324
soft_egg_03340		PF09251	Salmonella phage P22 tail-spike	IPR015331	P22 tailspike C-terminal domain	11_02_03340
soft_egg_03329		-	-	-	-	11_02_03329
soft_egg_03335		-	-	-	-	11_02_03335
soft_egg_03316		-	-	-	-	11_02_03316
soft_egg_03305		PF12684	PDDEXK-like domain of unknown function (DUF3799)	IPR024432	Putative exodeoxyribonuclease 8, PDDEXK-like domain	11_02_03305
soft_egg_03298		-	-	-	-	11_02_03298
soft_egg_03344		PF00182	Chitinase class I	IPR000726	Glycoside hydrolase, family 19, catalytic	11_02_03344
soft_egg_03341		PF01757	Acyltransferase family	IPR002656	Acyltransferase 3 domain	11_02_03341
soft_egg_03342		PF16931	Putative phage holin	IPR032637	Putative phage holin-like	11_02_03342
soft_egg_03343		PF05449	Putative 3TM holin, Phage_holin_3	IPR008473	Putative 3TM holin, Phage holin 3	11_02_03343
soft_egg_03639		-	-	IPR051934	Bacteriophage Tail Fiber Structural Protein	11_02_03639
soft_egg_03297		PF13356	Arm DNA-binding domain	IPR025166	Integrase, DNA-binding domain	11_02_03297
soft_egg_03300		-	-	-	-	11_02_03300
soft_egg_03314		PF06356	Protein of unknown function (DUF1064)	IPR009414	Protein of unknown function DUF1064	11_02_03314
soft_egg_03332		-	-	-	-	11_02_03332
soft_egg_03315		-	-	-	-	11_02_03315
soft_egg_03345		PF10721	Protein of unknown function (DUF2514)	IPR019659	Protein of unknown function DUF2514	11_02_03345
soft_egg_03336		-	-	-	-	11_02_03336
soft_egg_03304		PF03837	RecT family	IPR018330	RecT family	11_02_03304
soft_egg_03319		PF03592	Terminase small subunit	IPR005335	Terminase small subunit	11_02_03319
soft_egg_03312		-	-	-	-	11_02_03312
soft_egg_03310		-	-	-	-	11_02_03310
soft_egg_03326		-	-	-	-	11_02_03326
soft_egg_02070		-	-	IPR047759	Antiholin LysA-like	11_02_02070
soft_egg_02076		PF04865	Baseplate J-like protein	IPR006949	Baseplate protein J-like	11_02_02076
soft_egg_02055		PF01258	Prokaryotic dksA/traR C4-type zinc finger	IPR000962	Zinc finger, DksA/TraR C4-type	11_02_02055
soft_egg_02046		-	-	-	-	11_02_02046
soft_egg_02062		PF06056	Putative ATPase subunit of terminase (gpP-like)	IPR010332	Terminase, ATPase subunit, N-terminal domain	11_02_02062
soft_egg_02071		-	-	IPR020000	Bacteriophage P2, LysB	11_02_02071
soft_egg_04349		PF10109	Phage tail assembly chaperone proteins, E, or 41 or 14	IPR019289	Bacteriophage tail protein Gp41, putative	11_02_04349
soft_egg_02061		PF04860	Phage portal protein	IPR006944	Bacteriophage/Gene transfer agent portal protein	11_02_02061
soft_egg_02066		PF05926	Phage head completion protein (GPL)	IPR009225	Bacteriophage head completion protein GpL	11_02_02066
soft_egg_02073		PF05069	Phage virion morphogenesis family	IPR006522	Phage virion morphogensis protein	11_02_02073
soft_egg_02064		PF05125	Phage major capsid protein, P2 family	IPR006441	Bacteriophage P2, capsid	11_02_02064
soft_egg_02051		-	-	-	-	11_02_02051
soft_egg_02069		PF00959	Phage lysozyme	IPR002196	Glycoside hydrolase, family 24	11_02_02069
soft_egg_02052		PF10893	Bacteriophage 186, Fil	IPR021221	Protein fil	11_02_02052
soft_egg_02074		PF04717	Type VI secretion system/phage-baseplate injector OB domain	IPR006531	Gp5/Type VI secretion system Vgr protein, OB-fold domain	11_02_02074
soft_egg_02060		-	-	IPR027417	P-loop containing nucleoside triphosphate hydrolase	11_02_02060
soft_egg_02058		-	-	-	-	11_02_02058
soft_egg_02049		-	-	-	-	11_02_02049
soft_egg_02072		PF06891	P2 phage tail completion protein R (GpR)	IPR009678	Bacteriophage tail completion protein R	11_02_02072
soft_egg_02068		PF16080	Bacteriophage holin family HP1	IPR032118	Bacteriophage holin HP1 family	11_02_02068
soft_egg_02075		PF04965	Baseplate wedge protein gp25	IPR007048	IraD/Gp25-like	11_02_02075
soft_egg_02059		PF06183	DinI-like family	IPR010391	DNA damage-inducible protein DinI-like	11_02_02059
soft_egg_02050		PF06892	Phage regulatory protein CII (CP76)	IPR009679	Bacteriophage 186, CII-like	11_02_02050
soft_egg_02063		PF05929	Phage capsid scaffolding protein (GPO) serine peptidase	IPR009228	Capsid scaffolding protein GpO	11_02_02063
soft_egg_02056		PF02086	D12 class N6 adenine-specific DNA methyltransferase	IPR012327	D12 class N6 adenine-specific DNA methyltransferase	11_02_02056
soft_egg_04352		PF05954	Phage tail baseplate hub (GPD)	-	-	11_02_04352
soft_egg_04348		PF04985	Phage tail tube protein FII	IPR006498	Tail tube protein	11_02_04348
soft_egg_02047		PF00589	Phage integrase family	IPR002104	Integrase, catalytic domain	11_02_02047
soft_egg_04350		PF10145	Phage-related minor tail protein	IPR010090	Phage tail tape measure protein	11_02_04350
soft_egg_04351		PF06995	Phage P2 GpU	IPR009734	Myoviridae, GpU	11_02_04351
soft_egg_02057		PF05840	Bacteriophage replication gene A protein (GPA)	IPR008766	Replication gene A protein-like	11_02_02057
soft_egg_04346		PF02796	Helix-turn-helix domain of resolvase	IPR006120	Resolvase, HTH domain	11_02_04346
soft_egg_02048		PF07022	Bacteriophage CI repressor helix-turn-helix domain	IPR010744	Bacteriophage CI repressor, N-terminal	11_02_02048
soft_egg_02065		PF05944	Phage small terminase subunit	IPR010270	Bacteriophage P2, GpM	11_02_02065
soft_egg_02053		PF17282	Family of unknown function (DUF5347)	IPR035232	Protein of unknown function DUF5347	11_02_02053
soft_egg_04347		PF04984	Phage tail sheath protein subtilisin-like domain	IPR035089	Tail sheath protein, subtilisin-like domain	11_02_04347
soft_egg_02067		PF05489	Phage Tail Protein X	IPR008861	Phage Tail Protein X-like	11_02_02067
soft_egg_02054		PF10809	Protein of unknown function (DUF2732)	IPR020126	Protein of unknown function DUF2732	11_02_02054
soft_egg_02077		PF09684	Phage tail protein (Tail_P2_I)	IPR006521	Tail protein I	11_02_02077
soft_egg_04344		PF02413	Caudovirales tail fibre assembly protein, lambda gpK	IPR003458	Bacteriophage T4, Gp38, tail fibre assembly	11_02_04344
soft_egg_04345		-	-	-	-	11_02_04345
soft_egg_00250		PF00873	AcrB/AcrD/AcrF family	IPR001036	Acriflavin resistance protein	11_02_00250
Group-specific genes in isolates recovered from Human and Pork
Protein	Length (AA)	Accession (Pfam)	Pfam description	Accession (InterPro)	InterPro annotations - description	Reference sequence annotation
soft_human_04398		PF17519	Family of unknown function (DUF5444)	IPR020298	Kil protein, bacteriophage P22-type	12_84_04398
soft_human_03596		PF01027	Inhibitor of apoptosis-promoting Bax1	IPR006214	Bax inhibitor 1-related	12_84_03596
soft_human_04409		-	-	-	-	12_84_04409
soft_human_02203		-	-	IPR051934	Bacteriophage Tail Fiber Structural Protein	12_84_02203
soft_human_04402		PF10930	Protein of unknown function (DUF2737)	IPR020295	Protein of unknown function DUF2737	12_84_04402
soft_human_04405		PF17526	Family of unknown function (DUF5448)	IPR020379	Protein of unknown function DUF5448	12_84_04405
soft_human_03784		PF10065	Uncharacterized conserved protein (DUF2303)	IPR019276	Protein of unkown function DUF2303	12_84_03784
soft_human_02526		PF02782	FGGY family of carbohydrate kinases, C-terminal domain	IPR018485	Carbohydrate kinase FGGY, C-terminal	12_84_02526
soft_human_01866		PF13884	Chaperone of endosialidase	IPR030392	Intramolecular chaperone auto-processing domain	12_84_01866
soft_human_04483		PF10145	Phage-related minor tail protein	IPR010090	Phage tail tape measure protein	12_84_04483
soft_human_04430		-	-	-	-	12_84_04430
soft_human_04411		PF12728	Helix-turn-helix domain	IPR041657	Helix-turn-helix domain, group 17	12_84_04411
soft_human_04549		-	-	-	-	12_84_04549
soft_human_04152		PF02133	Permease for cytosine/purines, uracil, thiamine, allantoin	IPR001248	Purine-cytosine permease	12_84_04152
soft_human_04410		-	-	-	-	12_84_04410
soft_human_04404		-	-	-	-	12_84_04404
soft_human_02955		PF15975	Flotillin	IPR031905	Flotillin, C-terminal domain	12_84_02955
soft_human_02620		PF00419	Fimbrial protein	IPR000259	Fimbrial-type adhesion domain	12_84_02620
soft_human_04153		PF07969	Amidohydrolase family	IPR013108	Amidohydrolase 3	12_84_04153
soft_human_04403						12_84_04403
soft_human_04481		PF21683	Mu phage baseplate assembly protein GpP-like, N-terminal	IPR049354	Baseplate hub protein gp44-like, N-terminal	12_84_04481
soft_human_04412		PF00589	Phage integrase family	IPR002104	Integrase, catalytic domain	12_84_04412
soft_human_01867		PF20051	Family of unknown function (DUF6453)	IPR045604	Protein of unknown function DUF6453	12_84_01867
soft_human_04385		PF05810	NinF protein	IPR008712	NinF	12_84_04385
soft_human_04386		-	-	-	-	12_84_04386
soft_human_04399		PF17585	Accessory recombination function protein	IPR020293	Accessory recombination function protein	12_84_04399
soft_human_04401		PF11043	Bacteriophage P22, anti-RecBCD protein 2	IPR020500	Anti-RecBCD protein 2, bacteriophage P22	12_84_04401
soft_human_04408		-	-	-	-	12_84_04408
soft_human_04478		PF04865	Baseplate J-like protein	IPR006949	Baseplate protein J-like	12_84_04478
soft_human_04480		PF06890	Bacteriophage Mu Gp45 spike protein	IPR014462	Phage-associated protein Gp45	12_84_04480
soft_human_04482		PF07157	DNA circularisation protein N-terminus	IPR009826	DNA circulation, N-terminal	12_84_04482
