# Supplementary material for: Genotypic and phenotypic analysis of Salmonella enterica serovar Derby, looking for clues explaining the impairment of egg isolates to cause human disease
Source: Front Microbiol. 2024 Jun 6;15:1357881. doi: 10.3389/fmicb.2024.1357881 (PMC11186997; doi:10.3389/fmicb.2024.1357881)
Supplement: Supplementary file 4 [file Data_Sheet_4.XLSX]

## Sheet: Table S4
Supplementary Table 4
Results of blast searches of 32 genes reported in Gu et al. 2021 to be involved in acid stress tolerance in S. Derby (Gu et al., 2021) in Uruguayan genomes⁠. An e-value of 1e-5 was used as threshold. We performed tblastn and blastn similarity searches using genes in strain 12/84 as reference. Identity and query coverage are indicated for each hit in each genome. No hit is indicated with N/D.
Gene	Annotation	Query gene (12_84 strain)	10_02	11_02	14_02	15_02	17_02	38_02	45_02	46_02	52_02	53_02	54_02	N11	31_02	34_02	33_09	5_91	1_90	17_84	23_83	25_83	26_84	2_85	30_83	33_84	38_84	3_84	17_92	16_08
tblastn			Identity (AA) / Query coverage
ftsI_1	Peptidoglycan D,D-transpeptidase FtsI	12_84_00296	99.828 / 100	99.828 / 100	99.828 / 100	99.828 / 100	99.828 / 100	99.828 / 100	99.828 / 100	99.828 / 100	99.828 / 100	99.828 / 100	99.828 / 100	99.828 / 100	99.828 / 100	99.828 / 100	99.828 / 100	99.828 / 100	99.828 / 100	99.828 / 100	99.828 / 100	99.828 / 100	99.828 / 100	99.828 / 100	99.828 / 100	99.828 / 100	99.828 / 100	99.828 / 100	99.828 / 100	99.828 / 100
mgrB	PhoP/PhoQ regulator MgrB	12_84_00299	97.872 / 100	97.872 / 100	97.872 / 100	97.872 / 100	97.872 / 100	97.872 / 100	97.872 / 100	97.872 / 100	97.872 / 100	97.872 / 100	97.872 / 100	97.872 / 100	97.872 / 100	97.872 / 100	97.872 / 100	97.872 / 100	97.872 / 100	97.872 / 100	97.872 / 100	97.872 / 100	97.872 / 100	97.872 / 100	97.872 / 100	97.872 / 100	97.872 / 100	97.872 / 100	97.872 / 100	97.872 / 100
degP	Periplasmic serine endoprotease DegP	12_84_00675	100.000 / 92	100.000 / 92	100.000 / 92	100.000 / 92	100.000 / 92	100.000 / 92	100.000 / 92	100.000 / 92	100.000 / 92	100.000 / 92	100.000 / 92	100.000 / 92	100.000 / 92	100.000 / 92	100.000 / 92	100.000 / 92	100.000 / 92	100.000 / 92	100.000 / 92	100.000 / 92	100.000 / 92	100.000 / 92	100.000 / 92	100.000 / 92	100.000 / 92	100.000 / 92	100.000 / 92	100.000 / 92
clcA	H(+)/Cl(-) exchange transporter ClcA	12_84_00681	100.000 / 100	100.000 / 100	100.000 / 100	100.000 / 100	100.000 / 100	100.000 / 100	100.000 / 100	100.000 / 100	100.000 / 100	100.000 / 100	100.000 / 100	100.000 / 100	100.000 / 100	100.000 / 100	100.000 / 100	100.000 / 100	100.000 / 100	100.000 / 100	100.000 / 100	100.000 / 100	100.000 / 100	100.000 / 100	100.000 / 100	100.000 / 100	100.000 / 100	100.000 / 100	100.000 / 100	100.000 / 100
ftsI_2	Peptidoglycan D,D-transpeptidase FtsI	12_84_00769	100.000 / 100	100.000 / 100	100.000 / 100	100.000 / 100	100.000 / 100	100.000 / 100	100.000 / 100	100.000 / 100	100.000 / 100	100.000 / 100	100.000 / 100	100.000 / 100	100.000 / 100	100.000 / 100	100.000 / 100	100.000 / 100	100.000 / 100	100.000 / 100	100.000 / 100	100.000 / 100	62.912 / 98	100.000 / 100	100.000 / 100	100.000 / 100	100.000 / 100	100.000 / 100	100.000 / 100	100.000 / 100
mshA_1	D-inositol-3-phosphate glycosyltransferase	12_84_01252	100.000 / 100	100.000 / 100	100.000 / 100	100.000 / 100	100.000 / 100	100.000 / 100	100.000 / 100	100.000 / 100	100.000 / 100	100.000 / 100	100.000 / 100	100.000 / 100	100.000 / 100	100.000 / 100	100.000 / 100	100.000 / 100	100.000 / 100	100.000 / 100	100.000 / 100	N/D	100.000 / 100	100.000 / 100	100.000 / 100	100.000 / 100	100.000 / 100	100.000 / 100	100.000 / 100	100.000 / 100
bcsZ	Endoglucanase	12_84_01342	100.000 / 100	100.000 / 100	100.000 / 100	100.000 / 100	100.000 / 100	100.000 / 100	100.000 / 100	100.000 / 100	100.000 / 100	100.000 / 100	100.000 / 100	100.000 / 100	100.000 / 100	100.000 / 100	100.000 / 100	100.000 / 100	100.000 / 100	100.000 / 100	100.000 / 100	N/D	100.000 / 100	100.000 / 100	100.000 / 100	100.000 / 100	100.000 / 100	100.000 / 100	100.000 / 100	100.000 / 100
crcB	Putative fluoride ion transporter CrcB	12_84_01565	99.123 / 90	N/D	99.123 / 90	99.123 / 90	99.123 / 90	99.123 / 90	99.123 / 90	99.123 / 90	99.123 / 90	99.123 / 90	99.123 / 90	99.123 / 90	99.123 / 90	99.123 / 90	99.123 / 90	99.123 / 90	99.123 / 90	N/D	99.123 / 90	99.123 / 90	99.123 / 90	99.123 / 90	99.123 / 90	99.123 / 90	99.123 / 90	99.123 / 90	99.123 / 90	99.123 / 90
casE	CRISPR system Cascade subunit CasE	12_84_02058	99.537 / 100	99.537 / 100	N/D	99.537 / 100	99.537 / 100	99.537 / 100	99.537 / 100	99.537 / 100	99.537 / 100	99.537 / 100	99.537 / 100	99.537 / 100	99.537 / 100	99.537 / 100	99.537 / 100	99.537 / 100	99.537 / 100	99.537 / 100	99.537 / 100	99.537 / 100	99.537 / 100	99.537 / 100	99.537 / 100	99.537 / 100	99.537 / 100	99.537 / 100	99.537 / 100	99.537 / 100
casC	CRISPR system Cascade subunit CasC	12_84_02060	100.000 / 100	100.000 / 100	N/D	100.000 / 100	100.000 / 100	100.000 / 100	100.000 / 100	100.000 / 100	100.000 / 100	100.000 / 100	100.000 / 100	100.000 / 100	100.000 / 100	100.000 / 100	100.000 / 100	100.000 / 100	100.000 / 100	100.000 / 100	100.000 / 100	100.000 / 100	100.000 / 100	100.000 / 100	100.000 / 100	100.000 / 100	100.000 / 100	100.000 / 100	100.000 / 100	100.000 / 100
lysP	Lysine-specific permease	12_84_02568	100.000 / 100	100.000 / 100	100.000 / 100	100.000 / 100	38.851 / 88	38.851 / 88	100.000 / 100	38.851 / 88	100.000 / 100	38.851 / 88	100.000 / 100	100.000 / 100	100.000 / 100	100.000 / 100	38.851 / 88	100.000 / 100	38.851 / 88	100.000 / 100	100.000 / 100	100.000 / 100	100.000 / 100	100.000 / 100	100.000 / 100	100.000 / 100	100.000 / 100	100.000 / 100	100.000 / 100	100.000 / 100
rfbD_1	dTDP-4-dehydrorhamnose reductase	12_84_02687	100.000 / 100	100.000 / 100	100.000 / 100	100.000 / 100	N/D	N/D	N/D	N/D	100.000 / 100	N/D	100.000 / 100	100.000 / 100	100.000 / 100	100.000 / 100	N/D	100.000 / 100	N/D	100.000 / 100	100.000 / 100	N/D	100.000 / 100	100.000 / 100	100.000 / 100	100.000 / 100	100.000 / 100	100.000 / 100	100.000 / 100	100.000 / 100
rfbC	dTDP-4-dehydrorhamnose 3,5-epimerase	12_84_02689	100.000 / 100	100.000 / 100	100.000 / 100	100.000 / 100	30.000 / 27	30.000 / 27	100.000 / 100	30.000 / 27	100.000 / 100	30.000 / 27	100.000 / 100	100.000 / 100	100.000 / 100	100.000 / 100	30.000 / 27	100.000 / 100	30.000 / 27	100.000 / 100	100.000 / 100	30.000 / 27	100.000 / 100	100.000 / 100	100.000 / 100	100.000 / 100	100.000 / 100	100.000 / 100	100.000 / 100	100.000 / 100
ascD	CDP-6-deoxy-L-threo-D-glycero-4-hexulose-3-dehydrase reductase	12_84_02690	99.691 / 100	99.691 / 100	99.691 / 100	99.691 / 100	29.565 / 69	29.565 / 69	99.691 / 100	29.565 / 69	99.691 / 100	29.565 / 69	99.691 / 100	99.691 / 100	99.691 / 100	99.691 / 100	29.565 / 69	99.691 / 100	29.565 / 69	99.691 / 100	99.691 / 100	29.565 / 69	99.691 / 100	99.691 / 100	99.691 / 100	99.691 / 100	99.691 / 100	99.691 / 100	99.691 / 100	99.691 / 100
rfbF	Glucose-1-phosphate cytidylyltransferase	12_84_02691	100.000 / 100	100.000 / 100	100.000 / 100	100.000 / 100	22.394 / 95	22.394 / 95	100.000 / 100	22.394 / 95	100.000 / 100	22.394 / 95	100.000 / 100	100.000 / 100	100.000 / 100	100.000 / 100	22.394 / 95	100.000 / 100	22.394 / 95	100.000 / 100	100.000 / 100	22.394 / 95	100.000 / 100	100.000 / 100	100.000 / 100	100.000 / 100	100.000 / 100	100.000 / 100	100.000 / 100	100.000 / 100
rfbG	CDP-glucose 4,6-dehydratase	12_84_02692	100.000 / 100	100.000 / 100	100.000 / 100	100.000 / 100	24.294 / 91	24.294 / 91	100.000 / 100	24.294 / 91	100.000 / 100	24.294 / 91	100.000 / 100	100.000 / 100	100.000 / 100	100.000 / 100	24.294 / 91	100.000 / 100	24.294 / 91	100.000 / 100	100.000 / 100	24.294 / 91	100.000 / 100	100.000 / 100	100.000 / 100	100.000 / 100	100.000 / 100	100.000 / 100	100.000 / 100	100.000 / 100
rfbJ	CDP-abequose synthase	12_84_02694	100.000 / 100	100.000 / 100	100.000 / 100	100.000 / 100	29.771 / 79	29.771 / 40	100.000 / 100	29.771 / 40	100.000 / 100	29.771 / 40	100.000 / 100	100.000 / 100	100.000 / 100	100.000 / 100	29.771 / 40	100.000 / 100	29.771 / 40	100.000 / 100	100.000 / 100	29.771 / 40	100.000 / 100	100.000 / 100	100.000 / 100	100.000 / 100	100.000 / 100	100.000 / 100	100.000 / 100	100.000 / 100
rfbV	Abequosyltransferase RfbV	12_84_02696	100.000 / 100	100.000 / 100	100.000 / 100	100.000 / 100	N/D	N/D	100.000 / 100	N/D	100.000 / 100	N/D	100.000 / 100	100.000 / 100	100.000 / 100	100.000 / 100	N/D	100.000 / 100	N/D	100.000 / 100	100.000 / 100	N/D	100.000 / 100	100.000 / 100	100.000 / 100	100.000 / 100	100.000 / 100	100.000 / 100	100.000 / 100	100.000 / 100
mshA_2	D-inositol-3-phosphate glycosyltransferase	12_84_02697	100.000 / 100	100.000 / 100	100.000 / 100	100.000 / 100	42.424 / 9	42.424 / 9	100.000 / 100	42.424 / 9	100.000 / 100	42.424 / 9	100.000 / 100	100.000 / 100	100.000 / 100	100.000 / 100	42.424 / 9	100.000 / 100	42.424 / 9	100.000 / 100	100.000 / 100	42.424 / 9	100.000 / 100	100.000 / 100	100.000 / 100	100.000 / 100	100.000 / 100	100.000 / 100	100.000 / 100	100.000 / 100
rfbM	Mannose-1-phosphate guanylyltransferase RfbM	12_84_02699	100.000 / 100	100.000 / 100	100.000 / 100	100.000 / 100	N/D	N/D	100.000 / 100	N/D	100.000 / 100	N/D	100.000 / 100	100.000 / 100	100.000 / 100	100.000 / 100	N/D	100.000 / 100	N/D	100.000 / 100	100.000 / 100	N/D	100.000 / 100	100.000 / 100	100.000 / 100	100.000 / 100	100.000 / 100	100.000 / 100	100.000 / 100	100.000 / 100
glmM_1	Phosphoglucosamine mutase	12_84_02700	100.000 / 100	100.000 / 100	100.000 / 100	100.000 / 100	32.046 / 52	32.046 / 52	100.000 / 100	32.046 / 52	100.000 / 100	32.046 / 52	100.000 / 100	100.000 / 100	100.000 / 100	100.000 / 100	32.046 / 52	100.000 / 100	32.046 / 52	100.000 / 100	100.000 / 100	32.046 / 52	100.000 / 100	100.000 / 100	100.000 / 100	100.000 / 100	100.000 / 100	100.000 / 100	100.000 / 100	100.000 / 100
ftsP	Cell division protein FtsP	12_84_02928	100.000 / 100	100.000 / 100	100.000 / 100	100.000 / 100	100.000 / 100	100.000 / 100	100.000 / 100	100.000 / 100	100.000 / 100	100.000 / 100	100.000 / 100	100.000 / 100	100.000 / 100	100.000 / 100	100.000 / 100	100.000 / 100	100.000 / 100	100.000 / 100	100.000 / 100	100.000 / 100	100.000 / 100	100.000 / 100	100.000 / 100	100.000 / 100	100.000 / 100	100.000 / 100	100.000 / 100	100.000 / 100
fdx	2Fe-2S ferredoxin	12_84_03268	100.000 / 100	100.000 / 100	100.000 / 100	100.000 / 100	100.000 / 100	100.000 / 100	100.000 / 100	100.000 / 100	100.000 / 100	100.000 / 100	100.000 / 100	100.000 / 100	100.000 / 100	100.000 / 100	100.000 / 100	100.000 / 100	100.000 / 100	100.000 / 100	100.000 / 100	100.000 / 100	100.000 / 100	100.000 / 100	100.000 / 100	100.000 / 100	100.000 / 100	100.000 / 100	100.000 / 100	100.000 / 100
rseB	Sigma-E factor regulatory protein RseB	12_84_03314	100.000 / 100	100.000 / 100	100.000 / 100	100.000 / 100	100.000 / 100	100.000 / 100	100.000 / 100	100.000 / 100	100.000 / 100	100.000 / 100	100.000 / 100	100.000 / 100	100.000 / 100	100.000 / 100	100.000 / 100	100.000 / 100	100.000 / 100	100.000 / 100	100.000 / 100	100.000 / 100	100.000 / 100	100.000 / 100	100.000 / 100	100.000 / 100	100.000 / 100	100.000 / 100	100.000 / 100	100.000 / 100
cpxA	Sensor histidine kinase CpxA	12_84_03400	100.000 / 100	100.000 / 100	100.000 / 100	100.000 / 100	100.000 / 100	100.000 / 100	100.000 / 100	100.000 / 100	100.000 / 100	100.000 / 100	100.000 / 100	100.000 / 100	100.000 / 100	100.000 / 100	100.000 / 100	100.000 / 100	100.000 / 100	100.000 / 100	100.000 / 100	100.000 / 100	100.000 / 100	100.000 / 100	100.000 / 100	100.000 / 100	100.000 / 100	100.000 / 100	100.000 / 100	100.000 / 100
phoQ	Virulence sensor histidine kinase PhoQ	12_84_03771	100.000 / 100	100.000 / 100	100.000 / 100	100.000 / 100	27.698 / 55	27.698 / 52	100.000 / 100	100.000 / 100	100.000 / 100	100.000 / 100	100.000 / 100	25.200 / 49	100.000 / 100	100.000 / 100	27.698 / 52	100.000 / 100	27.698 / 52	100.000 / 100	100.000 / 100	100.000 / 100	100.000 / 100	100.000 / 100	100.000 / 100	100.000 / 100	100.000 / 100	100.000 / 100	100.000 / 100	100.000 / 100
phoP	Virulence transcriptional regulatory protein PhoP	12_84_03772	100.000 / 100	100.000 / 100	100.000 / 100	100.000 / 100	36.486 / 99	36.486 / 97	100.000 / 100	100.000 / 100	100.000 / 100	100.000 / 100	100.000 / 100	36.486 / 99	100.000 / 100	100.000 / 100	36.486 / 97	100.000 / 100	36.486 / 97	100.000 / 100	100.000 / 100	100.000 / 100	100.000 / 100	100.000 / 100	100.000 / 100	100.000 / 100	100.000 / 100	100.000 / 100	100.000 / 100	100.000 / 100
tatC	Sec-independent protein translocase protein TatC	12_84_03797	100.000 / 100	100.000 / 100	100.000 / 100	100.000 / 100	100.000 / 100	100.000 / 100	100.000 / 100	100.000 / 100	100.000 / 100	100.000 / 100	100.000 / 100	100.000 / 100	100.000 / 100	100.000 / 100	100.000 / 100	100.000 / 100	100.000 / 100	100.000 / 100	100.000 / 100	100.000 / 100	100.000 / 100	100.000 / 100	100.000 / 100	100.000 / 100	100.000 / 100	100.000 / 100	100.000 / 100	100.000 / 100
kup	Low affinity potassium transport system protein kup	12_84_03948	100.000 / 100	100.000 / 100	100.000 / 100	100.000 / 100	100.000 / 100	100.000 / 100	100.000 / 100	100.000 / 100	100.000 / 100	100.000 / 100	100.000 / 100	100.000 / 100	100.000 / 100	100.000 / 100	100.000 / 100	100.000 / 100	100.000 / 100	100.000 / 100	100.000 / 100	100.000 / 100	100.000 / 100	100.000 / 100	100.000 / 100	100.000 / 100	100.000 / 100	100.000 / 100	100.000 / 100	100.000 / 100
proA	Gamma-glutamyl phosphate reductase	12_84_04413	100.000 / 100	33.099 / 33	100.000 / 100	100.000 / 100	100.000 / 100	100.000 / 100	100.000 / 100	100.000 / 100	100.000 / 100	100.000 / 100	100.000 / 100	100.000 / 100	100.000 / 100	100.000 / 100	100.000 / 100	100.000 / 100	100.000 / 100	100.000 / 100	100.000 / 100	100.000 / 100	100.000 / 100	100.000 / 100	100.000 / 100	100.000 / 100	100.000 / 100	100.000 / 100	100.000 / 100	100.000 / 100
proB	Glutamate 5-kinase	12_84_04414	100.000 / 100	N/D	100.000 / 100	100.000 / 100	100.000 / 100	100.000 / 100	100.000 / 100	100.000 / 100	100.000 / 100	100.000 / 100	100.000 / 100	100.000 / 100	100.000 / 100	100.000 / 100	100.000 / 100	100.000 / 100	100.000 / 100	100.000 / 100	100.000 / 100	100.000 / 100	100.000 / 100	100.000 / 100	100.000 / 100	100.000 / 100	100.000 / 100	100.000 / 100	100.000 / 100	100.000 / 100
glmM_2	Phosphoglucosamine mutase	12_84_04493	100.000 / 100	100.000 / 100	100.000 / 100	100.000 / 100	100.000 / 100	100.000 / 100	100.000 / 100	100.000 / 100	100.000 / 100	100.000 / 100	100.000 / 100	100.000 / 100	100.000 / 100	100.000 / 100	100.000 / 100	100.000 / 100	100.000 / 100	100.000 / 100	100.000 / 100	100.000 / 100	100.000 / 100	100.000 / 100	100.000 / 100	100.000 / 100	100.000 / 100	100.000 / 100	100.000 / 100	100.000 / 100
blastn			Identity (NT) / Query coverage
ftsI_1	Peptidoglycan D,D-transpeptidase FtsI	12_84_00296	100.000 / 100	100.000 / 100	100.000 / 100	100.000 / 100	100.000 / 100	100.000 / 100	100.000 / 100	100.000 / 100	100.000 / 100	100.000 / 100	100.000 / 100	100.000 / 100	100.000 / 100	100.000 / 100	100.000 / 100	100.000 / 100	100.000 / 100	100.000 / 100	100.000 / 100	100.000 / 100	100.000 / 100	100.000 / 100	100.000 / 100	100.000 / 100	100.000 / 100	100.000 / 100	100.000 / 100	100.000 / 100
mgrB	PhoP/PhoQ regulator MgrB	12_84_00299	100.000 / 100	100.000 / 100	100.000 / 100	100.000 / 100	100.000 / 100	100.000 / 100	100.000 / 100	100.000 / 100	100.000 / 100	100.000 / 100	100.000 / 100	100.000 / 100	100.000 / 100	100.000 / 100	100.000 / 100	100.000 / 100	100.000 / 100	100.000 / 100	100.000 / 100	100.000 / 100	100.000 / 100	100.000 / 100	100.000 / 100	100.000 / 100	100.000 / 100	100.000 / 100	100.000 / 100	100.000 / 100
degP	Periplasmic serine endoprotease DegP	12_84_00675	100.000 / 100	100.000 / 100	100.000 / 100	100.000 / 100	100.000 / 100	100.000 / 100	100.000 / 100	100.000 / 100	100.000 / 100	100.000 / 100	100.000 / 100	100.000 / 100	100.000 / 100	100.000 / 100	100.000 / 100	100.000 / 100	100.000 / 100	100.000 / 100	100.000 / 100	100.000 / 100	100.000 / 100	100.000 / 100	100.000 / 100	100.000 / 100	100.000 / 100	100.000 / 100	100.000 / 100	100.000 / 100
clcA	H(+)/Cl(-) exchange transporter ClcA	12_84_00681	100.000 / 100	100.000 / 100	100.000 / 100	100.000 / 100	100.000 / 100	100.000 / 100	100.000 / 100	100.000 / 100	100.000 / 100	100.000 / 100	100.000 / 100	100.000 / 100	100.000 / 100	100.000 / 100	100.000 / 100	100.000 / 100	100.000 / 100	100.000 / 100	100.000 / 100	100.000 / 100	100.000 / 100	100.000 / 100	100.000 / 100	100.000 / 100	100.000 / 100	100.000 / 100	100.000 / 100	100.000 / 100
ftsI_2	Peptidoglycan D,D-transpeptidase FtsI	12_84_00769	100.000 / 100	100.000 / 100	100.000 / 100	100.000 / 100	100.000 / 100	100.000 / 100	100.000 / 100	100.000 / 100	100.000 / 100	100.000 / 100	100.000 / 100	100.000 / 100	100.000 / 100	100.000 / 100	100.000 / 100	100.000 / 100	100.000 / 100	100.000 / 100	100.000 / 100	100.000 / 100	N/D	100.000 / 100	100.000 / 100	100.000 / 100	100.000 / 100	100.000 / 100	100.000 / 100	100.000 / 100
mshA_1	D-inositol-3-phosphate glycosyltransferase	12_84_01252	100.000 / 100	100.000 / 100	100.000 / 100	100.000 / 100	100.000 / 100	100.000 / 100	100.000 / 100	100.000 / 100	100.000 / 100	100.000 / 100	100.000 / 100	100.000 / 100	100.000 / 100	100.000 / 100	100.000 / 100	100.000 / 100	100.000 / 100	100.000 / 100	100.000 / 100	N/D	100.000 / 100	100.000 / 100	100.000 / 100	100.000 / 100	100.000 / 100	100.000 / 100	100.000 / 100	100.000 / 100
bcsZ	Endoglucanase	12_84_01342	100.000 / 100	100.000 / 100	100.000 / 100	100.000 / 100	100.000 / 100	100.000 / 100	100.000 / 100	100.000 / 100	100.000 / 100	100.000 / 100	100.000 / 100	100.000 / 100	100.000 / 100	100.000 / 100	100.000 / 100	100.000 / 100	100.000 / 100	100.000 / 100	100.000 / 100	N/D	100.000 / 100	100.000 / 100	100.000 / 100	100.000 / 100	100.000 / 100	100.000 / 100	100.000 / 100	100.000 / 100
crcB	Putative fluoride ion transporter CrcB	12_84_01565	100.000 / 100	N/D	100.000 / 100	100.000 / 100	100.000 / 100	100.000 / 100	100.000 / 100	100.000 / 100	100.000 / 100	100.000 / 100	100.000 / 100	100.000 / 100	100.000 / 100	100.000 / 100	100.000 / 100	100.000 / 100	100.000 / 100	N/D	100.000 / 100	100.000 / 100	100.000 / 100	100.000 / 100	100.000 / 100	100.000 / 100	100.000 / 100	100.000 / 100	100.000 / 100	100.000 / 100
casE	CRISPR system Cascade subunit CasE	12_84_02058	100.000 / 100	100.000 / 100	N/D	100.000 / 100	100.000 / 100	100.000 / 100	100.000 / 100	100.000 / 100	100.000 / 100	100.000 / 100	100.000 / 100	100.000 / 100	100.000 / 100	100.000 / 100	100.000 / 100	100.000 / 100	100.000 / 100	100.000 / 100	100.000 / 100	100.000 / 100	100.000 / 100	100.000 / 100	100.000 / 100	100.000 / 100	100.000 / 100	100.000 / 100	100.000 / 100	100.000 / 100
casC	CRISPR system Cascade subunit CasC	12_84_02060	100.000 / 100	100.000 / 100	N/D	100.000 / 100	100.000 / 100	100.000 / 100	100.000 / 100	100.000 / 100	100.000 / 100	100.000 / 100	100.000 / 100	100.000 / 100	100.000 / 100	100.000 / 100	100.000 / 100	100.000 / 100	100.000 / 100	100.000 / 100	100.000 / 100	100.000 / 100	100.000 / 100	100.000 / 100	100.000 / 100	100.000 / 100	100.000 / 100	100.000 / 100	100.000 / 100	100.000 / 100
lysP	Lysine-specific permease	12_84_02568	100.000 / 100	100.000 / 100	100.000 / 100	100.000 / 100	N/D	N/D	100.000 / 100	N/D	100.000 / 100	N/D	100.000 / 100	100.000 / 100	100.000 / 100	100.000 / 100	N/D	100.000 / 100	N/D	100.000 / 100	100.000 / 100	100.000 / 100	100.000 / 100	100.000 / 100	100.000 / 100	100.000 / 100	100.000 / 100	100.000 / 100	100.000 / 100	100.000 / 100
rfbD_1	dTDP-4-dehydrorhamnose reductase	12_84_02687	100.000 / 100	100.000 / 100	100.000 / 100	100.000 / 100	N/D	N/D	100.000 / 100	N/D	100.000 / 100	N/D	100.000 / 100	100.000 / 100	100.000 / 100	100.000 / 100	N/D	100.000 / 100	N/D	100.000 / 100	100.000 / 100	N/D	100.000 / 100	100.000 / 100	100.000 / 100	100.000 / 100	100.000 / 100	100.000 / 100	100.000 / 100	100.000 / 100
rfbC	dTDP-4-dehydrorhamnose 3,5-epimerase	12_84_02689	100.000 / 100	100.000 / 100	100.000 / 100	100.000 / 100	N/D	N/D	100.000 / 100	N/D	100.000 / 100	N/D	100.000 / 100	100.000 / 100	100.000 / 100	100.000 / 100	N/D	100.000 / 100	N/D	100.000 / 100	100.000 / 100	N/D	100.000 / 100	100.000 / 100	100.000 / 100	100.000 / 100	100.000 / 100	100.000 / 100	100.000 / 100	100.000 / 100
ascD	CDP-6-deoxy-L-threo-D-glycero-4-hexulose-3-dehydrase reductase	12_84_02690	100.000 / 100	100.000 / 100	100.000 / 100	100.000 / 100	N/D	N/D	100.000 / 100	N/D	100.000 / 100	N/D	100.000 / 100	100.000 / 100	100.000 / 100	100.000 / 100	N/D	100.000 / 100	N/D	100.000 / 100	100.000 / 100	N/D	100.000 / 100	100.000 / 100	100.000 / 100	100.000 / 100	100.000 / 100	100.000 / 100	100.000 / 100	100.000 / 100
rfbF	Glucose-1-phosphate cytidylyltransferase	12_84_02691	100.000 / 100	100.000 / 100	100.000 / 100	100.000 / 100	N/D	N/D	100.000 / 100	N/D	100.000 / 100	N/D	100.000 / 100	100.000 / 100	100.000 / 100	100.000 / 100	N/D	100.000 / 100	N/D	100.000 / 100	100.000 / 100	N/D	100.000 / 100	100.000 / 100	100.000 / 100	100.000 / 100	100.000 / 100	100.000 / 100	100.000 / 100	100.000 / 100
rfbG	CDP-glucose 4,6-dehydratase	12_84_02692	100.000 / 100	100.000 / 100	100.000 / 100	100.000 / 100	N/D	N/D	100.000 / 100	N/D	100.000 / 100	N/D	100.000 / 100	100.000 / 100	100.000 / 100	100.000 / 100	N/D	100.000 / 100	N/D	100.000 / 100	100.000 / 100	N/D	100.000 / 100	100.000 / 100	100.000 / 100	100.000 / 100	100.000 / 100	100.000 / 100	100.000 / 100	100.000 / 100
rfbJ	CDP-abequose synthase	12_84_02694	100.000 / 100	100.000 / 100	100.000 / 100	100.000 / 100	N/D	N/D	100.000 / 100	N/D	100.000 / 100	N/D	100.000 / 100	100.000 / 100	100.000 / 100	100.000 / 100	N/D	100.000 / 100	N/D	100.000 / 100	100.000 / 100	N/D	100.000 / 100	100.000 / 100	100.000 / 100	100.000 / 100	100.000 / 100	100.000 / 100	100.000 / 100	100.000 / 100
rfbV	Abequosyltransferase RfbV	12_84_02696	100.000 / 100	100.000 / 100	100.000 / 100	100.000 / 100	N/D	N/D	100.000 / 100	N/D	100.000 / 100	N/D	100.000 / 100	100.000 / 100	100.000 / 100	100.000 / 100	N/D	100.000 / 100	N/D	100.000 / 100	100.000 / 100	N/D	100.000 / 100	100.000 / 100	100.000 / 100	100.000 / 100	100.000 / 100	100.000 / 100	100.000 / 100	100.000 / 100
mshA_2	D-inositol-3-phosphate glycosyltransferase	12_84_02697	100.000 / 100	100.000 / 100	100.000 / 100	100.000 / 100	N/D	N/D	100.000 / 100	N/D	100.000 / 100	N/D	100.000 / 100	100.000 / 100	100.000 / 100	100.000 / 100	N/D	100.000 / 100	N/D	100.000 / 100	100.000 / 100	N/D	100.000 / 100	100.000 / 100	100.000 / 100	100.000 / 100	100.000 / 100	100.000 / 100	100.000 / 100	100.000 / 100
rfbM	Mannose-1-phosphate guanylyltransferase RfbM	12_84_02699	100.000 / 100	100.000 / 100	100.000 / 100	100.000 / 100	N/D	N/D	100.000 / 100	N/D	100.000 / 100	N/D	100.000 / 100	100.000 / 100	100.000 / 100	100.000 / 100	N/D	100.000 / 100	N/D	100.000 / 100	100.000 / 100	N/D	100.000 / 100	100.000 / 100	100.000 / 100	100.000 / 100	100.000 / 100	100.000 / 100	100.000 / 100	100.000 / 100
glmM_1	Phosphoglucosamine mutase	12_84_02700	100.000 / 100	100.000 / 100	100.000 / 100	100.000 / 100	N/D	N/D	100.000 / 100	N/D	100.000 / 100	N/D	100.000 / 100	100.000 / 100	100.000 / 100	100.000 / 100	N/D	100.000 / 100	N/D	100.000 / 100	100.000 / 100	N/D	100.000 / 100	100.000 / 100	100.000 / 100	100.000 / 100	100.000 / 100	100.000 / 100	100.000 / 100	100.000 / 100
ftsP	Cell division protein FtsP	12_84_02928	100.000 / 100	100.000 / 100	100.000 / 100	100.000 / 100	100.000 / 100	100.000 / 100	100.000 / 100	100.000 / 100	100.000 / 100	100.000 / 100	100.000 / 100	100.000 / 100	100.000 / 100	100.000 / 100	100.000 / 100	100.000 / 100	100.000 / 100	100.000 / 100	100.000 / 100	100.000 / 100	100.000 / 100	100.000 / 100	100.000 / 100	100.000 / 100	100.000 / 100	100.000 / 100	100.000 / 100	100.000 / 100
fdx	2Fe-2S ferredoxin	12_84_03268	100.000 / 100	100.000 / 100	100.000 / 100	100.000 / 100	100.000 / 100	100.000 / 100	100.000 / 100	100.000 / 100	100.000 / 100	100.000 / 100	100.000 / 100	100.000 / 100	100.000 / 100	100.000 / 100	100.000 / 100	100.000 / 100	100.000 / 100	100.000 / 100	100.000 / 100	100.000 / 100	100.000 / 100	100.000 / 100	100.000 / 100	100.000 / 100	100.000 / 100	100.000 / 100	100.000 / 100	100.000 / 100
rseB	Sigma-E factor regulatory protein RseB	12_84_03314	100.000 / 100	100.000 / 100	100.000 / 100	100.000 / 100	100.000 / 100	100.000 / 100	100.000 / 100	100.000 / 100	100.000 / 100	100.000 / 100	100.000 / 100	100.000 / 100	100.000 / 100	100.000 / 100	100.000 / 100	100.000 / 100	100.000 / 100	100.000 / 100	100.000 / 100	100.000 / 100	100.000 / 100	100.000 / 100	100.000 / 100	100.000 / 100	100.000 / 100	100.000 / 100	100.000 / 100	100.000 / 100
cpxA	Sensor histidine kinase CpxA	12_84_03400	100.000 / 100	100.000 / 100	100.000 / 100	100.000 / 100	100.000 / 100	100.000 / 100	100.000 / 100	100.000 / 100	100.000 / 100	100.000 / 100	100.000 / 100	100.000 / 100	100.000 / 100	100.000 / 100	100.000 / 100	100.000 / 100	100.000 / 100	100.000 / 100	100.000 / 100	100.000 / 100	100.000 / 100	100.000 / 100	100.000 / 100	100.000 / 100	100.000 / 100	100.000 / 100	100.000 / 100	100.000 / 100
phoQ	Virulence sensor histidine kinase PhoQ	12_84_03771	100.000 / 100	100.000 / 100	100.000 / 100	100.000 / 100	N/D	N/D	100.000 / 100	100.000 / 100	100.000 / 100	100.000 / 100	100.000 / 100	N/D	100.000 / 100	100.000 / 100	N/D	100.000 / 100	N/D	100.000 / 100	100.000 / 100	100.000 / 100	100.000 / 100	100.000 / 100	100.000 / 100	100.000 / 100	100.000 / 100	100.000 / 100	100.000 / 100	100.000 / 100
phoP	Virulence transcriptional regulatory protein PhoP	12_84_03772	100.000 / 100	100.000 / 100	100.000 / 100	100.000 / 100	N/D	N/D	100.000 / 100	100.000 / 100	100.000 / 100	100.000 / 100	100.000 / 100	N/D	100.000 / 100	100.000 / 100	N/D	100.000 / 100	N/D	100.000 / 100	100.000 / 100	100.000 / 100	100.000 / 100	100.000 / 100	100.000 / 100	100.000 / 100	100.000 / 100	100.000 / 100	100.000 / 100	100.000 / 100
tatC	Sec-independent protein translocase protein TatC	12_84_03797	100.000 / 100	100.000 / 100	100.000 / 100	100.000 / 100	100.000 / 100	100.000 / 100	100.000 / 100	100.000 / 100	100.000 / 100	100.000 / 100	100.000 / 100	100.000 / 100	100.000 / 100	100.000 / 100	100.000 / 100	100.000 / 100	100.000 / 100	100.000 / 100	100.000 / 100	100.000 / 100	100.000 / 100	100.000 / 100	100.000 / 100	100.000 / 100	100.000 / 100	100.000 / 100	100.000 / 100	100.000 / 100
kup	Low affinity potassium transport system protein kup	12_84_03948	100.000 / 100	100.000 / 100	100.000 / 100	100.000 / 100	100.000 / 100	100.000 / 100	100.000 / 100	100.000 / 100	100.000 / 100	100.000 / 100	100.000 / 100	100.000 / 100	100.000 / 100	100.000 / 100	100.000 / 100	100.000 / 100	100.000 / 100	100.000 / 100	100.000 / 100	100.000 / 100	100.000 / 100	100.000 / 100	100.000 / 100	100.000 / 100	100.000 / 100	100.000 / 100	100.000 / 100	100.000 / 100
proA	Gamma-glutamyl phosphate reductase	12_84_04413	100.000 / 100	N/D	100.000 / 100	100.000 / 100	100.000 / 100	100.000 / 100	100.000 / 100	100.000 / 100	100.000 / 100	100.000 / 100	100.000 / 100	100.000 / 100	100.000 / 100	100.000 / 100	100.000 / 100	100.000 / 100	100.000 / 100	100.000 / 100	100.000 / 100	100.000 / 100	100.000 / 100	100.000 / 100	100.000 / 100	100.000 / 100	100.000 / 100	100.000 / 100	100.000 / 100	100.000 / 100
proB	Glutamate 5-kinase	12_84_04414	100.000 / 100	N/D	100.000 / 100	100.000 / 100	100.000 / 100	100.000 / 100	100.000 / 100	100.000 / 100	100.000 / 100	100.000 / 100	100.000 / 100	100.000 / 100	100.000 / 100	100.000 / 100	100.000 / 100	100.000 / 100	100.000 / 100	100.000 / 100	100.000 / 100	100.000 / 100	100.000 / 100	100.000 / 100	100.000 / 100	100.000 / 100	100.000 / 100	100.000 / 100	100.000 / 100	100.000 / 100
glmM_2	Phosphoglucosamine mutase	12_84_04493	100.000 / 100	100.000 / 100	100.000 / 100	100.000 / 100	100.000 / 100	100.000 / 100	100.000 / 100	100.000 / 100	100.000 / 100	100.000 / 100	100.000 / 100	100.000 / 100	100.000 / 100	100.000 / 100	100.000 / 100	100.000 / 100	100.000 / 100	100.000 / 100	100.000 / 100	100.000 / 100	100.000 / 100	100.000 / 100	100.000 / 100	100.000 / 100	100.000 / 100	100.000 / 100	100.000 / 100	100.000 / 100
