# Supplementary material for: Genotypic and phenotypic analysis of Salmonella enterica serovar Derby, looking for clues explaining the impairment of egg isolates to cause human disease
Source: Front Microbiol. 2024 Jun 6;15:1357881. doi: 10.3389/fmicb.2024.1357881 (PMC11186997; doi:10.3389/fmicb.2024.1357881)
Supplement: Supplementary file 5 [file Data_Sheet_5.XLSX]

## Sheet: Supplementary Table 5
Supplementary Table 5
Putative prophages predictions on S. Derby genomes. See distirbution in supplementary Figure S8.
The Most related phage in the Phaster database	GenBank Accesion Number	Score of Phaster predictor (Phaster category)	Structural Unit of Phage predicted	Sequence size (Kb)	attL/R specific recombination site	Flanked genes	Disrupted gene (Yes/No)
PHAGE_Entero_P4_	NC_001609	30 (incomplete)	integrase,tail	28.5	attL: TTAATCATAAATT / attR: TTAATCATAAATT	yicC/hyp	No
PHAGE_Burkho_BcepMu_	NC_005882	70(questionable)	plate,tail,flippase,lysin	20.4	ND	yfeH/lysC	No
PHAGE_Entero_SfV_	NC_003444	150(intact)	plate,lysin,terminase,head,capsid,tail,recombinase,integrase	49.6	attL: TGTAGGCCGGATAAG/ attR: TGTAGGCCGGATAAG	lexA/alr	No
PHAGE_Salmon_Fels_2_	NC_010463	150(intact)	integrase,portal,terminase,capsid,tail,lysis,lysin,plate	40.1	attL: CCCCTTGTTTTATTTG / attR: CCCCTTGTTTTATTTG	iroB/lapC	No
PHAGE_Entero_Tyrion_	NC_031077	130(intact)	integrase,terminase,head,protease,capsid,tail,flippase,lysin,transposase	45	attL: CAGAGGGTTTTT / attR: CAGAGGGTTTTT	IMPDH/pdeF	No
PHAGE_Salmon_ST64B_	NC_004313	70(questionable)	integrase,capsid,head,portal,terminase	16	attL: TCCCCATGCCGAGTAGCGCCTTTTTA / attR: TCCCCATGCCGAGTAGCGCCTTTTTA	EnvR/ylaB	No
PHAGE_Salmon_SJ46_	NC_031129	40(incomplete)	plate,transposase	9.7	ND	MFS/hyp	No
PHAGE_Haemop_SuMu_	NC_019455	150(intact)	tail,plate,head,protease,virion,portal,terminase,lysin,transposase	32	ND	XRE/katE	No
PHAGE_Salmon_SPN3UB_	NC_019545	150(intact)	transposase,integrase,tail,terminase,lysin,head	73.6	attL1: ATCAAAGAAAAC / attL2: TGGTGCCGATAATAGGAGTCGAACCTACGACCTTCGCATTACGAAT / attR2: TGGTGCCGATAATAGGAGTCGAACCTACGACCTTCGCATTACGAAT/ attR1: ATCAAAGAAAAC	gmhA/fimC	No
PHAGE_Phage_Gifsy_1_	NC_010392	50 (incomplete)	tail,transposase	6.8	ND	yedK/hyp	No
PHAGE_Salmon_118970_sal4_	NC_030919	30 (incomplete)	terminase	39.9	attL: ACGGCATCATTTTCA / attR: ACGGCATCATTTTCA	proA/relE	No
PHAGE_Salmon_118970_sal3_	NC_031940	150(intact)	transposase,integrase,tail,head,capsid,terminase,lysin,lysis	47.1	attL: TTATCAGAACAAG / attR: TTATCAGAACAAG	hyp/sfaA	No
PHAGE_Salmon_103203_sal5_	NC_031946(2)	30 (incomplete)	transposase,tail	22.6	atL: TCGATGTTAAAAATT/ attR: TCGATGTTAAAAATT	pcoE/cysS	No
PHAGE_Entero_mEpX1_	NC_019709	100(intact)	tail,head	14.1	ND	hyp/hyp	No
PHAGE_Phage_Gifsy_2_	NC_010393	50 (incomplete)	tail,transposase	13.6	ND	yedK/hyp	No
PHAGE_Entero_mEp235_	NC_019708	150(intact)	integrase,terminase,portal,head,tail,transposase	64.9	attL1: GTTTTCTTTGAT / attL2: ATTCGTAATGCGAAGGTCGTAGGTTCGACTCCTATTATCGGCACCA / attR2: ATTCGTAATGCGAAGGTCGTAGGTTCGACTCCTATTATCGGCACCA / attR1: GTTTTCTTTGAT	fimC/gmhA	No
PHAGE_Entero_mEp460_	NC_019716(14)	incomplete(30)	lysin,integrase	28.9	attL: ATGCGTCGGGTT / attR: ATGCGTCGGGTT	lexA/alr	No
PHAGE_Entero_fiAA91_ss_	NC_022750	150(intact)	integrase,capsid,terminase,tail,lysin,plate,head	31.3	attL: GACACCATCCCTGTCTTCCCCCACATGATGTGGGGGTTTTTTTTATC / attR: GACACCATCCCTGTCTTCCCCCACATGATGTGGGGGTTTTTTTTATC	fieF/cpxP	No
PHAGE_Entero_I2_2_	NC_001332	116(intact)	coat	11.7	ND	gatD/npd	No
